# Supplementary material for: Methane emissions offset atmospheric carbon dioxide uptake in coastal macroalgae, mixed vegetation and sediment ecosystems
Source: Nat Commun. 2023 Jan 3;14:42. doi: 10.1038/s41467-022-35673-9 (PMC9810657; doi:10.1038/s41467-022-35673-9)
Supplement: Supplementary file 4 — Supplementary Data 1 [file 41467_2022_35673_MOESM4_ESM.xlsx]

## Sheet: Supplementary Data 1
Fastq file label	Sample name	Primers	Read-pairs from sequencing facility	Reads after DADA2 pipeline (filtering, merging, chimera removal)
S1	Sediments May 0-1	16S rRNA gene V4 - 515F and 806R	109299	56695
S2	Sediments May 1-2	16S rRNA gene V4 - 515F and 806R	93352	47431
S3	Sediments May 2-3	16S rRNA gene V4 - 515F and 806R	119686	62954
S4	Sediments May 3-4	16S rRNA gene V4 - 515F and 806R	93836	45172
S5	Sediments May 4-5	16S rRNA gene V4 - 515F and 806R	80373	40836
S6	Sediments May 5-6	16S rRNA gene V4 - 515F and 806R	108743	56490
S7	Sediments May 6-7	16S rRNA gene V4 - 515F and 806R	107102	56518
S8	Sediments May 7-8	16S rRNA gene V4 - 515F and 806R	104239	54065
S9	Sediments May 8-9	16S rRNA gene V4 - 515F and 806R	116298	61383
S10	Sediments May 9-10	16S rRNA gene V4 - 515F and 806R	82831	41298
S11	Sediments May 11-12	16S rRNA gene V4 - 515F and 806R	87790	46269
S12	Mixed vegetated May 0-1	16S rRNA gene V4 - 515F and 806R	80731	38863
S13	Mixed vegetated May 1-2	16S rRNA gene V4 - 515F and 806R	107730	53217
S14	Mixed vegetated May 2-3	16S rRNA gene V4 - 515F and 806R	119184	61035
S15	Mixed vegetated May 3-4	16S rRNA gene V4 - 515F and 806R	114671	58436
S16	Mixed vegetated May 4-5	16S rRNA gene V4 - 515F and 806R	98602	44897
S17	Mixed vegetated May 5-6	16S rRNA gene V4 - 515F and 806R	106918	60213
S18	Mixed vegetated May 6-7	16S rRNA gene V4 - 515F and 806R	116861	59888
S19	Mixed vegetated May 7-8	16S rRNA gene V4 - 515F and 806R	84252	43689
S20	Mixed vegetated May 8-9	16S rRNA gene V4 - 515F and 806R	81608	40118
S21	Mixed vegetated May 9-10	16S rRNA gene V4 - 515F and 806R	100613	52590
S22	Mixed vegetated May 11-12	16S rRNA gene V4 - 515F and 806R	92392	47454
S23	Mixed vegetated May 13-14	16S rRNA gene V4 - 515F and 806R	106617	59661
S24	Mixed vegetated May 15-16	16S rRNA gene V4 - 515F and 806R	112512	67471
S25	Mixed vegetated May 17-18	16S rRNA gene V4 - 515F and 806R	89986	50167
S26	Mixed vegetated May 19-20	16S rRNA gene V4 - 515F and 806R	101056	59307
S27	Mixed vegetated May 21-22	16S rRNA gene V4 - 515F and 806R	110213	66600
S28	Mixed vegetated May 23-24	16S rRNA gene V4 - 515F and 806R	111542	66916
S29	Mixed vegetated May 25-26	16S rRNA gene V4 - 515F and 806R	91901	48632
S30	Mixed vegetated May 27-28	16S rRNA gene V4 - 515F and 806R	109620	61753
S31	Macroalgae May 0-1	16S rRNA gene V4 - 515F and 806R	100030	50302
S32	Macroalgae May 1-2	16S rRNA gene V4 - 515F and 806R	89215	47586
S33	Macroalgae May 2-3	16S rRNA gene V4 - 515F and 806R	107358	57939
S34	Macroalgae May 3-4	16S rRNA gene V4 - 515F and 806R	91730	50552
S35	Macroalgae May 4-5	16S rRNA gene V4 - 515F and 806R	97553	54257
S36	Macroalgae May 5-6	16S rRNA gene V4 - 515F and 806R	98829	50138
S37	Macroalgae May 6-7	16S rRNA gene V4 - 515F and 806R	99748	57060
S38	Macroalgae May 7-8	16S rRNA gene V4 - 515F and 806R	85330	46499
S39	Macroalgae May 8-9	16S rRNA gene V4 - 515F and 806R	100084	51290
S40	Macroalgae May 9-10	16S rRNA gene V4 - 515F and 806R	100620	53473
S41	Macroalgae May 11-12	16S rRNA gene V4 - 515F and 806R	98472	63255
S42	Macroalgae May 13-14	16S rRNA gene V4 - 515F and 806R	86590	50691
S43	Macroalgae May 15-16	16S rRNA gene V4 - 515F and 806R	111680	66025
S44	Macroalgae May 17-18	16S rRNA gene V4 - 515F and 806R	99174	55128
S45	Macroalgae May 19-20	16S rRNA gene V4 - 515F and 806R	104118	56659
S46	Macroalgae May 21-22	16S rRNA gene V4 - 515F and 806R	108476	56635
S47	Macroalgae May 23-24	16S rRNA gene V4 - 515F and 806R	83229	46463
S48	Macroalgae May 25-26	16S rRNA gene V4 - 515F and 806R	85002	43927
S49	Macroalgae May 27-28	16S rRNA gene V4 - 515F and 806R	108986	55453
S50	Sediments July 0-1	16S rRNA gene V4 - 515F and 806R	114944	62331
S51	Sediments July 1-2	16S rRNA gene V4 - 515F and 806R	110594	52448
S52	Sediments July 2-3	16S rRNA gene V4 - 515F and 806R	92297	45749
S53	Sediments July 3-4	16S rRNA gene V4 - 515F and 806R	114908	59546
S54	Sediments July 4-5	16S rRNA gene V4 - 515F and 806R	97174	49214
S55	Sediments July 5-6	16S rRNA gene V4 - 515F and 806R	109694	56632
S56	Sediments July 6-7	16S rRNA gene V4 - 515F and 806R	102467	52518
S57	Sediments July 7-8	16S rRNA gene V4 - 515F and 806R	91986	49468
S58	Sediments July 8-9	16S rRNA gene V4 - 515F and 806R	99452	53205
S59	Mixed vegetated July 0-1	16S rRNA gene V4 - 515F and 806R	93083	48501
S60	Mixed vegetated July 1-2	16S rRNA gene V4 - 515F and 806R	79770	44031
S61	Mixed vegetated July 2-3	16S rRNA gene V4 - 515F and 806R	105965	57005
S62	Mixed vegetated July 3-4	16S rRNA gene V4 - 515F and 806R	95565	47432
S63	Mixed vegetated July 4-5	16S rRNA gene V4 - 515F and 806R	107867	64639
S64	Mixed vegetated July 5-6	16S rRNA gene V4 - 515F and 806R	117997	68748
S65	Mixed vegetated July 6-7	16S rRNA gene V4 - 515F and 806R	118418	70512
S66	Mixed vegetated July 7-8	16S rRNA gene V4 - 515F and 806R	89885	52194
S67	Mixed vegetated July 8-9	16S rRNA gene V4 - 515F and 806R	95284	57014
S68	Mixed vegetated July 9-10	16S rRNA gene V4 - 515F and 806R	88327	52058
S69	Mixed vegetated July 11-12	16S rRNA gene V4 - 515F and 806R	107709	63939
S70	Mixed vegetated July 13-14	16S rRNA gene V4 - 515F and 806R	87557	52133
S71	Mixed vegetated July 15-16	16S rRNA gene V4 - 515F and 806R	116048	58279
S72	Mixed vegetated July 17-18	16S rRNA gene V4 - 515F and 806R	91242	49435
S73	Mixed vegetated July 19-20	16S rRNA gene V4 - 515F and 806R	96187	46032
S74	Mixed vegetated July 21-22	16S rRNA gene V4 - 515F and 806R	89577	44121
S75	Mixed vegetated July 23-24	16S rRNA gene V4 - 515F and 806R	116333	70829
S76	Mixed vegetated July 25-26	16S rRNA gene V4 - 515F and 806R	86655	50089
S77	Mixed vegetated July 27-28	16S rRNA gene V4 - 515F and 806R	81340	46758
S78	Macroalgae July 0-1	16S rRNA gene V4 - 515F and 806R	96808	53976
S79	Macroalgae July 1-2	16S rRNA gene V4 - 515F and 806R	96277	52527
S80	Macroalgae July 2-3	16S rRNA gene V4 - 515F and 806R	82146	42522
S81	Macroalgae July 3-4	16S rRNA gene V4 - 515F and 806R	90625	49216
S82	Macroalgae July 4-5	16S rRNA gene V4 - 515F and 806R	115746	68367
S83	Macroalgae July 5-6	16S rRNA gene V4 - 515F and 806R	81284	44633
S84	Macroalgae July 6-7	16S rRNA gene V4 - 515F and 806R	95855	54889
S85	Macroalgae July 7-8	16S rRNA gene V4 - 515F and 806R	94521	57383
S86	Macroalgae July 8-9	16S rRNA gene V4 - 515F and 806R	118533	67538
S87	Macroalgae July 9-10	16S rRNA gene V4 - 515F and 806R	106807	62794
S88	Macroalgae July 11-12	16S rRNA gene V4 - 515F and 806R	97404	49799
S89	Macroalgae July 13-14	16S rRNA gene V4 - 515F and 806R	115240	65547
S90	Macroalgae July 15-16	16S rRNA gene V4 - 515F and 806R	90720	57910
S91	Macroalgae July 17-18	16S rRNA gene V4 - 515F and 806R	94661	50269
S92	Macroalgae July 19-20	16S rRNA gene V4 - 515F and 806R	93983	51290
S93	Macroalgae July 21-22	16S rRNA gene V4 - 515F and 806R	90859	50666
S94	Macroalgae July 23-24	16S rRNA gene V4 - 515F and 806R	111140	69753
S95	Macroalgae July 25-26	16S rRNA gene V4 - 515F and 806R	97058	59156
S96	Macroalgae July 27-28	16S rRNA gene V4 - 515F and 806R	99078	50724
S97	Sediments August 0-1	16S rRNA gene V4 - 515F and 806R	85208	45986
S98	Sediments August 1-2	16S rRNA gene V4 - 515F and 806R	115370	64569
S99	Sediments August 2-3	16S rRNA gene V4 - 515F and 806R	100652	55434
S100	Sediments August 3-4	16S rRNA gene V4 - 515F and 806R	110562	61107
S101	Sediments August 4-5	16S rRNA gene V4 - 515F and 806R	96085	52615
S102	Sediments August 5-6	16S rRNA gene V4 - 515F and 806R	94413	51838
S103	Sediments August 6-7	16S rRNA gene V4 - 515F and 806R	95006	49894
S104	Sediments August 7-8	16S rRNA gene V4 - 515F and 806R	98836	51169
S105	Sediments August 8-9	16S rRNA gene V4 - 515F and 806R	117787	63887
S106	Sediments August 9-10	16S rRNA gene V4 - 515F and 806R	88898	46878
S107	Sediments August 11-12	16S rRNA gene V4 - 515F and 806R	105008	62557
S108	Mixed vegetated August 0-1	16S rRNA gene V4 - 515F and 806R	96215	50900
S109	Mixed vegetated August 1-2	16S rRNA gene V4 - 515F and 806R	86950	45851
S110	Mixed vegetated August 2-3	16S rRNA gene V4 - 515F and 806R	97004	52154
S111	Mixed vegetated August 3-4	16S rRNA gene V4 - 515F and 806R	117642	65126
S112	Mixed vegetated August 4-5	16S rRNA gene V4 - 515F and 806R	102459	54053
S113	Mixed vegetated August 5-6	16S rRNA gene V4 - 515F and 806R	94259	50122
S114	Mixed vegetated August 6-7	16S rRNA gene V4 - 515F and 806R	102760	54592
S115	Mixed vegetated August 7-8	16S rRNA gene V4 - 515F and 806R	108855	67050
S116	Mixed vegetated August 8-9	16S rRNA gene V4 - 515F and 806R	68403	37754
S117	Mixed vegetated August 9-10	16S rRNA gene V4 - 515F and 806R	109498	63781
S118	Mixed vegetated August 11-12	16S rRNA gene V4 - 515F and 806R	87569	49937
S119	Mixed vegetated August 13-14	16S rRNA gene V4 - 515F and 806R	106669	68407
S120	Mixed vegetated August 15-16	16S rRNA gene V4 - 515F and 806R	118779	76212
S121	Mixed vegetated August 17-18	16S rRNA gene V4 - 515F and 806R	107340	64843
S122	Mixed vegetated August 19-20	16S rRNA gene V4 - 515F and 806R	105070	61226
S123	Mixed vegetated August 21-22	16S rRNA gene V4 - 515F and 806R	119482	76030
S124	Mixed vegetated August 23-24	16S rRNA gene V4 - 515F and 806R	98942	56576
S125	Mixed vegetated August 25-26	16S rRNA gene V4 - 515F and 806R	109401	65587
S126	Mixed vegetated August 27-28	16S rRNA gene V4 - 515F and 806R	85487	49150
S127	Macroalgae August 0-1	16S rRNA gene V4 - 515F and 806R	93046	51596
S128	Macroalgae August 1-2	16S rRNA gene V4 - 515F and 806R	101130	55246
S129	Macroalgae August 2-3	16S rRNA gene V4 - 515F and 806R	91000	50353
S130	Macroalgae August 3-4	16S rRNA gene V4 - 515F and 806R	108689	60237
S131	Macroalgae August 4-5	16S rRNA gene V4 - 515F and 806R	55144	27826
S132	Macroalgae August 5-6	16S rRNA gene V4 - 515F and 806R	80238	43148
S133	Macroalgae August 6-7	16S rRNA gene V4 - 515F and 806R	81667	47911
S134	Macroalgae August 7-8	16S rRNA gene V4 - 515F and 806R	109190	62376
S135	Macroalgae August 8-9	16S rRNA gene V4 - 515F and 806R	92114	54012
S136	Macroalgae August 9-10	16S rRNA gene V4 - 515F and 806R	118502	66812
S137	Macroalgae August 11-12	16S rRNA gene V4 - 515F and 806R	93513	62057
S138	Macroalgae August 13-14	16S rRNA gene V4 - 515F and 806R	110490	63418
S139	Macroalgae August 15-16	16S rRNA gene V4 - 515F and 806R	85424	47451
S140	Macroalgae August 17-18	16S rRNA gene V4 - 515F and 806R	117146	64149
S141	Macroalgae August 19-20	16S rRNA gene V4 - 515F and 806R	92070	54472
S142	Macroalgae August 21-22	16S rRNA gene V4 - 515F and 806R	39652	20155
S143	Macroalgae August 23-24	16S rRNA gene V4 - 515F and 806R	47341	22195
S144	Macroalgae August 25-26	16S rRNA gene V4 - 515F and 806R	82754	45741
S145	Macroalgae August 27-28	16S rRNA gene V4 - 515F and 806R	101887	60282
S146	Sediments December 0-1	16S rRNA gene V4 - 515F and 806R	104475	59114
S147	Sediments December 1-2	16S rRNA gene V4 - 515F and 806R	116761	67895
S148	Sediments December 2-3	16S rRNA gene V4 - 515F and 806R	81568	44252
S149	Sediments December 3-4	16S rRNA gene V4 - 515F and 806R	94319	49915
S150	Sediments December 4-5	16S rRNA gene V4 - 515F and 806R	84126	44501
S151	Sediments December 5-6	16S rRNA gene V4 - 515F and 806R	106139	58515
S152	Sediments December 6-7	16S rRNA gene V4 - 515F and 806R	88935	46894
S153	Sediments December 7-8	16S rRNA gene V4 - 515F and 806R	92432	49978
S154	Sediments December 8-9	16S rRNA gene V4 - 515F and 806R	93363	51964
S155	Sediments December 9-10	16S rRNA gene V4 - 515F and 806R	107185	56790
S156	Mixed vegetated December 0-1	16S rRNA gene V4 - 515F and 806R	100157	57087
S157	Mixed vegetated December 1-2	16S rRNA gene V4 - 515F and 806R	102893	56801
S158	Mixed vegetated December 2-3	16S rRNA gene V4 - 515F and 806R	110710	61769
S159	Mixed vegetated December 3-4	16S rRNA gene V4 - 515F and 806R	117239	65681
S160	Mixed vegetated December 4-5	16S rRNA gene V4 - 515F and 806R	101910	60071
S161	Mixed vegetated December 5-6	16S rRNA gene V4 - 515F and 806R	82022	50042
S162	Mixed vegetated December 6-7	16S rRNA gene V4 - 515F and 806R	101557	61246
S163	Mixed vegetated December 7-8	16S rRNA gene V4 - 515F and 806R	89289	56027
S164	Mixed vegetated December 8-9	16S rRNA gene V4 - 515F and 806R	100223	57024
S165	Mixed vegetated December 9-10	16S rRNA gene V4 - 515F and 806R	68924	41659
S166	Mixed vegetated December 11-12	16S rRNA gene V4 - 515F and 806R	68990	40911
S167	Mixed vegetated December 13-14	16S rRNA gene V4 - 515F and 806R	86277	48282
S168	Mixed vegetated December 15-16	16S rRNA gene V4 - 515F and 806R	111777	69991
S169	Mixed vegetated December 17-18	16S rRNA gene V4 - 515F and 806R	111236	64900
S170	Mixed vegetated December 19-20	16S rRNA gene V4 - 515F and 806R	116114	64030
S171	Mixed vegetated December 21-22	16S rRNA gene V4 - 515F and 806R	115279	63809
S172	Mixed vegetated December 23-24	16S rRNA gene V4 - 515F and 806R	102744	54386
S173	Mixed vegetated December 25-26	16S rRNA gene V4 - 515F and 806R	105589	66258
S174	Mixed vegetated December 27-28	16S rRNA gene V4 - 515F and 806R	118334	74768
S175	Macroalgae December 0-1	16S rRNA gene V4 - 515F and 806R	99191	64622
S176	Macroalgae December 1-2	16S rRNA gene V4 - 515F and 806R	102292	58986
S177	Macroalgae December 2-3	16S rRNA gene V4 - 515F and 806R	115170	65437
S178	Macroalgae December 3-4	16S rRNA gene V4 - 515F and 806R	93282	59290
S179	Macroalgae December 4-5	16S rRNA gene V4 - 515F and 806R	89081	54348
S180	Macroalgae December 5-6	16S rRNA gene V4 - 515F and 806R	101921	63095
S181	Macroalgae December 6-7	16S rRNA gene V4 - 515F and 806R	117474	68080
S182	Macroalgae December 7-8	16S rRNA gene V4 - 515F and 806R	89854	52861
S183	Macroalgae December 8-9	16S rRNA gene V4 - 515F and 806R	80299	42486
S184	Macroalgae December 9-10	16S rRNA gene V4 - 515F and 806R	90135	55305
S185	Macroalgae December 11-12	16S rRNA gene V4 - 515F and 806R	104027	64112
S186	Macroalgae December 13-14	16S rRNA gene V4 - 515F and 806R	31489	25758
S187	Macroalgae December 15-16	16S rRNA gene V4 - 515F and 806R	62590	57497
S188	Macroalgae December 17-18	16S rRNA gene V4 - 515F and 806R	99073	52087
S189	Macroalgae December 19-20	16S rRNA gene V4 - 515F and 806R	58766	52260
S190	Macroalgae December 21-22	16S rRNA gene V4 - 515F and 806R	30288	27989
S191	Macroalgae December 23-24	16S rRNA gene V4 - 515F and 806R	66341	58816
S192	Macroalgae December 25-26	16S rRNA gene V4 - 515F and 806R	108524	93829
S193	Macroalgae December 27-28	16S rRNA gene V4 - 515F and 806R	36923	33499
B1	Blank 1	16S rRNA gene V4 - 515F and 806R	111902	66792
B2	Blank 2	16S rRNA gene V4 - 515F and 806R	65443	59853
A15	S1 (4-N) Aug 27	16S rRNA gene archael V4-V5 Arch519F and Arch915R	101991	85726
A72	S2 (4-M) Aug 01	16S rRNA gene archael V4-V5 Arch519F and Arch915R	98697	79842
A73	S3 (3-I) Aug 27	16S rRNA gene archael V4-V5 Arch519F and Arch915R	100085	84635

## Sheet: Sediment ASVs
ASV	Sequence	Taxa (SILVA nr99 v138.1)	Macroalgae May 0-1	Macroalgae May 1-2	Macroalgae May 2-3	Macroalgae May 3-4	Macroalgae May 4-5	Macroalgae May 5-6	Macroalgae May 6-7	Macroalgae May 7-8	Macroalgae May 8-9	Macroalgae May 9-10	Macroalgae May 11-12	Macroalgae May 13-14	Macroalgae May 15-16	Macroalgae May 17-18	Macroalgae May 19-20	Macroalgae May 21-22	Macroalgae May 23-24	Macroalgae May 25-26	Macroalgae May 27-28	Macroalgae July 0-1	Macroalgae July 1-2	Macroalgae July 2-3	Macroalgae July 3-4	Macroalgae July 4-5	Macroalgae July 5-6	Macroalgae July 6-7	Macroalgae July 7-8	Macroalgae July 8-9	Macroalgae July 9-10	Macroalgae July 11-12	Macroalgae July 13-14	Macroalgae July 15-16	Macroalgae July 17-18	Macroalgae July 19-20	Macroalgae July 21-22	Macroalgae July 23-24	Macroalgae July 25-26	Macroalgae July 27-28	Macroalgae August 0-1	Macroalgae August 1-2	Macroalgae August 3-4	Macroalgae August 4-5	Macroalgae August 5-6	Macroalgae August 6-7	Macroalgae August 7-8	Macroalgae August 8-9	Macroalgae August 9-10
1	GTAATACAGAGGGTGCGAGCGTTAATCGGATTTACTGGGCGTAAAGCGTGCGTAGGCGGCTTTTTAAGTCGGATGTGAAATCCCCGAGCTTAACTTGGGAATTGCATTCGATACTGGGAAGCTAGAGTATGGGAGAGGATGGTAGAATTCCAGGTGTAGCGGTGAAATGCGTAGAGATCTGGAGGAATACCGATGGCGAAGGCAGCCATCTGGCCTAATACTGACGCTGAGGTACGAAAGCATGGGGAGCAAACAGGATTA	Bacteria/Proteobacteria/Gammaproteobacteria/Pseudomonadales/Moraxellaceae/Acinetobacter	0	0	0	0	0	0	135	0	571	1415	100	2687	7203	3403	0	9495	0	191	293	0	143	91	76	795	1564	181	29	778	3855	1332	747	0	376	2090	33223	2946	536	125	0	0	369	0	0	0	0	180	0
2	GTAATACGGAGGGTGCAAGCGTTAATCGGAATTACTGGGCGTAAAGCGCACGCAGGCGGTTTGTTAAGTCAGATGTGAAATCCCCGAGCTTAACTTGGGAACTGCATTTGAAACTGGCAAGCTAGAGTCTTGTAGAGGGGGGTAGAATTCCAGGTGTAGCGGTGAAATGCGTAGAGATCTGGAGGAATACCGGTGGCGAAGGCGGCCCCCTGGACAAAGACTGACGCTCAGGTGCGAAAGCGTGGGGAGCAAACAGGATTA	Bacteria/Proteobacteria/Gammaproteobacteria/Enterobacterales	0	0	0	0	0	0	0	0	5745	6826	977	2648	5059	3756	0	4944	0	2993	6968	1066	1104	877	609	2903	112	463	276	4212	3553	8103	4240	747	5061	5334	1151	2910	5513	10088	0	116	195	920	109	113	171	105	3948
3	GTAATACGTAGGTGGCAAGCGTTGTCCGGATTTATTGGGCGTAAAGCGAGCGCAGGCGGTTCTTTAAGTCTGATGTGAAAGCCCCCGGCTCAACCGGGGAGGGTCATTGGAAACTGGAGAACTTGAGTGCAGAAGAGGAGAGTGGAATTCCACGTGTAGCGGTGAAATGCGTAGATATGTGGAGGAACACCAGTGGCGAAGGCGACTCTCTGGTCTGTAACTGACGCTGAGGCTCGAAAGCGTGGGGAGCAAACAGGATTA	Bacteria/Firmicutes/Bacilli/Lactobacillales/Carnobacteriaceae/Carnobacterium	0	0	0	0	0	0	0	0	4817	5748	1403	2205	4155	3734	0	4011	0	4813	7389	1128	1586	972	763	3150	76	607	267	4135	3479	6606	4137	807	3694	5876	1144	2814	3996	6699	171	207	271	1123	156	335	242	309	4015
4	GTAATACGTAGGTGGCAAGCGTTATCCGGAATTATTGGGCGTAAAGCGCGCGTAGGCGGTTTTTTAAGTCTGATGTGAAAGCCCACGGCTCAACCGTGGAGGGTCATTGGAAACTGGAAAACTTGAGTGCAGAAGAGGAAAGTGGAATTCCATGTGTAGCGGTGAAATGCGCAGAGATATGGAGGAACACCAGTGGCGAAGGCGACTTTCTGGTCTGTAACTGACGCTGATGTGCGAAAGCGTGGGGATCAAACAGGATTA	Bacteria/Firmicutes/Bacilli/Staphylococcales/Staphylococcaceae/Staphylococcus	360	115	162	287	2369	296	647	11982	1953	305	1159	596	828	1363	705	634	2444	874	571	667	385	723	275	1043	424	525	21640	277	936	240	363	3133	332	1153	345	755	2435	108	52	38	139	0	98	1239	42	315	49
5	GTGACACGTAGGCACCAAGCGTTATCCGGATTTATTGGGCGTAAAGAGCTCGTAGGCGGTTTGGTAAGTCGGGTGTGAAAACTCTGGGCTCAACCCAGAGAGGCCACCCGATACTGCTATGACTAGAGTACGGTAGGGGAGCGGGGAATTCATGGTGTAGCGGTGAAATGCGCAGATATCATGAGGAACACCAGCGGCGAAGGCGCCGCTCTGGGCCGTAACTGACGCTGAGGAGCGAAAGCATGGGTAGCAAACAGGATTA	Bacteria/Actinobacteriota/Acidimicrobiia/Microtrichales/Ilumatobacteraceae/Ilumatobacter	3070	2544	3194	1668	1174	1282	534	819	140	232	1405	121	180	399	472	292	820	78	113	2394	1984	1722	1543	2954	1097	1518	1015	761	941	237	906	1445	786	469	64	694	245	452	1993	1191	2096	1212	1371	2302	2410	1541	1191
6	GTAATACGGGGGGTGCAAGCGTTATTCGGAATCATTGGGCGTAAAGAGCGCGTAGGCGGTCTTCTATGTCAGGTGTGAAAGCCCGGGGCTCAACCCCGGAAGTGCACTTGAAACTGGGAGACTTGAGTATGGGAGAGGGAAGTGGAATTCCTGGTGTAGCGGTGAAATGCGTAGATATCAGGAGGAACACCGGTGGCGAAGGCGACTTCCTGGACCAATACTGACGCTGAGGCGCGAAGGCGTGGGGAGCAAACAGGATTA	Bacteria/Desulfobacterota/Desulfobacteria/Desulfobacterales/Desulfosarcinaceae/Sva0081 sediment group	644	475	503	542	509	1080	493	839	171	139	138	211	277	212	688	101	485	142	103	902	1093	1264	1457	1327	1713	1239	802	638	672	220	1557	468	367	355	207	864	237	405	904	1298	1006	357	751	857	1386	703	1137
7	GTAATACGGAGGGTGCAAGCGTTAATCGGAATTACTGGGCGTAAAGCGCGCGTAGGCGGCTTGATAAGTCAGATGTGAAAGCCCCGGGCTCAACCTGGGAACTGCATTTGATACTGTCTGGCTAGAGTATGGTAGAGGGGGGTGGAATTCCCGGAGTAGCGGTGAAATGCGTAGATATCGGGAGGAACACCAGTGGCGAAGGCGGCCCCCTGGACCAATACTGACGCTGAGGTGCGAAAGCGTGGGGAGCAAACAGGATTA	Bacteria/Proteobacteria/Gammaproteobacteria/Arenicellales/Arenicellaceae	688	754	989	408	487	901	443	653	78	146	211	148	162	298	416	318	342	38	80	790	847	743	1096	1298	748	688	410	587	298	226	583	417	260	185	163	472	190	513	705	746	776	471	841	729	1186	598	806
8	GTGATACGTAGGGTGCGAGCGTTGTCCGGATTTATTGGGCGTAAAGGGCTCGTAGGTGGTTGATCGCGTCGGAAGTGTAATCTTGGGGCTTAACCCTGAGCGTGCTTTCGATACGGGTTGACTTGAGGAAGGTAGGGGAGAATGGAATTCCTGGTGGAGCGGTGGAATGCGCAGATATCAGGAGGAACACCAGTGGCGAAGGCGGTTCTCTGGGCCTTTCCTGACGCTGAGGAGCGAAAGCGTGGGGAGCGAACAGGCTTA	Bacteria/Actinobacteriota/Actinobacteria/Propionibacteriales/Propionibacteriaceae/Cutibacterium	0	0	0	0	343	0	345	175	1431	184	910	237	676	448	0	784	366	123	1446	251	81	62	37	269	121	143	152	299	94	276	655	918	1798	1318	313	739	955	610	29	33	112	147	20	559	49	242	428
9	GTAACACGTAGGAGGCAAGCGTTATCCGGATTTACTGGGCGTAAAGCGCGTGCAGGCGGTTTGGTAAGTTGGGTGTGAAATCTCCTGGCTCAACTGGGAGAGGTCATTCAATACTACCAGACTTGAGAGCGGTAGAGGAAGGTGGAATTCCCGGTGTAGTGGTGAAATGCGTAGATATCGGGAGGAACACCAGTGGCGAAGGCGACCTTCTGGACCGTTTCTGACGCTCAGACGCGAAAGCTAGGGTAGCAAACGGGATTA	Bacteria/Chloroflexi/Anaerolineae/Anaerolineales/Anaerolineaceae	0	0	0	0	0	0	0	0	16	16	0	23	39	0	0	19	0	15	0	207	122	0	0	112	102	124	83	169	264	73	80	1321	492	896	88	309	0	245	39	0	62	67	453	0	0	609	0
10	GTAATACGTAGGGAGCGAGCGTTGTCCGGAATCATTGGGCGTAAAGAGCGCGTAGGTGGATCAATTAGTCTGCTGTGAAAGTCAAAGGCTCAACCTTTGAAAGCCGGTGGATACTGTTGATCTAGAGTACGGAAGAGGCGAGTGGAATTCCTGGTGTAGCGGTGGAATGCGCAGATATCAGGAGGAACACCAATAGCGAAGGCAGCTCGCTGGGACGTTACTGACACTGAGGCGCGAAAGCGTGGGGAGCAAACAGGATTA	Bacteria/Actinobacteriota/Thermoleophilia/Solirubrobacterales/67-14	669	583	664	782	608	525	265	248	44	47	4392	0	107	236	441	96	406	86	143	340	361	277	354	616	390	404	278	301	531	416	290	138	267	279	62	120	587	181	608	463	505	226	472	347	539	328	411
11	GTAATACGGAGGGTGCAAGCGTTGTTCGGAATTACTGGGCGTAAAGCGCGCGTAGGCGGTTTTATAAGTCAGATGTGAAAGTCCACGGCTCAACCGTGGAAGTGCATTTGAAACTGTATTACTTGAGTACTGGAGGGGGTGGTGGAATTCCCGGTGTAGAGGTGAAATTCGTAGATATCGGGAGGAATACCGGTGGCGAAGGCGACCACCTGGCCAGATACTGACGCTGAGGTGCGAAAGCGTGGGGAGCAAACAGGATTA	Bacteria/Desulfobacterota/Desulfobulbia/Desulfobulbales/Desulfocapsaceae	551	647	669	453	494	593	291	459	99	166	251	97	89	255	202	479	371	0	0	692	534	738	1733	1101	450	521	337	377	170	163	547	209	164	281	149	140	710	455	582	576	783	740	411	618	775	478	600
12	GTAATACGTAGGGTGCAAGCGTTGTCCGGAATTATTGGGCGTAAAGAGCTCGTAGGCGGTCTGTCACGTCGGATGTGAAAACTCGGGGCTCAACCCCGAGCCTGCATACGATACGGGCAGACTTGAGTTCGGCAGGGGAGACTGGAATTCCTGGTGTAGCGGTGAAATGCGCAGATATCAGGAGGAACACCGGTGGCGAAGGCGGGTCTCTGGGCCGATACTGACGCTGAGGAGCGAAAGCGTGGGGAGCAAACAGGATTA	Bacteria/Actinobacteriota/Actinobacteria/Frankiales	754	759	1026	483	327	626	479	251	76	95	686	215	181	207	282	192	239	75	93	592	677	481	536	704	332	327	247	486	251	121	323	298	192	237	79	587	125	284	565	598	663	256	583	360	682	487	404
13	GTAATACGGAAGGGGCTAGCGTTGTTCGGAATTACTGGGCGTAAAGAGCGCGTAGGCGGCTCTTCAAGTTAGGCGTGAAAGGCCTGGGCTCAACCTGGGAACTGCGCTTAAGACTGGCGAGCTTGAGTCCGGGAGAGGGTGGTGGAATTCCCAGTGTAGAGGTGAAATTCGTAGATATTGGGAGGAACACCAGTGGCGAAGGCGGCCACCTGGCCCGGAACTGACGCTGAGGCGCGAAAGCGTGGGGAGCAAACAGGATTA	Bacteria/Proteobacteria/Alphaproteobacteria/Defluviicoccales/Defluviicoccaceae/Defluviicoccus	635	652	744	563	470	588	458	216	44	103	2353	139	133	167	275	107	317	65	188	439	415	304	457	583	263	342	231	424	261	177	310	192	390	156	32	103	97	218	594	520	605	268	473	419	487	412	429
14	GTAATACGTAGGGCGCAAGCGTTGTCCGGATTTATTGGGCGTAAAGAGTTCGTAGGCGGTCTGTCGCGTCGGAAGTGAAATCCCGGAGCTCAACTCCGGGCCTGCTTTCGATACGGGCAGACTTGAGTGTTGCAGGGGAGACTGGAATTCCTGGTGTAGCGGTGGAATGCGCAGATATCAGGAAGAACACCGGTGGCGAAGGCGGGTCTCTGGGCAACAACTGACGCTGAGGAACGAAAGCGTGGGGAGCAAACAGGATTA	Bacteria/Actinobacteriota/Actinobacteria/PeM15	850	975	1119	847	492	517	242	243	0	81	70	80	100	150	167	112	336	55	72	456	663	364	355	552	467	338	264	438	231	131	508	302	183	189	75	113	201	237	629	516	582	291	566	468	587	360	408
15	GTAATACGGAGGGTGCGAGCGTTAATCGGAATTACTGGGCGTAAAGCGCGCGTAGGCGGTTTGTTAAGTCGGATGTGAAAGCCCCGGGCTCAACCTGGGAATTGCATTCGATACTGGCCGACTAGAGTACGAGAGAGGGAGGTAGAATTCCACGTGTAGCGGTGAAATGCGTAGATATGTGGAGGAATACCGGTGGCGAAGGCGGCCTCCTGGCTCGATACTGACGCTGAGGTGCGAAAGCGTGGGTAGCAAACAGGATTA	Bacteria/Proteobacteria/Gammaproteobacteria/Pseudomonadales/Halieaceae/Halioglobus	537	514	635	447	282	490	247	278	124	111	50	256	164	193	208	325	226	60	156	647	437	417	510	712	332	248	175	250	93	0	311	233	146	112	96	125	629	258	606	517	679	367	379	396	634	422	496
16	GTAATACGGAGGGTGCAAGCGTTGTTCGGAATTACTGGGCGTAAAGCGCGCGTAGGCGGTTTTATAAGTCAGATGTGAAAGTCCACGGCTCAACCGTGGAAGTGCATTTGAAACTGTAATACTTGAGTACTGGAGGGGGTGGTGGAATTCCCGGTGTAGAGGTGAAATTCGTAGATATCGGGAGGAATACCGGTGGCGAAGGCGACCACCTGGCCAGATACTGACGCTGAGGTGCGAAAGCGTGGGGAGCAAACAGGATTA	Bacteria/Desulfobacterota/Desulfobulbia/Desulfobulbales/Desulfocapsaceae	620	755	749	623	622	550	241	286	63	178	216	75	127	212	172	193	324	75	106	733	536	718	1494	944	357	422	458	310	172	175	551	324	186	264	0	513	124	431	592	589	920	1001	365	520	624	396	524
17	GTAATACGAAGGGTGCAAGCGTTAATCGGAATTACTGGGCGTAAAGCGCGCGTAGGTGGTTCAGCAAGTTGGATGTGAAATCCCCGGGCTCAACCTGGGAACTGCATCCAAAACTACTGAGCTAGAGTACGGTAGAGGGTGGTGGAATTTCCTGTGTAGCGGTGAAATGCGTAGATATAGGAAGGAACACCAGTGGCGAAGGCGACCACCTGGACTGATACTGACACTGAGGTGCGAAAGCGTGGGGAGCAAACAGGATTA	Bacteria/Proteobacteria/Gammaproteobacteria/Pseudomonadales/Pseudomonadaceae/Pseudomonas	0	0	0	0	0	0	0	0	476	814	0	610	98	365	136	93	0	22	46	0	0	53	23	95	402	24	35	26	146	974	130	0	0	418	2035	444	217	145	0	0	139	0	0	0	31	322	0
18	GTAATACGGAGGGTGCAAGCGTTAATCGGAATCACTGGGCGTAAAGCGCACGTAGGCGGCGCGTTAAGTCAGATGTGAAAGCCCCGGGCTCAACCTGGGAACTGCATTTGATACTGGCGTGCTCGAGTCTGATAGAGGGGGGTGGAATTCCAGGTGTAGCGGTGAAATGCGTAGATATCTGGAGGAACACCAGTGGCGAAGGCGGCCCCCTGGATCAAGACTGACGCTGAGGTGCGAAAGCGTGGGGAGCAAACAGGATTA	Bacteria/Proteobacteria/Gammaproteobacteria/Chromatiales/Chromatiaceae	362	335	398	218	167	395	369	243	102	0	0	0	111	187	254	0	129	75	0	343	338	296	438	627	444	406	269	83	411	203	149	217	135	174	101	89	634	200	464	476	556	179	410	309	689	418	578
19	GTAATACGGAGGGTGCAAGCGTTAATCGGAATCACTGGGCGTAAAGCGCACGTAGGCGGCGCGTTAAGTCAGATGTGAAAGCCCCGGGCTCAACCTGGGAACTGCATTTGATACTGGCGGGCTCGAGTCTGATAGAGGGGGGTGGAATTCCAGGTGTAGCGGTGAAATGCGTAGATATCTGGAGGAACACCAGTGGCGAAGGCGGCCCCCTGGATCAAGACTGACGCTGAGGTGCGAAAGCGTGGGGAGCAAACAGGATTA	Bacteria/Proteobacteria/Gammaproteobacteria/Chromatiales/Chromatiaceae	371	270	308	143	222	454	164	279	0	74	665	84	0	94	214	53	156	0	0	299	350	316	467	587	434	454	167	226	193	0	477	121	104	0	0	94	0	202	462	477	552	182	399	286	642	360	453
20	GTAATACGGAGGGTGCAAGCGTTAATCGGAATTACTGGGCGTAAAGCGCACGCAGGCGGTCTGTCAAGTCGGATGTGAAATCCCCGGGCTCAACCTGGGAACTGCATTCGAAACTGGCAGGCTAGAGTCTTGTAGAGGGGGGTAGAATTCCAGGTGTAGCGGTGAAATGCGTAGAGATCTGGAGGAATACCGGTGGCGAAGGCGGCCCCCTGGACAAAGACTGACGCTCAGGTGCGAAAGCGTGGGGAGCAAACAGGATTA	Bacteria/Proteobacteria/Gammaproteobacteria/Enterobacterales/Enterobacteriaceae/Klebsiella	0	0	0	0	0	0	0	0	2203	1661	304	955	1018	1417	0	1049	0	660	2169	503	377	335	184	708	42	140	31	1206	830	1720	1811	277	1448	1101	316	683	1066	2033	16	0	0	226	24	0	19	0	708
21	GTAATACGGGGGGTGCGAGCGTTATTCGGATTTACTGGGCGTAAAGAGCGCGTAGGCGGTCTTTCAAGTCAGGTGTGAAAGCCCGGGGCTCAACCCCGGAAGTGCACTTGAAACTAAAAGACTTGAGTATGGGAGAGGGAAGTGGAATTCCTGGTGTAGCGGTGAAATGCGTAGATATCAGGAGGAACATCGGTGGCGAAGGCGACTTCCTGGACCAATACTGACGCTGAGGCGCGAAGGCGTGGGGAGCAAACAGGATTA	Bacteria/Desulfobacterota/Desulfobacteria/Desulfobacterales/Desulfosarcinaceae/Sva0081 sediment group	197	175	194	209	230	333	239	279	0	68	0	0	0	142	285	40	143	46	49	251	215	357	430	562	645	562	383	220	310	92	212	259	126	119	41	73	72	167	315	441	310	150	248	311	468	238	393
22	GTAATACGTAGGGCGCAAGCGTTGTCCGGATTTATTGGGCGTAAAGAGTTCGTAGGCGGTCTGTCGCGTCGGAAGTGAAAACCCGGAGCTCAACTCCGGGCCTGCTTTCGATACGGGCAGACTTGAGTGTTGCAGGGGAGACTGGAATTCCTGGTGTAGCGGTGGAATGCGCAGATATCAGGAGGAACACCGGTGGCGAAGGCGGGTCTCTGGGCAACAACTGACGCTGAGGAACGAAAGCGTGGGGAGCGAACAGGATTA	Bacteria/Actinobacteriota/Actinobacteria/PeM15	579	835	959	579	386	552	494	227	41	105	309	55	51	128	214	90	235	0	37	319	394	319	375	510	342	261	264	623	127	101	585	386	163	128	0	56	246	143	439	349	558	254	440	296	570	493	615
23	GTAATACGGGGGGTGCAAGCGTTATTCGGAATCATTGGGCGTAAAGAGCGCGTAGGCGGTCTTCTATGTCAGGTGTGAAAGCCCGGGGCTCAACCCCGGAAGTGCATTTGAAACTGGGAGACTTGAGTATGGGAGAGGGAAGTGGAATTCCTGGTGTAGCGGTGAAATGCGTAGATATCAGGAGGAACACCGGTGGCGAAGGCGACTTCCTGGACCAATACTGACGCTGAGGCGCGAAGGCGTGGGGAGCAAACAGGATTA	Bacteria/Desulfobacterota/Desulfobacteria/Desulfobacterales/Desulfosarcinaceae/Sva0081 sediment group	184	107	169	131	0	352	389	261	0	0	0	0	0	114	310	0	120	0	0	264	267	378	501	589	573	435	324	247	0	63	147	178	0	0	0	0	0	168	354	472	433	186	336	305	600	251	492
24	GTAATACGGGGGGTGCAAGCGTTATTCGGAATCATTGGGCGTAAAGAGCGCGTAGGCGGTCTTCTATGTCAGGTGTGAAAGCCCTGGGCTCAACCCGGGAAGTGCACTTGAAACTGGGAGACTTGAGTATGGGAGAGGGAAGTGGAATTCCTGGTGTAGCGGTGAAATGCGTAGATATCAGGAGGAACACCGGTGGCGAAGGCGACTTCCTGGACCAATACTGACGCTGAGGCGCGAAGGCGTGGGGAGCAAACAGGATTA	Bacteria/Desulfobacterota/Desulfobacteria/Desulfobacterales/Desulfosarcinaceae/Sva0081 sediment group	193	125	166	185	152	317	131	174	62	52	0	0	0	69	324	0	151	0	0	323	497	396	449	446	535	417	313	405	142	61	102	237	98	268	0	413	73	87	363	350	247	60	175	170	344	140	280
25	GTAACACGTAGGGGGCAAGCGTTGTCCGGATTTATTGGGCGTAAAGAGCTCGTAGGCGGCTCGGTAAGTCGGGTGTGAAACCTCCAGGCTCAACCTGGAGACGCCACCTGATACTGCTGTGGCTAGAGTCCGGTAGGGGAGCGTGGAACTCCTGGTGTAGCGGTGAAATGCGCAGATATCAGGAAGAACACCAGCGGCGAAGGCGGCGCTCTGGGCCGGAACTGACGCTGAGGAGCGAAAGCGTGGGTAGCAAACAGGATTA	Bacteria/Actinobacteriota/Acidimicrobiia/Microtrichales	516	426	567	369	240	380	183	188	47	45	0	70	65	104	331	110	199	64	73	279	293	184	243	385	296	277	191	194	287	104	142	119	116	87	26	62	92	126	391	340	353	133	262	266	384	251	332
26	GTAATACGGAGGGTGCAAGCGTTAATCGGAATTACTGGGCGTAAAGCGCGCGTAGGCGGTTTGTTAAGTCGGATGTGAAAGCCCCGGGCTCAACCTGGGAATTGCATTCGATACTGGCCGACTAGAGTACGAGAGAGGGAGGTAGAATTCCACGTGTAGCGGTGAAATGCGTAGATATGTGGAGGAATACCGGTGGCGAAGGCGGCCTCCTGGCTCGATACTGACGCTGAGGTGCGAAAGCGTGGGTAGCAAACAGGATTA	Bacteria/Proteobacteria/Gammaproteobacteria/Pseudomonadales/Halieaceae/Halioglobus	469	492	597	466	311	570	484	186	0	76	0	0	0	135	171	90	208	0	0	596	358	423	426	623	257	234	183	535	174	206	174	203	133	109	0	0	0	282	452	428	543	237	280	322	660	326	354
27	GTAACACGTAGGCACCAAGCGTTATCCGGATTTATTGGGCGTAAAGAGCTCGTAGGCGGTTCAGTCAGTCGGGTGTGAAAACTTGAGGCTTAACCTCAAGAGGTCACTCGATACTACTGTGACTAGAGTGCGGTAGGGGAGCGGGGAATTCCTGGTGTAGCGGTGAAATGCGCAGATATCAGGAGGAACACCAGTGGCGAAGGCGCCGCTCTGGGCCGTAACTGACGCTGAGGAGCGAAAGCATGGGTAGCAAACAGGATTA	Bacteria/Actinobacteriota/Acidimicrobiia/Microtrichales/Ilumatobacteraceae/Ilumatobacter	889	713	900	778	273	377	134	156	33	76	362	36	76	81	103	16	175	0	92	622	510	381	280	465	137	233	112	146	31	78	145	233	99	162	0	599	63	136	366	347	473	280	351	277	436	499	249
28	GTAATACGTAGGGTGCGAGCGTTAATCGGAATTACTGGGCGTAAAGCGTGCGCAGGCGGATTGTTAAGCAAGATGTGAAATCCCCGGGCTTAACCTGGGAATGGCATTTTGAACTGGCAGTCTAGAGTGTGTCAGAGGGGGGTGGAATTCCACGTGTAGCAGTGAAATGCGTAGAGATGTGGAGGAACACCAATGGCGAAGGCAGCCCCCTGGGATAACACTGACGCTCATGTACGAAAGCGTGGGTAGCAAACAGGATTA	Bacteria/Proteobacteria/Gammaproteobacteria/Burkholderiales/Hydrogenophilaceae/Thiobacillus	304	224	257	197	147	316	217	389	83	0	0	0	85	90	303	0	167	0	0	143	136	117	153	237	0	159	99	99	0	0	144	77	67	129	0	533	63	170	321	297	314	113	242	207	552	283	436
29	GTAATACGGAGGGTGCAAGCGTTGTTCGGAATTACTGGGCGTAAAGCGCGCGTAGGTGGTTGTATAAGTCAGATGTGAAAGTCCACGGCTCAACCGTGGAAGTGCATTTGAAACTGTATAACTTGAGTACTGGAGGGGGTAGTGGAATTCCCGGTGTAGAGGTGAAATTCGTAGATATCGGGAGGAATACCGGTGGCGAAGGCGACTACCTGGCCAGATACTGACACTGAGGTGCGAAAGCGTGGGGAGCAAACAGGATTA	Bacteria/Desulfobacterota/Desulfobulbia/Desulfobulbales/Desulfocapsaceae/Desulforhopalus	297	338	274	179	232	431	312	221	59	51	0	171	75	98	139	0	163	42	47	368	284	485	529	409	509	385	283	58	107	70	114	330	85	62	60	53	106	220	334	367	427	319	239	307	467	286	337
30	GTAAGACGGAGGAGGCAAGCGTTGTCCGGAATCATTGGGCGTAAAGAGCGCGTAGGCGGTTTTTCAAGTCGTATGTGAAAACTTCAGGCTTAACCTGATGATTGCATATGAAACTGGATAACTTGAGTACAGCAGAGGAAAGTGGAATTCCTGGTGTAGCGGTGAAATGTGCAGATATCAGGAAGAACACCAGTAGCGAAGGCGGCTTTCTGGGCTGTTACTGACGCTGAGGCGCGAAAGCTAGGGGAGCGAACAGGATTA	Bacteria/Actinobacteriota/WCHB1-81	0	0	0	0	168	16	0	21	53	36	223	64	76	447	0	60	158	19	78	53	0	12	0	118	35	64	60	44	0	17	98	144	74	0	41	218	362	155	184	139	166	83	211	1125	404	1521	1476
31	GTAATACGGAGGGTGCAAGCGTTGTTCGGAATTACTGGGCGTAAAGCGCGCGTAGGCGGCTATGCAAGTCATTTGTGAAAGTCCCTGGCTCAACCAGGGAAGTGCATGTGAAACTGTATGGCTTGAGTACTGGAGGGGGTAGTGGAATTCCCGGTGTAGAGGTGAAATTCGTAGATATCGGGAGGAATACCGGTGGCGAAGGCGACTACCTGGCCAGATACTGACGCTGAGGTGCGAAAGCGTGGGGAGCAAACAGGATTA	Bacteria/Desulfobacterota/Desulfobulbia/Desulfobulbales/Desulfocapsaceae	221	221	229	144	151	388	158	275	53	57	229	75	54	181	143	157	187	38	56	302	224	308	447	447	290	168	244	169	117	61	75	246	86	56	56	68	791	178	339	312	509	251	234	272	543	227	267
32	GTAATACGTAGGTCCCGAGCGTTGTCCGGATTTATTGGGCGTAAAGCGAGCGCAGGTGGTTTATTAAGTCTGGTGTAAAAGGCAGTGGCTCAACCATTGTATGCATTGGAAACTGGTAGACTTGAGTGCAGGAGAGGAGAGTGGAATTCCATGTGTAGCGGTGAAATGCGTAGATATATGGAGGAACACCGGTGGCGAAAGCGGCTCTCTGGCCTGTAACTGACACTGAGGCTCGAAAGCGTGGGGAGCAAACAGGATTA	Bacteria/Firmicutes/Bacilli/Lactobacillales/Streptococcaceae/Lactococcus	0	0	0	0	0	0	0	0	1466	1159	298	603	1477	796	0	864	0	850	1411	186	389	229	89	561	0	179	39	604	815	953	2281	138	1405	991	170	742	814	572	0	0	0	173	18	0	18	0	218
33	GTAAGACGGAGGATGCAAGTGTTATCCGGAATCACTGGGCGTAAAGCGTCTGTAGGTGGTTTGATAAGTCAACTGTTAAATCTTGAGGCTCAACCTCAAAACCGCAGTCGAAACTATTAGACTAGAGTATAGTAGGGGTAAAGGGAATTTCCAGTGGAGCGGTGAAATGCGTAGAGATTGGAAAGAACACCGATGGCGAAGGCACTTTACTGGGCTATTACTAACACTGAGAGACGAAAGCTAGGGTAGCAAATGGGATTA	Bacteria/Cyanobacteria/Cyanobacteriia/Chloroplast	269	186	248	543	331	349	276	363	52	12	0	0	0	23	97	0	177	0	0	308	397	284	539	379	774	1217	314	216	85	0	291	78	0	0	17	16	0	97	191	290	192	148	238	314	373	250	206
34	GTAATACGGAGGGTGCAAGCGTTGTTCGGAATTACTGGGCGTAAAGCGCGCGTAGGCGGTTTGTTAAGTCAGATGTGAAAGTCCACGGCTCAACCGTGGAAGTGCATTTGAAACTGGCAGACTTGAGTACTGGAGGGGGTGGTGGAATTCCCGGTGTAGAGGTGAAATTCGTAGATATCGGGAGGAATACCGGTGGCGAAGGCGACCACCTGGCCAGATACTGACGCTGAGGTGCGAAAGCGTGGGGAGCAAACAGGATTA	Bacteria/Desulfobacterota/Desulfobulbia/Desulfobulbales/Desulfocapsaceae	131	111	211	131	179	171	86	50	51	51	0	75	54	108	61	108	108	0	76	239	192	246	279	123	78	89	0	0	0	0	0	187	125	0	0	0	36	0	173	161	131	163	91	124	108	131	128
35	GTAATACGTAGGGGGCAAGCGTTGTCCGGAATCATTGGGCGTAAAGCGCGTGTAGGCGGCCATCCAAGTCCGATGTGAAAGCTCGGGGCTCAACCCCGAGTCTGCATTGGAAACTGTATGGCTTGAGTCCGGAAGAGGAGACTGGAATTCCTGGTGTAGCGGTGAAATGCGCAGATATCAGGAAGAACACCGGTGGCGAAGGCGGGTCTCTGGGACGGTACTGACGCTGAGACGCGAAAGCGTGGGGAGCAAACAGGATTA	Bacteria/Actinobacteriota/Thermoleophilia/Gaiellales	237	216	277	199	152	264	135	175	33	55	0	79	79	115	150	52	134	45	31	279	272	184	223	407	362	507	236	289	368	110	177	187	164	259	63	104	80	107	247	264	246	103	248	208	305	227	243
36	GTAATACGGAGGGTGCAAGCGTTGTTCGGAATTACTGGGCGTAAAGCGCGCGTAGGCGGCTATTTAAGTCAGATGTGAAAGTCCACGGCTCAACCGTGGAAGTGCATTTGAAACTGGATGGCTTGAGTACTGGAGGGGGTGGTGGAATTCCCGGTGTAGAGGTGAAATTCGTAGATATCGGGAGGAATACCGGTGGCGAAGGCGACCACCTGGCCAGATACTGACGCTGAGGTGCGAAAGCGTGGGGAGCAAACAGGATTA	Bacteria/Desulfobacterota/Desulfobulbia/Desulfobulbales/Desulfocapsaceae	112	89	109	60	425	201	203	90	33	48	83	91	81	53	98	24	467	25	42	260	212	201	358	261	289	339	188	146	104	65	96	273	89	118	322	108	88	149	329	208	441	208	163	846	209	289	230
37	GTAATACGTAGGTGGCAAGCGTTGTCCGGAATTATTGGGCGTAAAGCGCGCGCAGGCGGTCCTTTAAGTCTGATGTGAAATCTTGCGGCTCAACCGCAAGCGGTCATTGGAAACTGGGGGACTTGAGTGCAGAAGAGGAAAGCGGAATTCCACGTGTAGCGGTGAAATGCGTAGAGATGTGGAGGAACACCAGTGGCGAAGGCGGCTTTCTGGTCTGTAACTGACGCTGAGGCGCGAAAGCGTGGGGAGCAAACAGGATTA	Bacteria/Firmicutes/Bacilli/Bacillales/Planococcaceae	0	0	51	75	1155	103	0	215	107	125	2991	46	80	74	198	181	1386	55	81	71	145	0	98	105	0	0	0	154	90	58	159	0	188	214	0	106	361	0	0	0	0	0	0	0	0	0	0
38	GTAATACGGAGGGTGCAAGCGTTAATCGGAATCACTGGGCGTAAAGCGCACGTAGGCGGCCGAGTCAGTCAGGTGTGAAATCCCCGGGCTCAACCTGGGAACTGCATTTGATACTGCTTGGCTCGAGTCCGATAGAGGGGGGTGGAATTCCAGGTGTAGCGGTGAAATGCGTAGATATCTGGAGGAACACCAGTGGCGAAGGCGGCCCCCTGGATTGAGACTGACGCTGAGGTGCGAAAGCGTGGGGAGCAAACAGGATTA	Bacteria/Proteobacteria/Gammaproteobacteria/Chromatiales/Chromatiaceae	270	181	234	117	129	270	125	142	0	0	0	0	310	141	140	105	108	431	88	229	251	185	246	321	375	380	170	139	141	0	88	204	120	187	0	0	0	139	328	363	346	145	294	217	442	286	303
39	GTAATACGGAGGGTGCAAGCGTTAATCGGAATCACTGGGCGTAAAGCGCACGTAGGCGGCGCGTTAAGTCAGATGTGAAAGCCCCGGGCTCAACCTGGGAACTGCATTTGATACTGGCGCGCTTGAGTCTGATAGAGGGGGGTGGAATTCCAGGTGTAGCGGTGAAATGCGTAGATATCTGGAGGAACACCAGTGGCGAAGGCGGCCCCCTGGATCAAGACTGACGCTGAGGTGCGAAAGCGTGGGGAGCAAACAGGATTA	Bacteria/Proteobacteria/Gammaproteobacteria/Chromatiales/Chromatiaceae	192	173	251	120	90	254	99	122	0	92	0	0	0	103	263	0	90	0	0	149	123	185	227	261	242	256	95	31	221	49	64	100	52	55	0	55	207	99	235	329	238	93	208	177	341	211	309
40	GTAATACGGAGGGGGCTAGCGTTGTTCGGAATTACTGGGCGTAAAGCGCACGTAGGCGGACTGATCAGTCAGGGGTGAAATCCCGGGGCTCAACCCCGGAACTGCCTTTGATACTGTCAGTCTAGAGATCGAGAGAGGTGAGTGGAATTCCGAGTGTAGAGGTGAAATTCGTAGATATTCGGAGGAACACCAGTGGCGAAGGCGGCTCACTGGCTCGATACTGACGCTGAGGTGCGAAAGCGTGGGGAGCAAACAGGATTA	Bacteria/Proteobacteria/Alphaproteobacteria/Rhodobacterales/Rhodobacteraceae	395	383	374	291	182	305	383	154	44	232	0	23	69	61	121	24	113	23	41	348	381	290	371	320	156	141	85	103	99	52	104	77	75	147	30	327	45	224	405	387	464	297	384	226	507	306	336
41	GTAATACGGAGGGGGCTAGCGTTGTTCGGAATTACTGGGCGTAAAGCGCACGTAGGCGGACCATCAAGTCAGAGGTGAAATCCCGGAGCTCAACTCCGGAACTGCCTTTGAAACTGCTGGTCTGGAGATCGAGAGAGGTGAGTGGAATTCCGAGTGTAGAGGTGAAATTCGTAGATATTCGGAGGAACACCAGTGGCGAAGGCGGCTCACTGGCTCGATACTGACGCTGAGGTGCGAAAGCGTGGGGAGCAAACAGGATTA	Bacteria/Proteobacteria/Alphaproteobacteria/Rhodobacterales/Rhodobacteraceae	380	390	444	333	235	417	363	158	0	41	0	0	36	69	136	21	181	0	44	365	421	262	315	312	161	148	237	181	77	57	548	87	69	85	0	0	77	139	413	420	439	264	377	238	478	271	294
42	GTAATACGTAGGGGGCAAGCGTTGTTCGGAATTACTGGGCGTAAAGAGCACGTAGGCGGTAAGTCAAGTCGAGTGTGAAAGCCTTGGGCTCAACCCAAGGATTGCATTCGAAACTAACTTACTAGAGTATAGTAGAGGGAAGTGGAATTCCCGGTGTAGCGGTGAAATGCGCAGATATTGGGAAGAACACCAGTGGCGAAGGCGGCTTCCTGGACTACGACTGACGCTGAGGTGCGAAAGCTAGGGGAGCGAACAGGATTA	Bacteria/Actinobacteriota/RBG-16-55-12	0	0	13	0	230	12	10	16	25	49	271	91	85	116	20	90	259	42	62	80	39	12	21	79	82	96	76	67	16	25	15	234	62	73	44	224	348	22	62	28	48	18	112	24	21	444	36
43	GTAATACGTAGGGTGCAAGCGTTAATCGGAATTACTGGGCGTAAAGCGTGCGCAGGCGGTTTTGTAAGACAGAGGTGAAATCCCCGGGCTCAACCTGGGAACTGCCTTTGTGACTGCAAGGCTGGAGTGCGGCAGAGGGGGATGGAATTCCGCGTGTAGCAGTGAAATGCGTAGATATGCGGAGGAACACCGATGGCGAAGGCAATCCCCTGGGCCTGCACTGACGCTCATGCACGAAAGCGTGGGGAGCAAACAGGATTA	Bacteria/Proteobacteria/Gammaproteobacteria/Burkholderiales/Comamonadaceae/Ottowia	42	45	91	123	1148	71	218	38	94	379	397	99	56	70	125	320	1314	34	44	175	164	72	57	0	32	0	0	27	0	0	147	82	76	75	86	149	107	0	0	0	0	0	0	235	0	0	0
44	GTAATACGGAGGGTGCAAGCGTTAATCGGAATCACTGGGCGTAAAGCGCACGTAGGCGGCCGAGTCAGTCAGGTGTGAAATCCCCGGGCTCAACCTGGGAACTGCATTTGATACTGCTTAGCTCGAGTCCGATAGAGGGGGGTGGAATTCCAGGTGTAGCGGTGAAATGCGTAGATATCTGGAGGAACACCAGTGGCGAAGGCGGCCCCCTGGATTGAGACTGACGCTGAGGTGCGAAAGCGTGGGGAGCAAACAGGATTA	Bacteria/Proteobacteria/Gammaproteobacteria/Chromatiales/Chromatiaceae	223	190	239	122	0	238	126	154	49	70	503	147	89	0	158	89	84	0	0	203	173	180	212	296	321	364	101	0	96	79	167	0	0	0	78	372	56	93	272	353	361	116	261	209	387	315	293
45	GTAATACAGAGGGTGCGAGCGTTAATCGGAATTACTGGGCGTAAAGCGAGTGTAGGTGGCTCATTAAGTCACATGTGAAATCCCCGGGCTTAACCTGGGAACTGCATGTGATACTGGTGGTGCTAGAATATGTGAGAGGGAAGTAGAATTCCAGGTGTAGCGGTGAAATGCGTAGAGATCTGGAGGAATACCGATGGCGAAGGCAGCTTCCTGGCATAATATTGACACTGAGATTCGAAAGCGTGGGTAGCAAACAGGATTA	Bacteria/Proteobacteria/Gammaproteobacteria/Pseudomonadales/Moraxellaceae/Enhydrobacter	0	0	0	0	327	0	0	9	10	18	171	11741	667	1328	12	289	343	102	159	20	0	0	0	56	376	32	24	0	0	0	19	5	90	0	421	270	491	0	202	15	31	0	20	0	19	29	0
46	GTAATACGAAGGGGGCTAGCGTTGTTCGGAATTACTGGGCGTAAAGCGCACGTAGGCGGATTTGTAAGTCAGGGGTGAAATCCCGGGGCTCAACCTCGGAACTGCCTTTGATACTGCAAGTCTTGAGTCCGGAAGAGGTGAGTGGAATTCCTAGTGTAGAGGTGAAATTCGTAGATATTAGGAAGAACACCAGTGGCGAAGGCGGCTCACTGGTCCGGTACTGACGCTGAGGTGCGAAAGCGTGGGGAGCAAACAGGATTA	Bacteria/Proteobacteria/Alphaproteobacteria/Rhizobiales/Hyphomicrobiaceae/Hyphomicrobium	210	186	230	234	103	180	102	115	35	0	273	84	250	124	140	54	131	44	56	115	133	192	167	188	143	207	82	94	139	70	213	56	68	58	44	92	47	101	205	223	172	92	192	115	279	179	170
47	GTAATACGTAGGGTGCAAGCGTTGTCCGGAATTATTGGGCGTAAAGAGCTCGTAGGCGGTCCGTTGCGTCTGCCGTGAAAACCCGGGGCTCAACCCCGGGCCTGCGGTGGATACGGGCGGACTAGAGTCCGGTAGGGGAGACTGGAATTCCTGGTGTAGCGGTGGAATGCGCAGATATCAGGAGGAACACCGGTGGCGAAGGCGGGTCTCTGGGCCGGTACTGACGCTGAGGAGCGAAAGCGTGGGGAGCAAACAGGATTA	Bacteria/Actinobacteriota/Actinobacteria	272	329	357	313	183	203	80	91	28	35	0	53	97	89	107	56	121	16	38	208	260	144	158	281	301	319	228	240	186	56	431	198	84	80	50	513	76	71	254	338	323	79	248	205	319	340	159
48	GTAATACAGAGGGTGCGAGCGTTAATCGGAATTACTGGGCGTAAAGCGCGCGTAGGCGGCCTGGTCAGTCGGATGTGAAAGCCCCGGGCTTAACCTGGGAATTGCATTCGATACTGCCCGGCTAGAATGTAGTAGAGGGAAGTGGAATTCCAGGTGTAGCGGTGAAATGCGTAGATATCTGGAGGAACATCAGTGGCGAAGGCGACTTCCTGGACTAACATTGACGCTGAGGCGCGAAAGCGTGGGGAGCAAACAGGATTA	Bacteria/Proteobacteria/Gammaproteobacteria/B2M28	286	232	274	256	108	242	131	76	37	21	0	49	56	116	81	43	84	0	41	344	257	281	263	434	237	326	180	87	64	66	150	240	92	47	19	54	74	82	187	195	280	86	238	208	287	165	249
49	GTAATACGGGAGTGGCAAGCGTTATCCGGAATTATTGGGCGTAAAGCGTCCGCAGGCGGCCTTGAAAGTCTGTTGTTAAAGCGTGGAGCTCAACTCCATTTCAGCAATGGAAACTACAAGGCTAGAGTGTGGTAGGGGCAGAGGGAATTCCCGGTGTAGCGGTGAAATGCGTAGATATCGGGAAGAACACCAGTGGCGAAGGCGCTCTGCTGGGCCATAACTGACGCTCATGGACGAAAGCCAGGGGAGCGAAAGGGATTA	Bacteria/Cyanobacteria/Cyanobacteriia/Synechococcales/Cyanobiaceae/Cyanobium PCC-6307	675	480	430	238	218	230	287	97	0	31	0	0	49	0	69	25	107	0	31	971	628	348	560	176	170	650	71	45	97	30	161	325	120	44	0	43	0	130	292	113	205	350	303	208	185	195	140
50	GTAATACGTAGGGTGCGAGCGTTAATCGGATTTACTGGGCGTAAAGCGTGCGCAGGCGGCCCGTTAAGACAGGTGTGAAATCCCTGGGCTCAACCTAGGAATTGCGCTTGTGACTGGCGGGCTCGAGTACGGTAGAGGGGGGTGGAATTCCTGGTGTAGCAGTGAAATGCGTAGAGATCAGGAGGAACACCGATGGCGAAGGCAGCCCCCTGGGCCTGTACTGACGCTCATGCACGAAAGCGTGGGGAGCAAACAGGATTA	Bacteria/Proteobacteria/Gammaproteobacteria/Burkholderiales/Hydrogenophilaceae/Hydrogenophilus	0	0	0	0	0	0	0	0	50	28	54	81	0	0	0	14	0	0	36	18	30	37	17	0	74	0	0	108	0	34	0	0	0	0	297	95	36	54	0	0	87	0	0	0	0	115	0
51	GTAATACGTAGGGTGCAAGCGTTAATCGGAATTACTGGGCGTAAAGCGTGCGCAGGCGGTCATGCAAGACAGATGTGAAATCCCCGGGCTTAACCTGGGAACTGCATTTGTGACTGCATGGCTTGAGTGCGGCAGAGGGGGATGGAATTCCGCGTGTAGCAGTGAAATGCGTAGATATGCGGAGGAACACCGATGGCGAAGGCAATCCCCTGGGCCTGCACTGACGCTCATGCACGAAAGCGTGGGGAGCAAACAGGATTA	Bacteria/Proteobacteria/Gammaproteobacteria/Burkholderiales/Comamonadaceae	271	309	360	453	194	375	154	138	0	67	0	42	64	86	105	0	211	33	29	233	326	215	143	203	140	219	95	0	88	52	54	79	46	45	31	59	51	103	196	247	254	136	279	207	274	173	188
52	GTAATACGGGGGGTGCAAGCGTTATTCGGAATCATTGGGCGTAAAGGGCGCGTAGGCGGTTCGTTAAGTCAGATGTGAAAGCCCGGGGCTCAACCCCGGAAGTGCATTTGATACTGGCGAACTTGAGTATGGGAGAGGGAAGTGGAATTCCTGGTGTAGAGGTGAAATTCGTAGATATCAGGAGGAACACCGGTGGCGAAGGCGACTTCCTGGACCAATACTGACGCTGAGGCGCGAAGGCGTGGGTAGCAAACAGGATTA	Bacteria/Desulfobacterota/Desulfobacteria/Desulfobacterales/Desulfosarcinaceae	0	93	100	47	83	174	121	202	0	0	0	0	0	90	118	0	0	0	59	115	131	197	349	337	264	239	262	0	98	104	103	78	54	50	0	35	55	343	202	204	247	138	167	177	269	195	279
53	GTAATACGGAGGGGGCAAGCGTTATTCGGATTTACTGGGCGTAAAGCGCACGTAGGCGGCATTGTAAGTCAAAGGTGAAAGCCCTCGGCTCAACCGAGGAACTGCCTTTGAAACTGCCTTGCTTGAGTCCGGGAGGGGGGAGCGGAATTCCCAGTGTAGCGGTGAAATGCGTAGATACTGGGAGGAACACCGGTGGCGAAGGCGGCTCCCTGGACCGGTACTGACGCTGAGGTGCGAAAGCGTGGGTAGCAAACAGGATTA	Bacteria/Acidobacteriota/Thermoanaerobaculia/Thermoanaerobaculales/Thermoanaerobaculaceae/Subgroup 23	142	141	140	165	187	223	204	212	0	0	0	107	0	90	110	110	142	0	0	186	220	214	246	350	194	172	170	448	97	0	269	0	0	113	0	0	134	128	225	192	159	128	203	191	246	154	201
54	GTAATACGGAGGGTGCAAGCGTTAATCGGAATTACTGGGCGTAAAGCGCGCGTAGGCGGTTGGGTAAGTCAGATGTGAAAGCCCCGGGCTCAACCTGGGAACTGCATTTGATACTGCTCGACTCGAGTATGGTAGAGGGGGGTGGAATTCCCGGAGTAGCGGTGAAATGCGTAGATATCGGGAGGAACACCAGTGGCGAAGGCGGCCCCCTGGACCAATACTGACGCTGAGGTGCGAAAGCGTGGGGAGCAAACAGGATTA	Bacteria/Proteobacteria/Gammaproteobacteria/Arenicellales/Arenicellaceae	107	215	157	83	102	187	98	119	51	41	0	51	121	103	102	89	81	0	35	206	284	224	231	403	287	382	172	175	0	43	155	85	54	51	40	799	376	109	219	259	220	89	183	132	260	142	256
55	GTAATACGGAGGGTGCAAGCGTTGTTCGGAATTATTGGGCGTAAAGCGCGTGTAGGCGGTTGGTTAAGTCTGATGTGAAAGCCCTGGGCTCAACCCGGGAAGTGCATTGGAAACTGGTCAACTTGAGTACGGGAGAGGGAAGTGGAATTTCGAGTGTAGGGGTGAAATCCGTAGATATTCGAAGGAACACCGGTGGCGAAGGCGGCTTCCTGGACCGATACTGACGCTGAGACGCGAAAGCGTGGGGAGCAAACAGGATTA	Bacteria/Desulfobacterota/Desulfuromonadia/Desulfuromonadales/Desulfuromonadaceae/Trichloromonas	20	21	25	0	0	0	0	0	0	0	0	0	0	0	0	31	0	0	0	0	41	0	0	0	0	0	0	26	0	0	0	0	0	0	0	10	0	0	0	0	0	0	0	0	0	0	0
56	GTAATACAGAGGGTGCGAGCGTTAATCGGAATTACTGGGCGTAAAGCGCACGTAGGCGGCTTGGCATGTCGGGTGTGAAATCCCCGGGCTCAACCTGGGAACTGCATCCGAAACTGCCTTGCTAGAGTATGGGAGAGGGAAGTGGAATTTCCGGTGTAGCGGTGAAATGCGTAGATATCGGAAGGAACATCAGTGGCGAAGGCGACTTCCTGGACCAATACTGACGCTCAGGTGCGAAAGCGTGGGGAGCAAACAGGATTA	Bacteria/Proteobacteria/Gammaproteobacteria/Steroidobacterales/Steroidobacteraceae	215	209	231	149	104	230	149	149	0	0	435	43	44	57	213	71	104	43	59	144	120	142	137	115	150	154	131	146	168	0	53	84	74	0	0	0	0	131	186	253	201	95	159	98	265	154	194
57	GTAATACGTAGGGGCCAAACGTTGTCCGGATTTATTGGGCGTAAAGGGCTCGTAGGCGGTTCAGCAAGTCGATCGTGAAAGCCCGGGGCTCAACCCCGGGACGCCGGTCGAAACTGTTGTGACTAGGGTCCGGTAGAGGTGAGTGGAATTCTCGGTGTAGCGGTGGAATGCGCAGATATCGAGAGGAACACCAGTAGCGAAGGCGGCTCACTGGGCCGGTACCGACGCTGAGGAGCGAAAGCATGGGGAGCAAACAGGATTA	Bacteria/Actinobacteriota/Acidimicrobiia/Actinomarinales	0	0	0	306	120	209	102	224	0	0	0	0	0	0	202	160	0	0	0	0	0	206	251	141	0	244	0	252	0	90	0	0	127	96	0	99	0	154	150	0	0	0	108	163	386	140	148
58	GTAATACGTAGGTGGCAAGCGTTGTCCGGATTTATTGGGCGTAAAGCGCGCGCAGGCGGTCCTTTAAGTCTGATGTGAAATCTTGCGGCTCAACCGCAAGCGGTCATTGGAAACTGGGGGACTTGAGTGCAGAAGAGGAAAGCGGAATTCCACGTGTAGCGGTGAAATGCGTAGAGATGTGGAGGAACACCAGTGGCGAAGGCGGCTTTCTGGTCTGTAACTGACGCTGAGGCGCGAAAGCGTGGGGAGCAAACAGGATTA	Bacteria/Firmicutes/Bacilli/Bacillales/Planococcaceae/Chungangia	0	38	43	0	1544	0	74	0	99	322	239	0	0	0	312	0	1732	0	0	82	107	76	0	0	29	26	19	0	0	0	0	470	0	89	108	139	0	0	0	0	0	0	0	0	0	0	128
59	GTAATACGGGGGGTGCAAGCGTTATTCGGAATCATTGGGCGTAAAGAGCACGTAGGCGGCCTGGTAAGTCAGATGTGAAAGCCCTGGGCTTAACCCGGGAAGTGCATTTGATACTGTCAGGCTTGAGTATGGGAGAGGGAAGTGGAATTCCTGGTGTAGAGGTGAAATTCGTAGATATCAGGAGGAACACCGGTGGCGAAGGCGACTTCCTGGACCAATACTGACGCTGAGGTGCGAAGGCGTGGGTAGCAAACAGGATTA	Bacteria/Desulfobacterota/Desulfobacteria/Desulfobacterales/Desulfosarcinaceae/Desulfosarcina	108	85	94	58	75	162	85	102	53	55	0	0	101	70	130	46	85	0	0	210	237	206	246	299	425	359	151	366	122	53	80	337	77	60	57	717	132	95	211	197	152	67	149	162	215	112	190
60	GTAATACAGAGGGTGCAAGCGTTAATCGGAATTACTGGGCGTAAAGCGCGCGTAGGCGGCTTGGTCAGTCGGATGTGAAAGCCCCGGGCTTAACCTGGGAATTGCATTCGATACTGCCAGGCTAGAATGTAGTAGAGGGAAGCGGAATTCCAGGTGTAGCGGTGAAATGCGTAGATATCTGGAGGAACATCAGTGGCGAAGGCGGCTTCCTGGACTAACATTGACGCTGAGGTGCGAAAGCGTGGGTAGCAAACAGGATTA	Bacteria/Proteobacteria/Gammaproteobacteria/B2M28	211	124	268	68	113	220	96	121	41	0	0	0	0	0	239	0	122	0	0	158	244	139	130	103	125	128	0	0	41	0	73	91	49	55	0	0	0	75	145	191	114	38	113	68	119	108	163
61	GTAATACGGAGGGTGCGAGCGTTAATCGGAATTACTGGGCGTAAAGCGCGCGTAGGCGGTTTGTTAAGTCAGCTGTGAAAGCCCCGGGCTCAACCTGGGAACTGCAGTTGATACTGGCCGACTAGAGTACGAGAGAGGGAGGTAGAATTCCATGTGTAGCGGTGAAATGCGTAGATATATGGAGGAATACCGGTGGCGAAGGCGGCCTCCTGGCTCGATACTGACGCTGAGGTGCGAAAGCGTGGGGATCAAACAGGATTA	Bacteria/Proteobacteria/Gammaproteobacteria/Pseudomonadales/Halieaceae/OM60(NOR5) clade	453	471	449	410	197	327	231	182	0	0	0	0	0	0	96	0	0	0	0	372	277	275	264	373	106	0	84	144	112	145	205	0	0	0	0	0	0	129	231	239	247	192	187	186	247	184	137
62	GTAATACGGAGGGTGCGAGCGTTAATCGGAATCACTGGGCGTAAAGCGCACGTAGGCGGCGTGTTAAGTCAGATGTGAAAGCCCCGGGCTTAACCTGGGAACTGCATTTGATACTGGCGCGCTCGAGTCTGATAGAGGGGGGTGGAATTCCAGGTGTAGCGGTGAAATGCGTAGATATCTGGAGGAACACCAGTGGCGAAGGCGGCCCCCTGGATCAAGACTGACGCTGAGGTGCGAAAGCGTGGGGAGCAAACAGGATTA	Bacteria/Proteobacteria/Gammaproteobacteria/Chromatiales/Chromatiaceae	116	89	91	42	92	164	94	93	0	0	0	30	0	25	93	0	65	0	0	95	81	107	186	191	159	146	64	0	24	0	0	37	0	30	0	0	0	60	197	268	219	72	128	157	350	209	290
63	GTAATACGTAGGGTGCAAGCGTTGTCCGGATTTATTGGGCGTAAAGAGCTCGTAGGCGGTTAGTCACGTCGGATGTGAAAACTCAGAGCTTAACTCTGAGCCTGCATTCGATACGGGCTGACTAGAGTGTTGTAGGGGAGACTGGAACTCCTGGTGTAGCGGTGAAATGCGCAGATATCAGGAAGAACACCGGTGGCGAAGGCGGGTCTCTGGGCAACTACTGACGCTGAGGAGCGAAAGCGTGGGGAGCAAACAGGATTA	Bacteria/Actinobacteriota/Actinobacteria/PeM15	335	381	421	326	259	241	82	90	19	12	0	32	26	49	108	8	206	10	17	182	215	113	134	141	112	121	83	85	130	47	273	79	50	99	20	144	85	62	236	231	264	123	244	155	412	154	144
64	GTAACACGTAGGATCCGAGCGTTATCCGAATTTACTGGGCGTAAAGCGCGTGTAGGCGGTCAGGTAAGTTGGACGTGAAAGCTCCTGGCTCAACTAGGAGAGGTCGTTCAAAACTGCCTGGCTAGAGGGCGACAGAGGGAGGTGGAATTCCCGGTGTAGTGGTGAAATGCGTAGATATCGGGAGGAACACCAGTGGCGAAGGCGGCCTCCTGGGTCGCACCTGACGCTCAGACGCGAAAGCTAGGGGAGCGAACGGGATTA	Bacteria/Chloroflexi/Anaerolineae/Anaerolineales/Anaerolineaceae	191	74	123	73	68	81	98	63	0	0	0	0	71	26	326	25	55	0	38	40	58	63	66	83	51	119	42	113	47	46	47	31	39	27	20	36	15	46	66	111	164	52	61	53	168	109	149
65	GTAATACAGAGGGTGCAAGCGTTAATCGGAATTACTGGGCGTAAAGCGCGCGTAGGCGGTTTGTTAAGTCGGATGTGAAAGCCCCGGGCTCAACCTGGGAACTGCATTCGATACTGGCATGCTAGAGTATGGTAGAGGGTAGTGGAATTCCAGGTGTAGCGGTGAAATGCGTAGATATCTGGAGGAACATCAGTGGCGAAGGCGGCTACCTGGACCAATACTGACGCTGAGGTGCGAAAGCGTGGGGAGCAAACAGGATTA	Bacteria/Proteobacteria/Gammaproteobacteria/Ectothiorhodospirales/Ectothiorhodospiraceae/Thiogranum	141	94	131	96	123	141	185	97	20	23	0	39	0	65	121	12	85	16	38	219	251	133	126	232	196	155	141	149	113	51	58	144	122	66	21	31	69	49	179	165	104	59	95	93	118	118	134
66	GTAATACGTAGGGTGCAAGCGTTAATCGGAATTACTGGGCGTAAAGCGTGCGCAGGCGGTTCGGAAAGAAAGGTGTGAAATCCCAGGGCTTAACCTTGGAACTGCACTTTTAACTACCGGGCTAGAGTACGTCAGAGGGGGGTAGAATTCCACGTGTAGCAGTGAAATGCGTAGAGATGTGGAGGAATACCGATGGCGAAGGCAGCCCCCTGGGATGATACTGACGCTCATGCACGAAAGCGTGGGGAGCAAACAGGATTA	Bacteria/Proteobacteria/Gammaproteobacteria/Burkholderiales/Alcaligenaceae/Castellaniella	21	15	50	16	1035	14	24	14	16	29	1206	24	126	44	452	28	831	12	18	82	45	23	18	31	12	15	0	19	24	18	18	88	48	231	9	43	75	163	0	0	0	6	0	0	0	0	0
67	GTAATACTGAGGGTGCAAGCGTTAATCGGAATTACTGGGCGTAAAGCGAGTGTAGGCGGCTTCGTAAGTCGGATGTGAAAGCCCTGGGCTTAACCTGGGAATGCCATTCGATACTGCGCGGCTAGAGTTTGATAGAGGGAAGTGGAATTCCAGGTGTAGCGGTGAAATGCGTAGATATCTGGAGGAACATCAGTGGCGAAGGCGGCTTCCTGGATCAAAACTGACGCTGAGGCTCGAAAGCGTGGGTAGCAAACAGGATTA	Bacteria/Proteobacteria/Gammaproteobacteria/Gammaproteobacteria Incertae Sedis/Unknown Family	134	149	233	124	176	183	139	114	0	23	0	0	75	0	118	108	129	68	71	140	129	132	108	158	110	131	112	129	497	0	123	97	0	53	0	21	38	104	132	187	156	92	204	135	201	160	169
68	GTAATACGTAGGGTGCGAGCGTTAATCGGAATTACTGGGCGTAAAGGGTGCGCAGGCGGCCCTGTAAGACCGGTGTGAAATCCCCGGGCTCAACCTGGGAATTGCGCTGGTGACTGCAGGGCTAGAGTACGGTAGAGGGGGGTGGAATTCCTGGTGTAGCAGTGAAATGCGTAGAGATCAGGAGGAACACCGATGGCGAAGGCAGCCCCCTGGGCCTGTACTGACGCTCATGCACGAAAGCGTGGGGAGCAAACAGGATTA	Bacteria/Proteobacteria/Gammaproteobacteria/Burkholderiales/Hydrogenophilaceae/Tepidiphilus	13	0	0	0	9	0	0	0	79	110	194	185	553	264	0	214	15	99	167	131	49	62	26	258	82	190	1028	185	184	117	137	126	355	182	64	299	122	96	0	0	104	16	0	0	0	43	0
69	GTAATACGGGGGGTGCAAGCGTTATTCGGATTTACTGGGCGTAAAGCGCGCGTAGGCGGCCGTTTAAGTCAGATGTGAAAGCCCGGGGCTCAACCCCGGAAGTGCATTTGATACTATTCGGCTTGAGTATGGGAGAGGGAAGTGGAATTCCTGGTGTAGAGGTGAAATTCGTAGATATCAGGAGGAACACCGGTGGCGAAGGCGACTTCCTGGACCAATACTGACGCTGAGGCGCGAAGGCGTGGGTAGCAAACAGGATTA	Bacteria/Desulfobacterota/Desulfobacteria/Desulfobacterales/Desulfosarcinaceae	182	0	197	0	0	136	49	117	0	0	0	0	0	0	89	0	144	16	0	116	96	186	280	376	302	225	93	115	79	0	97	0	0	0	0	0	0	120	161	177	170	146	138	137	209	152	177
70	GTAATACGGAGGGTGCAAGCGTTAATCGGAATTACTGGGCGTAAAGCGTTCGTAGGCGGTTTATTAAGTCAGATGTGAAAGCCCCGGGCTTAACCTGGGAACTGCATTTGATACTGGTAAGCTAGAGTATGGTAGAGGGGGGTAGAATTCCTAGTGTAGCGGTGAAATGCGTAGATATTAGGAGGAATACCAGTGGCGAAGGCGGCCCCCTGGACCAATACTGACGCTGAGGAACGAAAGCGTGGGTAGCGAACAGGATTA	Bacteria/Proteobacteria/Gammaproteobacteria/Thiotrichales/Thiotrichaceae	227	82	141	149	60	226	130	183	0	0	0	37	23	40	155	0	0	0	0	0	0	78	0	108	80	87	67	14	60	19	67	41	31	0	23	0	26	91	147	236	208	55	100	120	160	102	140
71	GTAATACGGAAGGGGCTAGCGTTGTTCGGATTTACTGGGCGTAAAGCGCGCGTAGGCGGCGGACCAAGTTAGGCGTGAAAGCCCTGGGCTCAACCCGGGAACTGCGCTTAAGACTGGTTTGCTTGAGTCCGGGAGAGGGTGGTGGAACTCCCAGTGTAGAGGTGAAATTCGTAGATATTGGGAAGAACACCGGTGGCGAAGGCGGCCACCTGGACCGGTACTGACGCTGAGGTGCGAAAGCGTGGGGAGCAAACAGGATTA	Bacteria/Proteobacteria/Alphaproteobacteria/Defluviicoccales/Defluviicoccaceae/Defluviicoccus	216	175	180	180	118	150	65	74	34	36	0	26	36	66	65	15	68	18	14	271	352	142	155	227	206	170	166	79	168	37	126	227	61	78	38	353	446	18	98	124	66	21	96	59	87	141	80
72	GTAATACGGGGGGTGCAAGCGTTATTCGGAATCATTGGGCGTAAAGGGCGCGTAGGCGGTTTGTTAAGTCAGATGTGAAAGCCCGGGGCTCAACCCCGGAAGTGCATTTGATACTGGCGGACTTGAGTATGGGAGAGGGAAGTGGAATTCCTGGTGTAGAGGTGAAATTCGTAGATATCAGGAGGAACACCGGTGGCGAAGGCGACTTCCTGGACCAATACTGACGCTGAGGCGCGAAGGCGTGGGTAGCAAACAGGATTA	Bacteria/Desulfobacterota/Desulfobacteria/Desulfobacterales/Desulfosarcinaceae	114	64	99	0	45	175	72	130	0	0	0	0	0	0	194	0	62	0	0	60	54	97	179	140	143	98	83	52	0	0	0	0	0	0	0	0	0	65	160	173	194	67	97	117	240	120	201
73	GTAATACAGAGGGTGCAAGCGTTAATCGGAATTACTGGGCGTAAAGCGCGCGTAGGCGGCTTGGTCAGTCGGATGTGAAAGCCCCGGGCTTAACCTGGGAATTGCATTCGATACTGCCAGGCTAGAATGTAGTAGAGGGAAGTGGAATTCCGGGTGTAGCGGTGAAATGCGTAGATATCCGGAGGAACATCAGTGGCGAAGGCGACTTCCTGGACTAACATTGACGCTGAGGTGCGAAAGCGTGGGGAGCAAACAGGATTA	Bacteria/Proteobacteria/Gammaproteobacteria/B2M28	168	91	143	82	85	213	86	276	0	0	813	96	54	54	110	45	58	28	0	159	105	132	107	249	126	149	82	260	45	44	76	368	52	41	0	0	0	65	122	132	146	53	108	108	183	138	176
74	GTAATACGAAGGTCCCGAGCGTTGTTCGGAATCACTGGGCGTAAAGGGAGCGTAGGCGGCGTGGTAAGTCAGATGTGAAATCCCGGGGCTCAACCCCGGAACTGCATCCGATACTGCCGTGCTAGAGGATTGGAGAGGTAGCTGGAATTCACGGTGTAGCAGTGAAATGCGTAGATATCGTGAGGAACACTCGTGGCGAAAGCGAGCTACTGGACAACTCCTGACGCTGAGGCTCGAAGGCCAGGGTAGCGAAAGGGATTA	Bacteria/Verrucomicrobiota/Verrucomicrobiae/Verrucomicrobiales/Rubritaleaceae/Luteolibacter	329	435	401	328	132	114	44	0	0	31	0	0	0	0	59	0	71	0	0	234	195	276	292	267	50	168	70	37	133	43	71	89	0	0	0	19	0	36	568	356	575	375	394	141	203	109	117
75	GTAATACAGAGGGTGCAAACGTTGCTCGGATTTACTGGGCGTAAAGCGCGTGTAGGCGGACTCGCAAGTCGGTTGTGAAATCCCTGGGCTTAACCTAGGAACTGCATCCGAAACTGCTTGTCTTGAGTAATGGAGAGGGTGGCGGAATTCCCGGTGTAGAGGTGAAATTCGTAGATATCGGGAGGAACATCAGTGGCGAAGGCGGCCACCTGGACATTTACTGACGCTGAGACGCGAAAGCGTGGGGAGCAAACAGGATTA	Bacteria/Myxococcota/Polyangia/Polyangiales/Sandaracinaceae	147	139	170	180	133	182	69	71	0	0	0	0	0	69	142	0	118	34	40	175	182	132	171	189	122	97	88	103	280	92	139	87	75	80	51	0	0	51	139	148	124	0	146	123	153	160	129
76	GTAATACGTAGGGTGCGAGCGTTGTCCGGAATTACTGGGCGTAAAGAGCTCGTAGGTGGTTTGTCGCGTTGTTCGTGAAATCTCACAGCTTAACTGTGAGCGTGCGAGCGATACGGGCAGACTGGAGTACTGCAGGGGAGACTGGAATTCCTGGTGTAGCGGTGGAATGCGCAGATATCAGGAGGAACACCGGTGGCGAAGGCGGGTCTCTGGGCAGTAACTGACGCTGAGGAGCGAAAGCGTGGGGAGCGAACAGGATTA	Bacteria/Actinobacteriota/Actinobacteria/Corynebacteriales/Mycobacteriaceae/Mycobacterium	135	166	286	186	239	172	68	0	52	31	0	41	0	72	88	28	159	0	0	123	151	101	116	124	177	174	117	163	49	57	323	127	54	106	0	0	40	71	157	237	226	84	100	127	423	170	123
77	GTAATACGTAGGGTGCAAGCGTTGTCCGGATTTATTGGGCGTAAAGAGCTCGTAGGCGGTCTGTCGCGTCGGATGTGAAAACCCAATGGCTTAACCTTGGGCCTGCATTCGATACGGGCAGACTAGAGTGTGGTAGGGGAAACTGGAACTCCTGGTGTAGCGGTGGAATGCGCAGATATCAGGAAGAACACCGATGGCGAAGGCAGGTTTCTGGGCCATAACTGACGCTGAGGAGCGAAAGCGTGGGGAGCAAACAGGATTA	Bacteria/Actinobacteriota/Actinobacteria/PeM15	200	231	238	207	85	148	87	0	22	51	169	0	45	101	79	100	0	37	0	119	122	72	100	159	125	87	72	161	50	41	66	160	74	56	0	210	475	0	146	171	179	74	157	1031	159	124	131
78	GTAATACGGAGGGTGCAAGCGTTGTTCGGAATTACTGGGCGTAAAGCGCGCGTAGGCGGTTTTATAAGTCAGATGTGAAAGTCCCCGGCTCAACCGTGGAAGTGCATTTGAAACTGTGGAACTTGAGTACTGGAGGGGGTGGTGGAATTCCCGGTGTAGAGGTGAAATTCGTAGATATCGGGAGGAATACCGGTGGCGAAGGCGACCACCTGGCCAGATACTGACGCTGAGGTGCGAAAGCGTGGGGAGCAAACAGGATTA	Bacteria/Desulfobacterota/Desulfobulbia/Desulfobulbales/Desulfocapsaceae	97	82	107	61	80	199	111	236	0	0	0	28	0	0	73	0	67	0	0	143	118	176	284	199	166	120	96	0	61	0	83	47	29	0	29	22	0	92	124	199	223	137	96	144	320	200	201
79	GTAATACAGAGGGTGCGAGCGTTAATCGGAATTACTGGGCGTAAAGCGCACGCAGGCGGCTTTGCAAGTCGGGTGTGAAATCCCCGGGCTCAACCTGGGAACTGCATTCGAGACTGCATTGCTCGAGTATGGGAGAGGGAAGTGGAATTTCCGGTGTAGCGGTGAAATGCGTAGATATCGGAAGGAACATCAGTGGCGAAGGCGACTTCCTGGACCAATACTGACGCTCAGGTGCGAAAGCGTGGGGAGCAAACAGGATTA	Bacteria/Proteobacteria/Gammaproteobacteria/Steroidobacterales/Steroidobacteraceae	105	66	90	48	60	145	71	54	0	28	0	29	17	26	75	28	62	23	28	71	84	40	82	110	92	75	41	87	116	46	51	43	73	35	26	38	23	53	122	167	146	47	162	132	227	106	163
80	GTAATACGTAGGGTGCAAGCGTTGTCCGGATTTATTGGGCGTAAAGAGTTCGTAGGCGGTCTTGTAAGTTACATCTTAAAGCCCAGGGCTTAACCCTGGAAAAGGATGTAATACTGCGAGACTTGGAGGATATCGGGGCTACTGGAACTTATCATGTAGGAGTGAAATCCGTTGATATGATAAGGAACACCAAGGGCGAAGGCAGGTAGCTAGATGTATCTTGACGCTGAGGAACGAAAGCTAGGGGAGCGAAAGGGATTA	Bacteria/Patescibacteria/Microgenomatia/Candidatus Woesebacteria	0	0	0	0	0	0	0	10	0	0	0	59	260	192	67	118	0	17	4	0	0	0	0	0	0	0	0	0	0	0	0	0	0	0	0	0	0	0	0	0	0	0	0	0	0	0	0
81	GTAATACGGAAGGTCCAGGCGTTATCCGGATTTATTGGGTTTAAAGGGAGCGTAGGCTGGAGATTAAGTGTGTTGTGAAATGTAGACGCTCAACGTCTGAATTGCAGCGCATACTGGTTTCCTTGAGTACGCACAACGTTGGCGGAATTCGTCGTGTAGCGGTGAAATGCTTAGATATGACGAAGAAGACCGATTGCGAAGGCAGCTGACGGGAGCGCAACTGACGCTTAAGCTCGAAGGTGCGGGTATCAAACAGGATTA	Bacteria/Bacteroidota/Bacteroidia/Bacteroidales/Prevotellaceae/Prevotella_7	49	119	200	111	92	0	94	291	15	0	0	0	0	0	2768	0	58	0	33	0	0	0	0	0	0	0	0	0	0	545	6	0	0	0	9	0	0	0	0	0	0	0	0	0	0	0	0
82	GTAATACGTAGGGTGCGAGCGTTGTCCGGAATTACTGGGCGTAAAGGGCTCGTAGGTGGTTTGTCGCGTCGTCTGTGAAATTCCGGGGCTTAACTCCGGGCGTGCAGGCGATACGGGCATAACTTGAGTACTGTAGGGGTAACTGGAATTCCTGGTGTAGCGGTGAAATGCGCAGATATCAGGAGGAACACCGATGGCGAAGGCAGGTTACTGGGCAGTTACTGACGCTGAGGAGCGAAAGCATGGGTAGCGAACAGGATTA	Bacteria/Actinobacteriota/Actinobacteria/Corynebacteriales/Corynebacteriaceae/Corynebacterium	0	0	0	0	0	30	336	16	814	47	0	125	63	35	0	45	0	49	86	0	45	106	0	43	38	0	21	0	28	95	60	0	0	0	86	155	73	0	0	0	0	0	0	0	0	0	0
83	GTAATACGGAGGGTGCGAGCGTTAATCGGAATCACTGGGCGTAAAGCGCGCGTAGGCGGCTAGGTCAGTCAGATGTGAAAGCCCCGGGCTCAACCTGGGAACTGCATTTGATACTGCCTGGCTTGAGTCTGATAGAGGGGGGTGGAATTCCAGGTGTAGCGGTGAAATGCGTAGATATCTGGAGGAACACCAGTGGCGAAGGCGGCCCCCTGGATCAAGACTGACGCTGAGGTGCGAAAGCGTGGGGAGCAAACAGGATTA	Bacteria/Proteobacteria/Gammaproteobacteria/Chromatiales/Chromatiaceae	137	116	135	67	63	126	68	76	0	0	10	0	0	55	77	0	60	0	28	105	112	100	155	198	113	120	49	42	76	52	120	54	29	22	0	0	24	60	160	177	168	67	145	100	215	103	146
84	GTAATACGGAGGGTGCGAGCGTTAATCGGAATTACTGGGCGTAAAGCGTGCGTAGGCGGTTCGGTCAGTCAGCCGTGAAAGCCCCGGGCTCAACCTGGGAACGGCGGTTGAGACGGCCGGACTAGAGTGGGCTAGAGGATCGTGGAATTCCCGGTGTAGCGGTGAAATGCGTAGAGATCGGGAGGAACACCGATGGCGAAGGCAGCGGTCTGGGGCCACACTGACGCTGAGGCACGAAAGCGTGGGGAGCAAACAGGATTA	Bacteria/Proteobacteria/Gammaproteobacteria/Competibacterales/Competibacteraceae/Candidatus Competibacter	86	67	80	37	81	146	61	47	18	16	0	42	23	50	42	13	59	13	19	181	218	132	136	186	171	165	100	49	100	20	50	144	54	35	29	28	26	50	131	161	85	36	105	88	133	101	128
85	GTAATACGTAGGGCGCAAGCGTTGTCCGGATTTATTGGGCGTAAAGGGCTCGTAGGCGGTCTGTCACGTCGGATGTGAAAACTCGGAGCTCAACTCCGGGCCTGCATTCGATACGGGCAGACTAGAGTTCGGTAGGGGAGACTGGAACTCCTGGTGTAGCGGTGGAATGCGCAGATATCAGGAAGAACACCGATGGCGAAGGCAGGTCTCTGGGCCGATACTGACGCTGAGGAGCGAAAGCGTGGGGAGCGAACAGGATTA	Bacteria/Actinobacteriota/Actinobacteria	204	229	253	302	141	161	77	75	27	30	11	57	36	60	79	103	102	27	31	116	155	120	124	165	170	116	71	121	44	36	94	58	51	109	24	21	30	61	114	152	129	39	167	97	102	90	82
86	GTAATACGTAGGGTGCGAGCGTTAATCGGAATTACTGGGCGTAAAGCGTGCGCAGGCGGATTGTTAAGCAAGATGTGAAATCCCCGGGCTTAACCTGGGAATGGCATTTTGAACTGGCAGTCTAGAGTGTGTCAGAGGGGGGTGGAATTCCACGTGTAGCAGTGAAATGCGTAGATATGTGGAGGAACACCAATGGCGAAGGCAGCCCCCTGGGATAACACTGACGCTCATGTACGAAAGCGTGGGTAGCAAACAGGATTA	Bacteria/Proteobacteria/Gammaproteobacteria/Burkholderiales/Hydrogenophilaceae/Thiobacillus	102	60	96	298	79	94	0	0	0	35	100	71	0	0	65	25	0	40	52	95	256	75	95	60	118	0	0	0	112	54	114	0	0	64	0	0	0	0	0	124	125	0	0	0	0	0	0
87	GTAATACGTAGGGTGCGAGCGTTGTCCGGAATTACTGGGCGTAAAGAGCTCGTAGGTGGTTTGTCGCGTTGTTCGTGAAATCTCACAGCTCAACTGTGGGCGTGCGGGCGATACGGGCAGACTGGAGTACTGCAGGGGAGACTGGAATTCCTGGTGTAGCGGTGGAATGCGCAGATATCAGGAGGAACACCGGTGGCGAAGGCGGGTCTCTGGGCAGTAACTGACGCTGAGGAGCGAAAGCGTGGGGAGCGAACAGGATTA	Bacteria/Actinobacteriota/Actinobacteria/Corynebacteriales/Mycobacteriaceae/Mycobacterium	203	189	280	363	225	232	125	157	0	0	0	0	0	0	220	0	242	27	0	74	112	61	62	97	229	158	0	43	72	0	45	41	0	0	0	0	0	0	148	147	155	0	88	84	158	98	94
88	GTAATACGGAGGGTGCAAGCGTTAATCGGAATCACTGGGCGTAAAGCGCGCGTAGGCGGCCAAGTCAGTCAGATGTGAAATCCCCGGGCTCAACCTGGGAACTGCATTTGATACTGCTCGGCTCGAGTCTGATAGAGGGGGGTGGAATTCCAGGTGTAGCGGTGAAATGCGTAGATATCTGGAGGAACACCAGTGGCGAAGGCGGCCCCCTGGATCAAGACTGACGCTGAGGTGCGAAAGCGTGGGGAGCAAACAGGATTA	Bacteria/Proteobacteria/Gammaproteobacteria/Chromatiales/Chromatiaceae	96	117	165	45	55	148	66	92	0	19	0	0	31	57	70	0	51	0	0	141	103	145	178	198	140	158	82	47	27	0	31	152	41	0	16	0	28	76	132	161	146	73	140	109	189	112	172
89	GTAATACGGAGGGTGCGAGCGTTAATCGGAATTACTGGGCGTAAAGCGCGCGTAGGTGGTTTGTTAAGTCAGCTGTGAAAGCCCCGGGCTCAACCTGGGAACTGCAGTTGATACTGGCCGACTAGAGTACGAGAGAGGGAGGTAGAATTCCATGTGTAGCGGTGAAATGCGTAGATATATGGAGGAATACCGGTGGCGAAGGCGGCCTCCTGGCTCGATACTGACGCTGAGGTGCGAAAGCGTGGGGATCAAACAGGATTA	Bacteria/Proteobacteria/Gammaproteobacteria/Pseudomonadales/Halieaceae/OM60(NOR5) clade	209	201	252	156	0	240	273	134	0	59	0	45	0	40	79	0	93	0	0	216	130	133	141	223	166	153	95	0	0	0	124	183	0	168	0	0	60	0	174	168	172	0	118	107	228	126	148
90	GTAATACGTAGGGTGCAAGCGTTGTCCGGAATTATTGGGCGTAAAGAGCTCGTAGGCGGTCTGTCGCGTCTGCTGTGAAAACTCGGGGCTTAACCCCGGGCCTGCAGTGGGTACGGGCAGACTAGAGTGCGGTAGGGGAGACTGGAATTCCTGGTGTAGCGGTGAAATGCGCAGATATCAGGAGGAACACCGGTGGCGAAGGCGGGTCTCTGGGCCGTAACTGACGCTGAGGAGCGAAAGCGTGGGGAGCAAACAGGATTA	Bacteria/Actinobacteriota/Actinobacteria/Kineosporiales/Kineosporiaceae	169	119	149	190	114	62	34	57	0	0	0	40	51	42	71	0	65	30	16	110	234	65	74	97	233	164	89	23	138	50	40	80	107	60	0	0	19	17	94	69	191	0	48	54	44	56	34
91	GTAATACAGAGGGTGCAAGCGTTAATCGGAATTACTGGGCGTAAAGCGCGCGTAGGCGGTTTGGTCAGTCGGATGTGAAAGCCCCGGGCTTAACCTGGGAATTGCATTCGATACTGCTAGGCTAGAATGTAGTAGAGGGAAGTGGAATTCCAGGTGTAGCGGTGAAATGCGTAGATATCTGGAGGAACATCAGTGGCGAAGGCGACTTCCTGGACTAACATTGACGCTGAGGTGCGAAAGCGTGGGGAGCAAACAGGATTA	Bacteria/Proteobacteria/Gammaproteobacteria/B2M28	126	123	129	58	64	141	80	55	0	0	495	0	23	0	170	0	62	14	0	67	41	80	52	111	35	62	25	26	63	0	58	0	0	21	0	12	0	58	115	139	157	40	109	107	109	76	141
92	GTAATACGGGGGGTGCAAGCGTTATTCGGATTTATTGGGCGTAAAGGGCGCGTAGGCGGTCTCTAAAGTCAGATGTGAAAGCCCGGGGCTTAACCCCGGAAGTGCATTTGAAACTTAGGGACTTGAGTATGGGAGAGGGAAGTGGAATTCCTGGTGTAGCGGTGAAATGCGTAGATATCAGGAGGAACACCAGTGGCGAAGGCGACTTCCTGGACCAATACTGACGCTGAGGCGCGAAGGCGTGGGGAGCAAACAGGATTA	Bacteria/Desulfobacterota/Desulfobacteria/Desulfobacterales/Desulfosarcinaceae/Sva0081 sediment group	59	0	0	0	70	94	64	72	0	0	0	52	0	20	76	64	43	32	24	72	81	0	89	78	157	140	63	311	196	0	115	196	84	62	0	0	0	44	90	106	92	0	29	47	0	53	58
93	GTGACACGTAGGCACCAAGCGTTGTCCGGATTTATTGGGCGTAAAGAGCTCGTAGGCGGTTCAGTTAGTCGGGTGTGAAAACTCTGGGCTCAACCCAGAGACGCCACCCGATACTGCTGTGACTAGAGTACGGTAGGGGAGTGGGGAATTCCTGGTGTAGCGGTGAAATGCGCAGATATCAGGAGGAACACCAGTGGCGAAGGCGCCACTCTGGGCCGTAACTGACGCTGAGGAGCGAAAGCATGGGTAGCAAACAGGATTA	Bacteria/Actinobacteriota/Acidimicrobiia/Microtrichales/Ilumatobacteraceae/Ilumatobacter	235	161	216	336	74	117	43	45	28	0	18	0	0	37	0	0	35	0	26	213	393	139	94	146	101	74	79	18	51	32	62	38	36	39	0	0	211	0	104	87	110	41	73	79	102	106	57
94	GTAATACGGAGGGTGCAAGCGTTAATCGGAATTACTGGGCGTAAAGCGCGCGTAGGCGGCTAAGTCAGTCAGATGTGAAAGCCCCGGGCTTAACCTGGGAACTGCATTTGATACTGCTTGGCTAGAGTATGGTAGAGGGAAGTGGAATTCCAGGTGTAGCGGTGAAATGCGTAGATATCTGGAGGAACACCAGTGGCGAAGGCGACTTCCTGGACCAATACTGACGCTGAGGTGCGAAAGCGTGGGTAGCAAACAGGATTA	Bacteria/Proteobacteria/Gammaproteobacteria/Chromatiales/Chromatiaceae/Candidatus Thiobios	78	62	64	32	68	113	58	343	32	57	0	34	108	52	80	0	75	0	0	88	120	72	77	99	97	136	70	100	58	0	38	44	0	50	38	742	52	94	109	107	94	27	200	60	108	45	76
95	GTAATACGTAGGTGGCGAGCGTTATCCGGATTTACTGGGCGTAAAGGGAGCGTAGGCGGATGATTAAGTGGGATGTGAAATACCCGGGCTCAACTTGGGTGCTGCATTCCAAACTGGTTATCTAGAGTGCAGGAGAGGAGAGTGGAATTCCTAGTGTAGCGGTGAAATGCGTAGAGATTAGGAAGAACACCAGTGGCGAAGGCGACTCTCTGGACTGTAACTGACGCTGAGGCTCGAAAGCGTGGGGAGCAAACAGGATTA	Bacteria/Firmicutes/Clostridia/Clostridiales/Clostridiaceae/Clostridium sensu stricto 1	0	0	0	54	0	0	0	0	93	101	0	292	686	2252	86	306	0	106	141	0	0	0	0	97	59	84	32	289	0	0	149	15	21	0	96	303	509	244	0	0	120	67	0	0	32	0	0
96	GTAATACGGGAGTGGCAAGCGTTATCCGGAATTATTGGGCGTAAAGCGTCCGCAGGCGGCCTTGTAAGTCTGCTGTCAAAACGTGGAGCTCAACTCCATTTCGGCAGTGGAAACTACAAGGCTTGAGTGTGGTAGGGGCAGAGGGAATTCCCGGTGTAGCGGTGAAATGCGTAGATATCGGGAAGAACACCAGTGGCGAAGGCGCTCTGCTGGGCCATAACTGACGCTCATGGACGAAAGCCAGGGGAGCGAAAGGGATTA	Bacteria/Cyanobacteria/Cyanobacteriia/Synechococcales/Cyanobiaceae/Cyanobium PCC-6307	422	244	247	92	115	149	523	52	0	22	0	0	0	19	53	31	69	0	0	304	225	120	291	91	117	523	26	22	28	12	27	41	20	0	0	21	41	47	146	75	83	132	130	52	93	137	56
97	GTAAGACAGAGGATGCAAGCGTTATCCGGAATGATTGGGCGTAAAGCGTCTGTAGGTGGCTTTTCAAGTCCGCCGTCAAATCCCAGGGCTCAACCCTGGACAGGCGGTGGAAACTACCAAGCTGGAGTACGGTAGGGGCAGAGGGAATTTCCGGTGGAGCGGTGAAATGCGTAGAGATCGGAAAGAACACCAACGGCGAAAGCACTCTGCTGGGCCGACACTGACACTGAGAGACGAAAGCTAGGGGAGCGAATGGGATTA	Bacteria/Cyanobacteria/Cyanobacteriia/Chloroplast	45	25	18	84	61	51	4856	48	0	0	0	0	0	0	84	0	0	0	0	0	0	0	9	0	29	73	0	0	0	0	342	0	0	0	0	0	0	0	33	2244	99	30	46	62	91	76	0
98	GTAATACGGAGGGTGCAAGCGTTAATCGGAATTACTGGGCGTAAAGCGCACGCAGGCGGTTGATTAAGTCAGATGTGAAATCCCCGAGCTTAACTTGGGAACTGCATTTGAAACTGGTCAGCTAGAGTCTTGTAGAGGGGGGTAGAATTCCAGGTGTAGCGGTGAAATGCGTAGAGATCTGGAGGAATACCGGTGGCGAAGGCGGCCCCCTGGACAAAGACTGACGCTCAGGTGCGAAAGCGTGGGGAGCAAACAGGATTA	Bacteria/Proteobacteria/Gammaproteobacteria/Enterobacterales/Hafniaceae/Hafnia-Obesumbacterium	0	0	0	0	0	0	0	0	389	543	72	186	233	271	0	430	0	699	942	75	123	50	0	117	0	0	0	220	265	706	265	69	642	383	0	162	102	604	0	0	0	37	0	0	0	0	56
99	GTAATACAGAGGGTGCAAGCGTTAATCGGAATTACTGGGCGTAAAGCGCGCGTAGGCGGTTTGGTCAGTCGGATGTGAAAGCCCCGGGCTTAACCTGGGAATTGCATTCGATACTGCCAAACTAGAGTGTAGTAGAGGGAAGCGGAATTCCAGGTGTAGCGGTGAAATGCGTAGATATCTGGAGGAACATCAGTGGCGAAGGCGGCTTCCTGGACTAACACTGACGCTGAGGTGCGAAAGCGTGGGGAGCAAACAGGATTA	Bacteria/Proteobacteria/Gammaproteobacteria/B2M28	108	92	108	96	0	165	94	160	0	0	0	0	0	0	87	0	0	0	0	104	0	96	143	93	0	127	0	0	0	41	115	0	66	0	0	0	44	103	76	119	117	76	97	133	143	200	111
100	GTAATACGTAGGTGGCAAGCGTTGTCCGGATTTATTGGGCGTAAAGCGAGTGCAGGCGGCTCGATAAGTCTGATGTGAAAGCCTTCGGCTCAACCGGAGAATTGCATCAGAAACTGTCGAGCTTGAGTACAGAAGAGGAGAGTGGAACTCCATGTGTAGCGGTGAAATGCGTAGATATATGGAAGAACACCGGTGGCGAAGGCGGCTCTCTGGTCTGTTACTGACGCTGAGGCTCGAAAGCATGGGTAGCGAACAGGATTA	Bacteria/Firmicutes/Bacilli/Lactobacillales/Lactobacillaceae/Lactobacillus	0	0	0	0	0	0	0	0	126	7045	0	0	0	0	0	0	0	0	0	0	0	0	291	0	0	0	0	0	0	0	0	0	0	0	77	143	108	0	0	0	0	0	0	0	0	0	0
101	GTAATACGGATGGTGCGAGCGTTGTTCGGAATTACTGGGCGTAAAGGGCGCGTAGGCGGCCTGTCAAGTCAGATGTGAAAGCCCACGGCTCAACCGTGGAAGTGCATCTGAAACTGGCAGGCTTGAGTACTGGAGAGGAAAGTGGAATTCCTGGTGTAGAGGTGAAATTCGTAGATATCAGGAGGAATACCGGTGGCGAAGGCGACTTTCTGGACAGATACTGACGCTGAGGCGCGAAAGCGTGGGGAGCAAACAGGATTA	Bacteria/Desulfobacterota/Desulfobulbia/Desulfobulbales	0	0	0	0	0	215	55	0	0	0	93	0	89	0	37	212	0	53	85	173	96	0	92	87	105	194	92	174	101	55	56	894	77	61	0	39	0	44	113	0	218	0	72	0	0	0	63
102	GTAATACGGAGGGTGCAAGCGTTGTTCGGAATTATTGGGCGTAAAGAGCGTGTAGGCTGTTCGTCAAGTCTGATGTGAAAGCCCCGGGCTCAACCCGGGAAGTGCATTGGAAACTGGCGAACTTGAGTACGGGAGAGGAAAGTGGAATTTCGAGTGTAGGGGTGAAATCCGTAGATATTCGAAGGAACACCAGTGGCGAAGGCGGCTTTCTGGACCGATACTGACGCTGAGACGCGAAAGCGTGGGGAGCAAACAGGATTA	Bacteria/Desulfobacterota/Desulfuromonadia/Desulfuromonadales/Sva1033	84	95	149	58	0	136	69	0	27	0	0	31	0	53	203	15	0	20	0	184	134	80	66	111	123	192	94	69	0	33	53	261	106	149	40	49	390	106	278	294	268	226	246	184	156	191	109
103	GTAATACGGAGGGGGCTAGCGTTGTTCGGAATTACTGGGCGTAAAGCGCGCGTAGGCGGACTTTCAAGTCAGGGGTGAAATCCCGAGGCTCAACCTCGGAACTGCCTCTGATACTGTAAGTCTTGAGTCCGAGAGAGGTGAGTGGAATTCCTAGTGTAGAGGTGAAATTCGTAGATATTAGGAAGAACACCAGTGGCGAAGGCGGCTCACTGGCTCGGTACTGACGCTGAGGCGCGAAAGCGTGGGGAGCAAACAGGATTA	Bacteria/Proteobacteria/Alphaproteobacteria/Rhizobiales/Methyloligellaceae/Methyloceanibacter	116	98	115	0	60	124	54	46	0	24	0	0	0	0	97	28	0	29	0	74	55	60	69	92	66	79	34	82	102	0	0	32	42	0	0	28	30	29	103	105	118	39	74	63	82	72	87
104	GTAATACGGAGGGTGCAAGCGTTATTCGGATTTATTGGGCGTAAAGGGCGCGTAGGCGGTCTCTTAAGTCAGATGTGAAAGCCCGGGGCTTAACCTCGGAAGTGCATTTGAAACTAAGGGACTTGAGTATGGGAGAGGGAAGTGGAATTCCTGGTGTAGCGGTGAAATGCGTAGATATCAGGAGGAACACCGGTGGCGAAGGCGACTTCCTGGACCAATACTGACGCTGAGGCGCGAAGGCGTGGGGAGCAAACAGGATTA	Bacteria/Desulfobacterota/Desulfobacteria/Desulfobacterales/Desulfosarcinaceae/SEEP-SRB1	51	108	71	70	205	147	50	66	0	71	519	0	33	83	142	0	158	0	0	39	0	64	53	126	74	100	48	0	95	65	52	0	28	0	0	0	37	62	75	119	73	0	46	59	83	58	108
105	GTAATACGTAGGGGACAAGCGTTGTCCGGATTCATTGGGCGTAAAGAGCTCGTAGGCGGTTCAGTAAGTTGGGTGTGAAAGCTCCGGGCTCAACCCGGAGAGGCCACTCAATACTGCTGTGACTAGAGTCCAGTAGAGGAGCGTGGAACTCCTGGTGTAGCGGTGAAATGCGCAGATATCAGGAAGAACACCGGCAGCGAAGGCGGCGCTCTGGGCTGGAACTGACGCTGAGGAGCGAAAGCATGGGTAGCAAACAGGATTA	Bacteria/Actinobacteriota/Acidimicrobiia/Microtrichales/Microtrichaceae/IMCC26207	216	252	272	196	75	146	50	95	23	30	0	0	49	56	70	13	46	0	21	109	109	78	63	145	29	88	70	74	34	22	66	62	34	142	27	665	65	0	158	122	131	77	140	114	148	94	82
106	GTAATACGTAGGGTGCGAGCGTTAATCGGAATTACTGGGCGTAAAGCGTGCGCAGGCGGTTTTGTAAGACAGATGTGAAATCCCCGGGCTTAACCTGGGAACTGCATTTGTGACTGCAAGGCTAGAGTACGGCAGAGGGGGGTAGAATTCCACGTGTAGCAGTGAAATGCGTAGATATGTGGAGGAATACCGATGGCGAAGGCAGCCCCCTGGGTCGATACTGACGCTCATGCACGAAAGCGTGGGGAGCAAACAGGATTA	Bacteria/Proteobacteria/Gammaproteobacteria/Burkholderiales/Gallionellaceae/Candidatus Nitrotoga	81	28	74	235	242	146	48	24	0	35	33	27	0	20	44	30	133	28	45	100	101	45	55	56	29	64	0	51	65	52	105	46	56	63	0	0	0	0	59	59	88	0	30	0	37	40	24
107	GTAATACGGGGGGTGCAAGCGTTATTCGGAATCATTGGGCGTAAAGAGCACGTAGGCGGCCTAGTAAGTCAGATGTGAAAGCCCTGGGCTTAACCCGGGAAGTGCATTTGATACTGCTAGGCTTGAGTATGGGAGAGGGAAGTGGAATTCCTGGTGTAGAGGTGAAATTCGTAGATATCAGGAGGAACACCGGTGGCGAAGGCGACTTCCTGGACCAATACTGACGCTGAGGTGCGAAGGCGTGGGTAGCAAACAGGATTA	Bacteria/Desulfobacterota/Desulfobacteria/Desulfobacterales/Desulfosarcinaceae/Desulfosarcina	0	51	74	48	0	100	66	50	0	0	0	52	0	29	72	0	32	0	0	108	162	162	173	241	288	242	121	135	33	0	174	69	39	48	78	48	0	38	94	129	84	28	79	84	141	60	94
108	GTAATACGGGGGGTGCAAGCGTTATTCGGATTTACTGGGCGTAAAGCGCGCGTAGGCGGCCGTTTAAGTCAGATGTGAAAGCCCGGGGCTCAACCCCGGAAGTGCATTTGATACTATTCGGCTTGAGTATGGGAGAGGGAAGTGGAATTCCTGGTGTAGAGGTGAAATTCGTAGATATCAGGAGGAACACCGGTGGCGAAGGCGACTTCCTGGACCAATACTGACGCTGAGGCGCGAAGGCGTGGGGAGCAAACAGGATTA	Bacteria/Desulfobacterota/Desulfobacteria/Desulfobacterales/Desulfosarcinaceae	0	0	0	98	0	115	43	0	0	89	0	0	32	0	0	0	0	0	44	112	149	207	270	356	283	246	182	127	145	113	181	75	94	116	0	0	0	0	116	115	112	0	113	127	112	0	99
109	GTAAAACCAGCTCTTCGAGTGGTGTCCATGATTATTGAGCTTAAAGCGTTCGTAGCCTGCTTGGTAGGTCCCTGCTTAAATCCGGTCGCTCAACGGTCGGTCTGGTAGGGATACCGCCTTGCTTGGGGACGGGAGACGGCGACGGTATTCCATAGGTAAGGGTGAAATCTAATGATCTATGGAGGACCACCAGTGGCGAAGGCGGTCGTCGAGAACGTGCCCGACGGTGAGGGACGAAACCCAGGGGAGCAAATCGGATTA	Archaea/Crenarchaeota	0	12	10	0	17	0	0	24	0	0	0	0	0	0	124	0	0	0	0	0	0	14	19	0	60	145	31	116	0	0	0	0	0	157	0	0	0	0	74	0	11	0	0	0	0	0	36
110	GTAATACGGGGGGTGCAAGCGTTATTCGGAATCATTGGGCGTAAAGAGCACGTAGGCGGCTTGGTAAGTCAGATGTGAAAGCCCGGGGCTTAACCCCGGAAGTGCATTTGATACTGCCAGGCTTGAGTATGGGAGAGGGAAGTGGAATTCCTGGTGTAGAGGTGAAATTCGTAGATATCAGGAGGAACACCGGTGGCGAAGGCGACTTCCTGGACCAATACTGACGCTGAGGTGCGAAGGCGTGGGTAGCAAACAGGATTA	Bacteria/Desulfobacterota/Desulfobacteria/Desulfobacterales/Desulfosarcinaceae/Desulfosarcina	90	51	79	0	56	78	73	0	0	0	0	36	0	0	0	0	0	0	0	118	161	99	106	172	181	98	0	78	0	41	0	0	0	135	0	0	0	36	79	214	137	108	119	133	132	114	151
111	GTAATACGGAGGGTGCAAGCGTTGTTCGGAATTACTGGGCGTAAAGCGCGCGTAGGTGGTTGTATAAGTCAGATGTGAAAGTCCACGGCTCAACCGTGGAAGTGCATTTGAAACTGTATGACTTGAGTATTGGAGGGGGTAGTGGAATTCCCGGTGTAGAGGTGAAATTCGTAGATATCGGGAGGAATACCGGTGGCGAAGGCGACTACCTGGCCAAATACTGACACTGAGGTGCGAAAGCGTGGGGAGCAAACAGGATTA	Bacteria/Desulfobacterota/Desulfobulbia/Desulfobulbales/Desulfocapsaceae/Desulforhopalus	87	84	105	61	0	144	109	203	0	39	143	0	0	0	82	69	55	0	0	189	113	171	412	148	0	0	0	332	45	0	47	0	0	36	0	0	0	127	243	115	197	196	131	119	133	135	116
112	GTAATACGGAGGGGGTTAGCGTTGTTCGGAATTACTGGGCGTAAAGCGCACGTAGGCGGGCTGTTAAGTCGGGGGTGAAATCCCGGGGCTCAACCCCGGAACTGCCTTCGATACTGGCAGCCTTGAGTTCGAGAGAGGTGAGTGGAATTCCGAGTGTAGAGGTGAAATTCGTAGATATTCGGAGGAACACCAGTGGCGAAGGCGGCTCACTGGCTCGATACTGACGCTGAGGTGCGAAAGCGTGGGGAGCAAACAGGATTA	Bacteria/Proteobacteria/Alphaproteobacteria/Rhodobacterales/Rhodobacteraceae/Tropicimonas	107	90	112	120	69	108	50	64	0	0	0	14	0	35	41	29	58	0	0	153	169	111	148	83	64	54	28	70	0	38	38	34	42	32	12	0	23	69	180	253	173	117	201	83	205	116	120
113	GTAATACGGAGGGTGCGAGCGTTAATCGGAATCACTGGGCGTAAAGCGCACGTAGGCGGCTAAGTCAGTCAGATGTGAAAGCCCCGGGCTCAACCTGGGAACTGCATTTGATACTGCTTGGCTTGAGTATGGTAGAGGGAGGTGGAATTCCAGGTGTAGCGGTGAAATGCGTAGATATCTGGAGGAACACCAGTGGCGAAGGCGGCCTCCTGGACCAATACTGACGCTGAGGTGCGAAAGCGTGGGGAGCAAACAGGATTA	Bacteria/Proteobacteria/Gammaproteobacteria/Chromatiales/Chromatiaceae/Thiohalocapsa	85	88	115	45	51	86	39	72	0	0	0	0	14	50	55	0	50	0	0	109	110	112	130	136	123	106	74	24	52	36	27	0	0	21	12	18	24	68	144	143	179	67	80	105	146	122	116
114	GTAATACGGGGGGTGCAAGCGTTATTCGGAATCATTGGGCGTAAAGAGCGCGTAGGCGGTCTTGTAAGTCAGATGTGAAAGCCCGGGGCTCAACCCCGGAAGTGCATTTGATACTGTAAGACTTGAGTATGGGAGAGGGAAGTGGAATTCCTGGTGTAGAGGTGAAATTCGTAGATATCAGGAGGAACACCGGTGGCGAAGGCGACTTCCTGGACCAATACTGACGCTGAGGCGCGAAGGCGTGGGTAGCAAACAGGATTA	Bacteria/Desulfobacterota/Desulfobacteria/Desulfobacterales/Desulfosarcinaceae	0	0	32	0	0	105	39	56	0	0	0	0	0	38	33	0	0	19	0	73	91	206	195	225	256	211	191	89	153	29	182	58	63	0	0	0	44	0	95	107	74	0	87	101	98	65	91
115	GTAATACGGAGGGGGCAAGCGTTATTCGGATTTACTGGGCGTAAAGCGCACGTAGGCGGCACTGTAAGTCAAAGGTGAAAGCCCTCGGCTCAACCGAGGAACTGCCTTTGAAACTGCCTTGCTTGAGTCCGGGAGGGGGGAGCGGAATTCCCAGTGTAGCGGTGAAATGCGTAGATACTGGGAGGAACACCGGTGGCGAAGGCGGCTCCCTGGACCGGTACTGACGCTGAGGTGCGAAAGCGTGGGTAGCAAACAGGATTA	Bacteria/Acidobacteriota/Thermoanaerobaculia/Thermoanaerobaculales/Thermoanaerobaculaceae/Subgroup 23	108	76	0	0	0	113	0	0	0	0	0	0	88	0	0	0	0	0	0	190	0	117	157	302	164	201	123	122	165	49	244	338	197	0	72	0	0	0	132	87	0	55	112	88	150	82	0
116	GTAATACGGAGGGTGCAAGCGTTAATCGGAATTACTGGGCGTAAAGCGCACGCAGGCGGTTTGTTAAGTAAGATGTGAAATCCCCGAGCTTAACTTGGGAACTGCATTTGAAACTGGCAAGCTAGAGTCTTGTAGAGGGGGGTAGAATTCCAGGTGTAGCGGTGAAATGCGTAGAGATCTGGAGGAATACCGGTGGCGAAGGCGGCCCCCTGGACAAAGACTGACGCTCAGGTGCGAAAGCGTGGGGAGCAAACAGGATTA	Bacteria/Proteobacteria/Gammaproteobacteria/Enterobacterales	0	0	0	0	0	0	0	0	431	841	0	0	184	2408	0	720	0	717	965	0	0	0	0	221	0	0	0	560	350	646	656	0	198	344	0	0	0	0	0	0	0	0	0	0	0	0	0
117	GTAATACGGAGGGTGCAAGCGTTAATCGGAATTACTGGGCGTAAAGCGCGCGTAGGCGGCTTCGTCAGTTGGGTGTGAAAGCCCCGGGCTTAACCTGGGAACTGCATTCAATACTGCGAGGCTAGAGTATGGGAGAGGGTTGTGGAATTCCACGTGTAGCGGTGAAATGCGTAGATATGTGGAGGAACATCAGTGGCGAAGGCGGCAGCCTGGCCCAATACTGACGCTGAGGTGCGAAAGCGTGGGGATCAAACAGGATTA	Bacteria/Proteobacteria/Gammaproteobacteria/Pseudomonadales/Spongiibacteraceae	214	210	288	155	122	220	82	61	12	24	26	41	208	84	77	31	100	13	42	142	120	96	90	162	63	98	56	23	28	14	0	46	56	26	7	68	34	55	111	127	109	69	110	115	128	73	107
118	GTAATACGGAAGGGGCTAGCGTTGTTCGGATTTACTGGGCGTAAAGCGCATGTAGGCGGCGGATCAAGTGAGGCGTGAAAGGCCTGGGCTCAACCTGGGAACTGCGTTTCAGACTGATTTGCTAGAGTTCGGGAGAGGGTGGTGGAATTTCCAGTGTAGAGGTGAAATTCGTAGATATTGGAAGGAACACCGGTGGCGAAGGCGGCCACCTGGCCCGAAACTGACGCTCAAGTGCGAAAGCGTGGGGAGCAAACAGGATTA	Bacteria/Proteobacteria/Alphaproteobacteria/Defluviicoccales/Defluviicoccaceae/Defluviicoccus	148	143	188	208	112	126	75	68	11	0	0	25	25	34	86	13	69	10	0	98	63	70	76	113	57	109	50	74	66	34	77	46	55	0	11	24	17	51	141	95	115	93	97	105	105	137	147
119	GTAATACGGAGGGTGCAAGCGTTGTTCGGAATTACTGGGCGTAAAGCGCGCGTAGGCGGTTTGTTAAGTCAGATGTGAAAGTCCATGGCTCAACCATGGAAGTGCATTTGATACTGGCAGACTTGAGTACTGGAGGGGGTGGTGGAATTCCCGGTGTAGAGGTGAAATTCGTAGATATCGGGAGGAATACCGGTGGCGAAGGCGACCACCTGGCCAGATACTGACGCTGAGGTGCGAAAGCGTGGGGAGCAAACAGGATTA	Bacteria/Desulfobacterota/Desulfobulbia/Desulfobulbales/Desulfocapsaceae	0	0	0	0	0	0	0	0	0	0	0	0	0	0	0	0	0	0	0	0	0	0	0	0	0	0	0	0	0	0	0	0	0	0	0	0	0	0	0	0	0	0	0	0	0	0	0
120	GTAATACGGAGGGTGCAAGCGTTGTTCGGAATTACTGGGCGTAAAGCGCGCGTAGGCGGTTTGTTAAGTCAGATGTGAAAGCCCATGGCTCAACCATGGACGTGCATTTGAAACTGGCAGACTTGAGTATTGGAGGGGGTGGTGGAATTCCCGGTGTAGAGGTGAAATTCGTAGATATCGGGAGGAATACCGGTGGCGAAGGCGACCACCTGGCCAAATACTGACGCTGAGGTGCGAAAGCGTGGGGAGCAAACAGGATTA	Bacteria/Desulfobacterota/Desulfobulbia/Desulfobulbales/Desulfocapsaceae	0	0	0	39	0	0	0	0	61	76	0	0	62	0	0	91	0	64	43	72	0	0	53	47	0	42	0	127	185	37	76	38	42	0	38	118	58	0	65	37	59	0	22	26	55	0	0
121	GTAATACGTAGGGTGCGAGCGTTAATCGGAATTACTGGGCGTAAAGCGTGCGCAGGCGGTTATGCAAGACAGATGTGAAATCCCCGGGCTCAACCTGGGAACTGCATTTGTGACTGCATAGCTTGAGTGCGGCAGAGGGGGATGGAATTCCGCGTGTAGCAGTGAAATGCGTAGATATGCGGAGGAACACCGATGGCGAAGGCAATCCCCTGGGCCTGCACTGACGCTCATGCACGAAAGCGTGGGGAGCAAACAGGATTA	Bacteria/Proteobacteria/Gammaproteobacteria/Burkholderiales/Comamonadaceae/Ideonella	154	201	154	55	213	147	75	81	30	0	0	0	0	43	63	0	125	0	0	86	109	98	104	107	62	60	65	0	45	0	62	106	38	44	0	0	19	67	143	127	118	121	105	56	135	112	112
122	GTAATACGGAGGGTGCAAGCGTTGTTCGGAATTACTGGGCGTAAAGGGCGCGTAGGCGGCCTATTAAGTCAGATGTGAAAGCCCACGGCTCAACCGTGGAAGTGCATTTGAAACTGGTAGGCTTGAGTATCAGAGGGGAAAGTGGAATTCCCGGTGTAGAGGTGAAATTCGTAGATATCGGGAGGAATACCGGTGGCGAAGGCGACTTTCTGGCTGAATACTGACGCTGAGGCGCGAAAGCGTGGGGAGCAAACAGGATTA	Bacteria/Desulfobacterota/Desulfobulbia/Desulfobulbales/Desulfobulbaceae	0	0	17	0	534	78	208	395	0	66	27	119	217	52	166	147	532	29	53	0	0	0	47	0	47	53	0	18	19	0	0	0	0	0	21	50	0	32	47	41	91	19	150	27	57	22	173
123	GTAATACGAAGGGGGCTAGCGTTGTTCGGAATCACTGGGCGTAAAGCGCACGTAGGCGGATCGATCAGTTGGGGGTGAAATCCCAGGGCTCAACCCTGGAACTGCCTTCAATACTGTCGGTCTTGAGTCCGAGAGAGGTGAGTGGAATTCCTAGTGTAGAGGTGAAATTCGTAGATATTAGGAAGAACACCAGTGGCGAAGGCGGCTCACTGGCTCGGTACTGACGCTGAGGTGCGAAAGCGTGGGGAGCAAACAGGATTA	Bacteria/Proteobacteria/Alphaproteobacteria/Rhizobiales/Hyphomicrobiaceae/Filomicrobium	98	110	117	59	70	131	52	62	12	0	0	19	18	34	53	0	63	0	0	99	88	101	125	115	77	75	0	20	97	13	98	50	30	24	0	0	0	57	117	127	139	69	124	87	125	77	98
124	GTAATACGAAGGGGGCTAGCGTTGTTCGGAATTACTGGGCGTAAAGCGCACGTAGGCGGACTGATAAGTCAGGGGTGAAATCCCGGGGCTCAACCCCGGAACTGCCTTTGATACTGTCAGTCTCGAGTTCGAGAGAGGTGAGTGGAATTCCGAGTGTAGAGGTGAAATTCGTAGATATTCGGAGGAACACCAGTGGCGAAGGCGGCTCACTGGCTCGATACTGACGCTGAGGTGCGAAAGCGTGGGGAGCAAACAGGATTA	Bacteria/Proteobacteria/Alphaproteobacteria/Rhizobiales/Rhizobiaceae/Nitratireductor	100	109	139	64	80	100	41	41	0	0	0	0	0	42	39	0	55	0	0	94	71	98	86	150	52	54	119	66	78	0	72	35	0	20	0	0	0	42	103	132	130	76	113	93	162	169	98
125	GTAATACGAAGGGGGCTAGCGTTGTTCGGAATAACTGGGCGTAAAGCGCACGTAGGCGGATTGTTAAGTGAGGGGTGAAATCCCAGGGCTCAACCCTGGAACTGCCTTTCATACTGGCAATCTTGAGTTCGAGAGAGGTGAGTGGAATTCCGAGTGTAGAGGTGAAATTCGTAGATATTCGGAGGAACACCAGTGGCGAAGGCGGCTCACTGGCTCGATACTGACGCTGAGGTGCGAAAGCGTGGGGAGCAAACAGGATTA	Bacteria/Proteobacteria/Alphaproteobacteria/Rhizobiales/Rhizobiaceae/Hoeflea	106	139	134	89	70	111	51	63	0	0	0	0	0	76	0	0	67	0	0	157	126	121	179	100	73	61	41	48	0	0	29	0	41	50	15	0	453	83	83	110	149	102	105	92	146	92	76
126	GTAATACGTAGGGGGCAAGCGTTGTCCGGATTTACTGGGTGTAAAGGGCGCGCAGGCGGGTTGACAAGTCAGAGGTGAAATCCTACAGCTTAACTGTAGAACTGCCTTTGAGACTGTCAATCTTGAGTACGGAAGAGAGAGATGGAATTCCAGGTGTAGTGGTGAAATACGTAGATATCTGGAAGAACACCAGTGGCGAAGGCGGTCTCTTGGTCCATTACTGACGCTAAGGCGCGAAAGCGTGGGGAGCAAACAGGATTA	Bacteria/Bacteroidota/Ignavibacteria/Ignavibacteriales/Ignavibacteriaceae/Ignavibacterium	59	0	66	0	219	105	93	62	25	36	0	54	38	101	0	11	222	0	23	0	92	92	107	144	131	135	142	58	0	30	69	0	0	46	0	0	134	68	64	125	0	0	79	101	94	0	67
127	GTAATACGTAGGGTGCAAGCGTTGTCCGGATTTATTGGGCGTAAAGAGCTCGTAGGCGGCTCGTCGCGTCGGATGTGAAAACTCGGGGCTTAACCCCGAGCCTGCATTCGATACGGGCGAGCTAGAATTCGGTAGGGGAGACTGGAATTCCTGGTGTAGCGGTGAAATGCGCAGATATCAGGAGGAACACCGATGGCGAAGGCAGGTCTCTGGGCCGATATTGACGCTGAGGAGCGAAAGCGTGGGGAGCGAACAGGATTA	Bacteria/Actinobacteriota/Actinobacteria/Frankiales/Sporichthyaceae/Sporichthya	216	203	216	158	88	120	65	74	0	19	0	14	0	33	63	45	52	9	0	91	95	66	84	98	49	50	47	43	0	0	46	28	30	0	0	0	24	35	105	107	113	72	116	79	146	103	76
128	GTAATACGAAGGGGGCTAGCGTTGTTCGGAATTACTGGGCGTAAAGCGCACGTAGGCGGGTCGTTAAGTCAGGGGTGAAATCCCGGAGCTCAACTCCGGAACTGCCTTTGATACTGGCGATCTAGAGATCGGAAGAGGTGAGTGGAATTCCCAGTGTAGAGGTGAAATTCGTAGATATTGGGAAGAACACCAGTGGCGAAGGCGGCTCACTGGTCCGATACTGACGCTGAGGTGCGAAAGCGTGGGGAGCAAACAGGATTA	Bacteria/Proteobacteria/Alphaproteobacteria/Rhizobiales/Rhizobiales Incertae Sedis	88	89	103	64	0	82	55	57	24	39	0	32	64	54	75	6	0	0	0	86	63	70	111	119	82	111	87	0	0	13	75	27	0	0	0	388	33	42	119	138	113	60	121	94	119	75	93
129	GTAATACGTAGGGTGCGAGCGTTATCCGGAATTATTGGGCGTAAAGAGCTCGTAGGCGGTTTGTCGCGTCTGTCGTGAAAGTCCGGGGCTTAACCCCGGATCTGCGGTGGGTACGGGCAGACTAGAGTGCAGTAGGGGAGACTGGAATTCCTGGTGTAGCGGTGGAATGCGCAGATATCAGGAGGAACACCGATGGCGAAGGCAGGTCTCTGGGCTGTAACTGACGCTGAGGAGCGAAAGCATGGGGAGCGAACAGGATTA	Bacteria/Actinobacteriota/Actinobacteria/Micrococcales/Micrococcaceae/Micrococcus	0	0	0	45	0	0	0	0	732	0	21	42	44	38	0	57	0	138	41	19	0	16	0	0	0	0	0	23	63	0	0	8	20	0	0	0	0	51	44	0	105	36	11	493	12	51	15
130	GTAATACGTAGGTGGCAAGCGTTATCCGGAATTATTGGGCGTAAAGCGCGCGTAGGCGGTTTCTTAAGTCTGATGTGAAAGCCCCCGGCTCAACCGGGGAGGGTCATTGGAAACTGGGGAACTTGAGTACAGAAGAGGAGAGTGGAATTCCATGTGTAGCGGTGAAATGCGCAGAGATATGGAGGAACACCAGTGGCGAAGGCGGCTCTCTGGTCTGAAACTGACGCTGAGGTGCGAAAGCGTGGGGATCAAACAGGATTA	Bacteria/Firmicutes/Bacilli/Staphylococcales/Staphylococcaceae/Auricoccus-Abyssicoccus	0	0	0	0	0	0	0	0	0	0	162	7105	520	332	0	218	0	286	275	30	0	0	0	0	484	41	18	0	28	0	0	117	30	0	432	41	0	0	0	0	0	0	0	0	0	0	0
131	GTAAGACAGAGGTGGCGAGCGTTGTTCGGAATTACTGGGCTTAAAGGGCGAGTAGGCGGCGGGACAAGTCTGGTGTGGAATCTTAGGGCTTAACCCTAAAACTGCATCAGAAACTGTTTTGCTTGAGTCAGTGAGGGGAGGGCGGAATTCCTGGTGTAGCGGTGAAATGCGTAGATATCAGGAGGAAGGCCGGTGGCGAAGGCGGCCCTCTGGCACTGTACTGACGCTGAGGCGCGAAAGCGTGGGGAGCAAACAGGATTA	Bacteria/Nitrospirota/Thermodesulfovibrionia	25	28	20	31	22	27	22	23	24	32	27	14	19	32	22	33	21	0	15	44	40	19	41	19	46	35	18	43	17	0	23	24	0	10	27	35	29	0	47	23	11	0	0	17	26	14	15
132	GTAATACGGAGGGTGCAAGCGTTAATCGGAATTACTGGGCGTAAAGCGTTCGTAGGCGGTTTATTAAGTCAGATGTGAAAGCCCCGGGCTTAACCTGGGAACTGCATTTGATACTGGTAGGCTAGAGTATGGTAGAGGGGGGTAGAATTCCTAGTGTAGCGGTGAAATGCGTAGATATTAGGAGGAATACCAGTGGCGAAGGCGGCCCCCTGGACCAATACTGACGCTGAGGAACGAAAGCGTGGGTAGCGAACAGGATTA	Bacteria/Proteobacteria/Gammaproteobacteria/Thiotrichales/Thiotrichaceae	0	82	0	150	0	0	0	0	0	0	41	0	0	0	164	0	57	0	22	0	74	0	62	0	0	0	0	0	0	0	0	0	0	0	0	0	0	0	115	194	171	0	0	0	0	0	0
133	GTAATACGGAGGGTGCAAGCGTTAATCGGAATTACTGGGCGTAAAGCGTACGTAGGTGGTTTGTTAAGCCAGCTGTGAAATCCCCGGGCTCAACCTGGGCACTGCAGTTGGAACTGGCAAGCTAGAGTAGGGTAGAGGGGTGTGGAATTCCAGGTGTAGCGGTGAAATGCGTAGATATCTGGAGGAACATCAGTGGCGAAGGCGACACCCTGGACTCATACTGACACTGAGGTACGAAAGCGTGGGGAGCAAACAGGATTA	Bacteria/Proteobacteria/Gammaproteobacteria/Pseudomonadales/Cellvibrionaceae/Cellvibrio	0	0	0	0	0	0	0	0	0	0	0	0	0	0	0	0	0	0	0	0	0	0	0	0	0	0	0	0	0	0	0	0	0	0	0	0	0	0	0	0	0	0	0	0	0	0	0
134	GTAATACGGAGGGTGCAAGCGTTAATCGGAATTACTGGGCGTAAAGCGCACGCAGGCGGTTTGTTAAGTCAGATGTGAAATCCCCGGGCTCAACCTGGGAACTGCATCTGATACTGGCAAGCTTGAGTCTCGTAGAGGGGGGTAGAATTCCAGGTGTAGCGGTGAAATGCGTAGAGATCTGGAGGAATACCGGTGGCGAAGGCGGCCCCCTGGACGAAGACTGACGCTCAGGTGCGAAAGCGTGGGGAGCAAACAGGATTA	Bacteria/Proteobacteria/Gammaproteobacteria/Enterobacterales/Enterobacteriaceae/Escherichia-Shigella	0	0	0	0	0	0	0	146	43	54	20	58	681	69	0	219	0	18	46	0	0	0	0	0	0	95	0	29	0	0	0	0	0	0	34	716	284	0	0	12	12	0	10	0	22	309	0
135	GTAATACGTAGGTCCCGAGCGTTGTCCGGATTTATTGGGCGTAAAGCGAGCGCAGGCGGTTAGATAAGTCTGAAGTTAAAGGCTGTGGCTTAACCATAGTACGCTTTGGAAACTGTTTAACTTGAGTGCAAGAGGGGAGAGTGGAATTCCATGTGTAGCGGTGAAATGCGTAGATATATGGAGGAACACCGGTGGCGAAAGCGGCTCTCTGGCTTGTAACTGACGCTGAGGCTCGAAAGCGTGGGGAGCAAACAGGATTA	Bacteria/Firmicutes/Bacilli/Lactobacillales/Streptococcaceae/Streptococcus	0	0	0	0	0	0	0	0	40	35	135	0	356	0	0	0	0	0	214	0	0	7	0	0	0	46	0	0	0	0	48	0	0	0	24	812	41	46	0	0	0	0	0	0	0	0	0
136	GTAATACGAAGGGGGCTAGCGTTGTTCGGAATTACTGGGCGTAAAGCGCACGTAGGCGGGTCGTTAAGTCAGGGGTGAAATCCCGGAGCTCAACTCCGGAACTGCCTTTGATACTGGCGATCTAGAGATCGAGAGAGGTGAGTGGAATTCCGAGTGTAGAGGTGAAATTCGTAGATATTCGGAAGAACACCAGTGGCGAAGGCGGCTCACTGGCTCGATACTGACGCTGAGGTGCGAAAGCGTGGGGAGCAAACAGGATTA	Bacteria/Proteobacteria/Alphaproteobacteria/Rhizobiales/Rhizobiales Incertae Sedis	91	114	117	156	73	89	33	30	0	242	0	0	0	52	41	69	49	27	19	93	104	41	106	140	50	45	62	107	66	31	61	21	30	99	0	9	21	50	93	107	139	44	74	76	114	70	79
137	GTAATACGGAGGGTGCAAGCGTTACTCGGAATCACTGGGCGTAAAGCGCGCGCAGGCGGCCTTTTAAGTTGGATGTGAAAGCCTATGGCTCAACCATAGAACTGCATCCAAAACTATCAGGCTAGAGTGTGGGAGAGGAAGATGGAATTAGTTGTGTAGGGGTAAAATCCGTAGAGATAACTAGGAATACCAAAAGCGAAGGCAATCTTCTGGAACATTACTGACGCTGAGGCGCGAAAGCGTGGGGAGCAAACAGGATTA	Bacteria/Campylobacterota/Campylobacteria/Campylobacterales/Sulfurovaceae/Sulfurovum	41	0	27	26	32	84	53	74	0	0	0	0	0	0	82	0	32	0	0	7	0	18	27	12	0	0	0	0	26	0	0	0	0	0	0	0	0	44	115	123	100	30	64	69	86	101	157
138	GTAATACGGAGGGTGCAAGCGTTATCCGGATTCATTGGGTTTAAAGGGTGCGCAGGTGGGAATGTAAGTCAGTGGTGAAATACTGCCGCTTAACGGTAGAACTGCCATTGATACTGCATTTCTTGAGTATGGTTGAGGTAGGTGGAATGTGTTGTGTAGCGGTGAAATGCATAGATATGACACAGAACGCCGATTGCGAAGGCAACTTACTAAGCCATTACTGACGCTGAGGCACGAAAGCGTGGGGAGCGAACAGGATTA	Bacteria/Bacteroidota/Bacteroidia/Bacteroidales/Prolixibacteraceae	98	114	92	78	125	118	84	63	13	24	0	14	0	0	0	0	127	0	0	80	55	137	130	85	0	65	114	109	0	0	178	0	0	0	0	0	22	47	155	194	105	120	109	113	108	73	113
139	GTAATACGGAGGGTGCTAGCGTTGTTCGGAATTACTGGGCGTAAAGGGCGCGTAGGCGGCTGGATAAGTCAGATGTGAAAGTCCATGGCTCAACTGTGGAAGTGCATTTGAAACTGTCCGGCTTGAGTATCGGAGGGGAGTGTGGAATTCCCGGTGTAGAGGTGAAATTCGTAGAGATCGGGAGGAACACCGGTGGCGAAGGCGACACTCTGGACGAATACTGACGCTGAGGCGCGAAAGCGTGGGGAGCAAACAGGATTA	Bacteria/Desulfobacterota/Desulfobulbia/Desulfobulbales/Desulfobulbaceae	69	0	38	68	33	40	27	21	0	0	0	0	13	0	16	0	29	39	40	69	51	28	40	49	30	63	33	0	128	49	48	55	35	21	0	12	0	0	80	102	63	32	67	70	150	69	53
140	GTAATACGTAGGGTGCGAGCGTTAATCGGAATTACTGGGCGTAAAGCGTGCGCAGGCGGTTGTGCAAGACAGATGTGAAATCCCCGGGCTTAACCTGGGAACTGCATTTGTGACTGCACGGCTAGAGTGCGGCAGAGGGGAGTGGAATTCCGCGTGTAGCAGTGAAATGCGTAGATATGCGGAGGAACACCGATGGCGAAGGCAGCTCCCTGGGCCTGCACTGACGCTCATGCACGAAAGCGTGGGGAGCAAACAGGATTA	Bacteria/Proteobacteria/Gammaproteobacteria/Burkholderiales/Comamonadaceae/Schlegelella	0	0	0	12	0	0	0	0	100	95	339	81	82	57	0	108	0	40	177	56	0	36	15	62	14	23	47	125	104	174	31	39	217	26	76	190	100	14	0	0	46	0	0	0	0	0	0
141	GTAATACGTAGGGTGCGAGCGTTGTCCGGAATTACTGGGCGTAAAGAGCTCGTAGGCGGTTTGTCACGTCGTCTGTGAAATCCTAGGGCTTAACCCTGGACGTGCAGGCGATACGGGCTGACTTGAGTACTACAGGGGAGACTGGAATTTCTGGTGTAGCGGTGGAATGCACAGATATCAGGAAGAACACCGATGGCGAAGGCAGGTCTCTGGGTAGTAACTGACGCTGAGGAGCGAAAGCATGGGTAGCGAACAGGATTA	Bacteria/Actinobacteriota/Actinobacteria/Corynebacteriales/Corynebacteriaceae/Lawsonella	4	0	0	0	10	21	308	17	0	0	28	144	185	589	10	23	6	24	95	51	19	0	14	55	43	44	61	16	16	18	11	123	33	40	19	44	27	0	7	11	0	0	7	0	19	110	11
142	GTAACACGTAGGGGGCAAGCGTTGTCCGGATTTACTGGGCGTAAAGAGCTCGTAGGCGGCTCGGTAAGTTGGGTGTGAAAACTCCAGGCTCAACCTGGAGAGGCCACTCAATACTGCCGTGGCTAGAGTTCGGTAGAGGATCGTGGAATTTCTGGTGTAGCGGTGAAATGCGCAGATATCAGAAGGAACACCAACGGCGAAGGCAGCGATCTGGGCCGATACTGACGCTGAGGAGCGAAAGCATGGGGAGCAAACAGGATTA	Bacteria/Actinobacteriota/Acidimicrobiia/Microtrichales	111	64	99	92	40	86	39	58	0	0	181	24	26	20	62	0	47	0	0	76	79	67	66	57	75	92	51	0	51	15	21	34	21	23	10	25	0	74	112	95	96	45	90	84	124	105	101
143	GTAATACGAAGGTCCCGAGCGTTGTTCGGAATCACTGGGCGTAAAGGGAGCGTAGGCGGCGTGGTAAGTCAGATGTGAAATCCCGGGGCTCAACCCCGGAACTGCATCCGATACTGCCGTGCTAGAGTGATGGAGAGGTAGCTGGAATTCACGGTGTAGCAGTGAAATGCGTAGATATCGTGAGGAACACTCGTGGCGAAAGCGAGCTACTGGACATTTACTGACGCTGAGGCTCGAAGGCCAGGGTAGCGAAAGGGATTA	Bacteria/Verrucomicrobiota/Verrucomicrobiae/Verrucomicrobiales/Rubritaleaceae/Luteolibacter	159	257	262	75	69	86	39	0	0	0	0	19	118	17	0	0	0	0	24	143	131	178	155	154	0	129	0	0	158	0	38	0	0	0	0	38	0	61	382	146	342	176	140	65	124	40	71
144	GTAAGACGGAGGATGCAAGTGTTATCCGGAATCACTGGGCGTAAAGCGTCTGTAGGTGGTTTATTAAGTCTATTGTTAAAGCTTGAAGCTCAACTTCAAAAATGTAATAGAAACTATTAAACTTGAGGATAGTAGAGGTAAAGGGAATTTCCAGTGGAGCGGTGAAATGCGTAGAGATTGGAAGGACCACCGATGGCGAAGGCACTTTACTGGGCTATTTCTGACACTAAGAGACGAAAGCTAGGGGAGCAAATGGGATTA	Bacteria/Cyanobacteria/Cyanobacteriia/Chloroplast	0	0	0	0	0	0	0	0	0	0	0	0	0	0	0	0	0	8	0	0	0	0	0	0	0	0	0	0	0	0	0	0	0	0	0	0	0	0	0	32	41	0	157	31	56	0	30
145	GTAATACGTATGTCGCAAGCGTTATCCGGAATTATTGGGCATAAAGGGCATCTAGGCGGCCAGATAAGTCTGGGGTGAAAACTTGCGGCTCAACCGCAAGCCTGCCCTGGAAACTATATGGCTAGAGTACTGGAGAGATGGAATTCTTGGTGTAGGGGTAAAATCCGTAGAGATCAAGAAGAATACTTATTGCGAAGGCGATCTGCTAGAACTTAACTGACGCTAATGCGTGAAAGCGTGGGGAGCAAACAGGATTA	Bacteria	47	73	195	62	46	0	76	0	0	3	0	0	0	0	1361	0	0	0	0	0	0	0	0	0	0	0	0	10	0	0	0	0	0	0	0	0	0	0	0	0	0	0	0	0	0	0	0
146	GTAATACGAAGGGGGCTAGCGTTGCTCGGAATTACTGGGCGTAAAGGGAGCGTAGGCGGACATTTAAGTCAGGGGTGAAATCCCGGGGCTCAACCTCGGAATTGCCTTTGATACTGGGTGTCTTGAGTATGAGAGAGGTGTGTGGAACTCCGAGTGTAGAGGTGAAATTCGTAGATATTCGGAAGAACACCAGTGGCGAAGGCGACACACTGGCTCATTACTGACGCTGAGGCTCGAAAGCGTGGGGAGCAAACAGGATTA	Bacteria/Proteobacteria/Alphaproteobacteria/Caulobacterales/Caulobacteraceae/Brevundimonas	0	0	0	3	0	0	0	0	0	0	34	811	106	73	0	75	0	0	48	0	0	0	0	0	104	0	0	0	0	0	0	0	0	0	103	0	0	0	0	0	40	0	0	0	0	0	0
147	GTAATACGAAGGTGGCGAGCGTTGTTCGGATTTACTGGGCGTAAAGAGCACGTAGGCGGTTGGGTAAGCCTCTTGGGAAATCTTCCGGCCTAACCGGAAAAGGTCGAGGGGAACTGCTCAGCTAGAGGACGGGAGAGGAGCGCGGAATTCCCGGTGTAGCGGTGAAATGCGTAGATATCGGGAAGAAGGCCGGTGGCGAAGGCGGCGCTCTGGAACGTACCTGACGCTGAGGTGCGAAAGCGTGGGGAGCAAACAGGATTA	Bacteria/Nitrospirota/Nitrospiria/Nitrospirales/Nitrospiraceae/Nitrospira	81	69	68	39	88	103	38	33	32	54	0	30	124	79	39	24	66	11	18	39	52	26	43	174	74	155	117	138	101	43	54	65	38	34	30	795	69	27	59	81	81	29	98	44	73	53	63
148	GTAATACGGAGGGTGCGAGCGTTAATCGGAATTACTGGGCGTAAAGCGCGCGTAGGCGGTTTGTTAAGTCAGCTGTGAAAGCCCCGGGCTCAACCTGGGAACTGCAGTTGATACTGACCGACTAGAGTACGAGAGAGGGAGGTAGAATTCCATGTGTAGCGGTGAAATGCGTAGATATATGGAGGAATACCAGTGGCGAAGGCGGCCTCCTGGCTCGATACTGACGCTGAGGTGCGAAAGCGTGGGGATCAAACAGGATTA	Bacteria/Proteobacteria/Gammaproteobacteria/Pseudomonadales/Halieaceae/OM60(NOR5) clade	160	173	241	119	91	138	43	36	0	67	0	0	95	61	100	84	56	0	0	96	69	85	81	195	124	166	142	84	47	0	44	66	0	43	53	564	54	0	75	83	94	63	65	47	72	59	86
149	GTAATACGTATGTCGCAAGCGTTATCCGGAATTATTGGGCGTAAAGCGCGTCTAGGCGGTCTTTTAAGTCTGATGTGAAAATGCGGGGCTCAACTCCGTATTGCGTTGGAAACTGGAAGACTAGAGTATCAGAGAGGTGGGCGGAACTACAAGTGTAGAGGTGAAATTCGTAGATATTTGTAGGAATGCCGATTGGGAAGCCAGCTCACTGGATGAATACTGACGCTGAAGCGCGAAAGCGTGGGGAGCAAACGGGATTA	Bacteria/Fusobacteriota/Fusobacteriia/Fusobacteriales/Fusobacteriaceae/Propionigenium	30	18	47	120	88	22	0	5	0	0	0	0	0	6	12	0	31	0	0	0	0	0	40	27	0	0	54	17	0	0	0	0	0	0	0	0	0	39	321	861	289	213	972	131	461	280	116
150	GTAATACGTAGGTGGCAAGCGTTGTCCGGATTTACTGGGCGTAAAGGGCGTGTAGGCGGTCCGCTAAGTCCGGTGTGAAATCTCCCGGCTCAACTGGGAGGGGTCATCGGATACTGGCGGACTTGAGGTGGGCAGAGGAAGGTGGAATTCCCGGTGTAGCGGTGAAATGCGTAGATATCGGGAGGAACACCAGTGGCGAAGGCGGCCTTCTGGGCCCATTCTGACGCTGAGGCGCGAAAGCGTGGGGAGCAAACCGGATTA	Bacteria/Chloroflexi/Dehalococcoidia/S085	0	0	0	0	93	0	0	0	0	0	0	0	0	29	0	78	118	0	15	67	0	0	0	0	0	62	0	75	23	10	0	127	85	0	0	0	0	306	105	73	98	141	52	0	151	640	311
151	GTAATACGTAGGTGACAAGCGTTGTCCGGATTTACTGGGCGTAAAGAGCGCGCAGGCGGTCGTTCAAGTCGAGTGTGAAAGCCCCCGGCTCAACTGGGGAGGGTCATTCGATACTGATCGACTCGAAGGCAGGAGAGGGAAGCGGAATTCCCGGTGTAGTGGTGAAATGCGTAGATATCGGGAGGAACACCAGTGGCGAAGGCGGCTTCCTGGCCTGTTCTTGACGCTGAGGCGCGAAAGCTAGGGGAGCAAACGGGATTA	Bacteria/Chloroflexi/KD4-96	134	129	88	99	0	0	57	0	0	0	0	0	0	0	0	0	52	42	0	107	81	79	66	104	0	123	47	196	122	58	97	59	64	37	0	48	19	0	77	0	65	48	83	79	108	82	66
152	GTAATACGTAGGGTGCGAGCGTTAATCGGAATTACTGGGCGTAAAGCGTGCGCAGGCGGTTTTGTAAGACAGGCGTGAAATCCCCGGGCTCAACCTGGGAACTGCGCTTGTGACTGCAAGGCTAGAGTACGGCAGAGGGGGGTGGAATTCCACGTGTAGCAGTGAAATGCGTAGAGATGTGGAGGAACACCAATGGCGAAGGCAGCCCCCTGGGTCGATACTGACGCTCATGCACGAAAGCGTGGGTAGCAAACAGGATTA	Bacteria/Proteobacteria/Gammaproteobacteria/Burkholderiales/Rhodocyclaceae/Dechloromonas	80	67	75	47	51	127	76	134	0	0	0	11	0	27	48	0	57	0	0	54	44	44	74	77	18	43	39	17	0	0	37	0	15	0	0	0	0	53	88	78	115	50	93	94	144	97	104
153	GTAATACGGAGGGTGCAAGCGTTGTTCGGAATTACTGGGCGTAAAGCGCGCGTAGGCGGTTTGTTAAGTCAGATGTGAAAGTCCACGGCTCAACCGTGGAAGTGCATTTGAAACTGACAGACTTGAGTACTGGAGGGGGTGGTGGAATTCCCGGTGTAGAGGTGAAATTCGTAGATATCGGGAGGAATACCGGTGGCGAAGGCGACCACCTGGCCAGATACTGACGCTGAGGTGCGAAAGCGTGGGGAGCAAACAGGATTA	Bacteria/Desulfobacterota/Desulfobulbia/Desulfobulbales/Desulfocapsaceae	0	0	0	0	0	0	0	0	0	0	0	0	0	0	0	0	0	0	0	0	0	0	0	0	0	0	59	117	0	0	0	0	0	115	0	0	0	0	100	0	129	0	0	0	71	0	0
154	GTAAAACGTAGGATCCGAGCGTTATCCGAATTTACTGGGCGTAAAGCGCGTGCAGGCGGTTCGGTAAGTTGGATGTGAAATCTCCCGGCTCAACTGGGAGAGGTCGTTCAATACTGTCGGACTCGAGGATGGTAGAGGGAGGTGGAATTCCCGGTGTAGTGGTGAAATGCGTAGATATCGGGAGGAACACCAGTGGCGAAGGCGGCCTCCTGGGCCATTCCTGACGCTAAGACGCGAAAGCTAGGGTAGCAAACGGGATTA	Bacteria/Chloroflexi/Anaerolineae/Anaerolineales/Anaerolineaceae	97	56	83	48	29	62	40	61	0	0	0	25	29	30	151	15	42	0	0	36	14	0	23	32	0	26	24	29	30	14	36	15	0	0	0	0	0	26	37	62	60	0	41	0	66	39	56
155	GTAATACGGAGGGTGCAAGCGTTGTCCGGATTTATTGGGTTTAAAGGGTGCGTAGGCGGCTCTTTAAGTCAGTGGTGAAAGACCCCGGCTCAACCGGGGCAGTGCCATTGATACTGGGGAGCTTGAGTGTTGGAGGGGTACATGGAATTGATGGTGTAGCGGTGAAATGCATAGATACCATCAGGAACACCGATAGCGAAGGCATTGTACTGGCCAACAACTGACGCTGAGGCACGAAAGCATGGGTAGCGAACAGGATTA	Bacteria/Bacteroidota/Bacteroidia/Cytophagales/Cyclobacteriaceae/Algoriphagus	0	0	0	0	0	0	0	0	10002	66	0	0	0	0	0	0	0	0	0	0	0	216	0	0	0	0	0	0	0	0	0	0	0	0	65	112	56	0	0	0	0	0	0	0	0	0	0
156	GTAATACGGAGGGTGCAAGCGTTGTTCGGAATTACTGGGCGTAAAGCGCGCGTAGGCGGCCATGCAAGTCATTTGTGAAAGTCCCTGGCTCAACCAGGGAAGTGCATGTGAAACTGTATGGCTTGAGTACTGGAGGGGGTGGTGGAATTCCCGGTGTAGAGGTGAAATTCGTAGATATCGGGAGGAATACCGGTGGCGAAGGCGACCACCTGGCCAGATACTGACGCTGAGGTGCGAAAGCGTGGGGAGCAAACAGGATTA	Bacteria/Desulfobacterota/Desulfobulbia/Desulfobulbales/Desulfocapsaceae/Desulfofustis	75	94	94	0	51	115	64	83	0	0	0	0	0	25	0	34	0	0	0	121	84	157	136	151	82	78	45	0	25	0	0	30	0	0	0	0	0	0	176	127	152	107	102	108	194	88	95
157	GTAATACGGGGGGTGCAAGCGTTATTCGGAATTACTGGGCGTAAAGAGCGCGTAGGCGGTCCTTTAAGTCAGCTGTGAAAGCCCGGGGCTTAACCCCGGAAGTGCACTTGAAACTAAGGGACTTGAGTATGGGAGAGGGAAGTGGAATTCCTGGTGTAGCGGTGAAATGCGTAGATATCAGGAGGAACATCGGTGGCGAAGGCGACTTCCTGGACCAATACTGACGCTGAGGCGCGAAGGCGTGGGGAGCAAACAGGATTA	Bacteria/Desulfobacterota/Desulfobacteria/Desulfobacterales/Desulfosarcinaceae/Sva0081 sediment group	59	27	33	0	0	68	54	43	0	0	0	0	0	24	80	0	30	0	0	0	54	64	77	75	70	137	49	0	0	16	0	32	15	0	0	0	0	30	50	120	71	0	41	59	99	60	90
158	GTAATACAGAGGGTGCGAGCGTTAATCGGATTTACTGGGCGTAAAGCGTGCGTAGGCGGCTTCTTAAGTCGGATGTGAAATCCCTGAGCTTAACTTAGGAATTGCATTCGATACTGGGAAGCTAGAGTATGGGAGAGGATGGTAGAATTCCAGGTGTAGCGGTGAAATGCGTAGAGATCTGGAGGAATACCGATGGCGAAGGCAGCCATCTGGCCTAATACTGACGCTGAGGTACGAAAGCATGGGGAGCAAACAGGATTA	Bacteria/Proteobacteria/Gammaproteobacteria/Pseudomonadales/Moraxellaceae/Acinetobacter	96	98	171	76	135	113	122	468	83	78	0	0	0	0	901	0	114	0	93	0	0	0	0	0	0	0	214	63	0	84	0	0	0	0	102	109	125	0	0	0	0	0	0	0	0	57	0
159	GTAATACGTAGGGTGCGAGCGTTGTCCGGATTTATTGGGCGTAAAGGGCTCGTAGGTGGTTGATCGCGTCGGAAGTGTAATCTTGGGGCTTAACCCTGAGCGTGCTTTCGATACGGGTTGACTTGAGGAAGGTAGGGGAGAATGGAATTCCTGGTGGAGCGGTGGAATGCGCAGATATCAGGAGGAACACCAGTGGCGAAGGCGGTTCTCTGGGCCTTTCCTGACGCTGAGGAGCGAAAGCGTGGGGAGCGAACAGGCTTA	Bacteria/Actinobacteriota/Actinobacteria/Propionibacteriales/Propionibacteriaceae/Cutibacterium	279	222	480	235	189	76	189	0	0	0	0	0	0	0	951	0	133	0	0	0	0	0	0	0	0	0	0	0	0	0	0	0	0	0	0	0	0	0	0	0	0	0	0	0	0	0	0
160	GTAATACGGAGGATGCGAGCGTTATCCGGATTTATTGGGTTTAAAGGGTGCGTAGGCGGATTAATAAGTCAGTGGTGAAAACCTGCAGCTTAACTGTAGACTTGCCATTGATACTGTTAGTCTTGAGTACGGTCAAGGTAGGCGGAATGTGTAATGTAGCGGTGAAATGCTTAGATATTACACAGAACACCGATTGCGAAGGCAGCTTACTGGGCCATTACTGACGCTGAGGCACGAAAGCGTGGGGAGCGAACAGGATTA	Bacteria/Bacteroidota/Bacteroidia/Bacteroidales/Bacteroidetes vadinHA17	0	0	0	138	0	160	0	122	0	0	0	0	0	0	120	0	113	0	0	56	99	0	0	0	127	0	0	0	92	0	0	0	27	201	0	0	0	70	118	162	80	56	136	0	165	0	72
161	GTAAGACGGAGGGTGCTAGCGTTGTTCGGAATTACTGGGCGTAAAGGGCGCGTAGGCGGCCGGAGAAGTCGGATGTGAAAGCCCGGGGCTCAACCTCGGAACTGCATTCGAAACTTTTCGGCTGGAGAACGGAAGAGGAGAGTGGAATACCCAGTGTAGAGGTGAAATTCGTAGATATTGGGTGGAACACCGGTGGCGAAAGCGGCTCTCTGGTCCGGATCTGACGCTGAGGCGCGAAAGCGTGGGGAGCAAACAGGATTA	Bacteria/Proteobacteria/Alphaproteobacteria/Tistrellales/Geminicoccaceae	102	82	115	99	59	110	47	45	12	14	0	0	0	33	32	0	44	0	0	60	87	63	91	112	46	58	74	0	39	33	29	42	31	26	0	21	251	36	90	86	101	64	92	79	113	75	84
162	GTAATACAGAGGGTGCAAGCGTTAATCGGAATTACTGGGCGTAAAGCGCGCGTAGGCGGCTTGGTCAGTCGGATGTGAAAGCCCCGGGCTTAACCTGGGAATTGCATTCGATACTGCCAGGCTAGAATGTAGTAGAGGGAAGCGGAATTCCAGGTGTAGCGGTGAAATGCGTAGATATCTGGAGGAACATCAGTGGCGAAGGCGGCTTCCTGGACTAACATTGACGCTGAGGTGCGAAAGCGTGGGGAGCAAACAGGATTA	Bacteria/Proteobacteria/Gammaproteobacteria/B2M28	0	130	0	241	0	0	0	0	0	39	417	44	0	35	86	0	0	0	49	101	157	93	99	85	98	0	101	109	0	57	0	0	0	0	0	0	0	0	55	0	0	0	0	0	0	0	0
163	GTAATACGTAGGGAGCAAGCGTTGTTCGGAATTATTGGGCGTAAAGAGCGCGTAGGCGGTTCGGTAAGTCTGATGTGAAATCCCAGAGCTCAACTCTGGAACTGCATTGGATACTGCCGGGCTTGAGTGTGGGAGAGGAGAGTGGAATTCCCAGTGTAGAGGTGAAATTCGTAGATATTGGGAGGAACACCCGTGGCGAAGGCGGCTCTCTGGACCACAACTGACGCTGAGGCGCGAAAGCTAGGGTAGCAAACGGGATTA	Bacteria/Nitrospinota/P9X2b3D02	0	0	0	0	0	0	0	0	81	0	0	0	0	0	0	161	0	76	0	99	109	121	0	182	0	0	0	744	394	124	87	0	118	104	0	0	0	0	57	69	65	0	0	38	307	37	99
164	GTAATACGTAGGGGGCAAGCGTTGTCCGGAATTATTGGGCGTAAAGAGCACGTAGGTGGCCAGTCAAGTCAGGTGTGAAATCCTTGGGCTCAACCCGAGAACTGCACTTGAAACTGATTGGCTTGAGTTCAGAAGAGGAGAGCGGAATTCCTAGTGTAGCGGTGAAATGCGCAGATATTAGGAGGAACACCAGTGGCGAAGGCGGCTCTCTGGTCTGTAACTGACACTGAGGTGCGAAAGCTAGGGGAGCAAACAGGATTA	Bacteria	0	0	0	4	0	0	0	16	20	362	248	82	132	127	0	62	0	50	54	69	57	28	19	135	7	54	0	85	79	67	99	37	103	77	0	67	0	0	0	0	0	0	0	0	0	0	0
165	GTAATACGGAGGGTGCAAGCGTTGTTCGGAATTACTGGGCGTAAAGGGCGTGCAGGCGGTTTGGCAAGTCAGATGTGAAAGCCCTGGGCTTAACCCGGGAAGTGCATTTGAAACTGCCTTTCTTGAGTATGGGAGAGGAGAGTGGAATTCCCAGTGTAGAGGTGAAATTCGTAGATATTGGGAGGAACACCCGTGGCGAAGGCGACTCTCTGGACCAATACTGACGCTGAGACGCGAAAGCGTGGGGAGCAAACAGGATTA	Bacteria/Desulfobacterota/Desulfobacteria/Desulfatiglandales/Desulfatiglandaceae/Desulfatiglans	94	75	75	61	52	116	77	75	0	0	0	0	0	0	121	0	35	0	0	0	0	0	69	0	0	0	0	0	0	0	0	0	0	0	0	0	0	69	48	75	43	0	0	0	26	0	0
166	GTAATACGGAGGGTGCAAGCGTTGTTCGGAATTACTGGGCGTAAAGCGCGTGTAGGCGGCCTATTAAGTCAGGTGTGAAAGCCCTCGGCTCAACCGAGGAACTGCATTTGAAACTGGTGGGCTTGAGTACGGGAGAGGAGAGTGGAATTCCCGGTGTAGAGGTGAAATTCGTAGATATCGGGAAGAACACCGGTGGCGAAGGCGGCTCTCTGGACCGATACTGACGCTGAGACGCGAAAGCGTGGGGAGCAAACAGGATTA	Bacteria/Sva0485	49	52	0	0	30	50	0	46	0	0	0	0	33	43	47	0	0	0	0	65	77	81	103	147	105	151	100	41	88	36	106	42	36	0	0	0	36	0	49	75	95	39	74	94	75	59	65
167	GTAATACGGAGGGTGCAAGCGTTAATCGGAATTACTGGGCGTAAAGCGCACGCAGGCGGTTTGTTAAGTCAGATGTGAAATCCCCGGGCTCAACCTGGGAACTGCATTTGAAACTGGCAAGCTAGAGTCTCGTAGAGGGGGGTAGAATTCCAGGTGTAGCGGTGAAATGCGTAGAGATCTGGAGGAATACCGGTGGCGAAGGCGGCCCCCTGGACGAAGACTGACGCTCAGGTGCGAAAGCGTGGGGAGCAAACAGGATTA	Bacteria/Proteobacteria/Gammaproteobacteria/Enterobacterales/Yersiniaceae/Serratia	225	189	445	231	245	84	231	50	0	38	0	0	0	0	823	0	195	0	90	0	0	0	0	0	0	0	0	0	0	212	0	0	0	0	27	67	33	0	0	0	0	0	0	0	0	0	0
168	GTAATACGTAGGTGGCAAGCGTTGTCCGGAATCATTGGGCGTAAAGCGCGCGTAGGTGGCTTGTCAGGTCTGATGTGAAAACTTGGGGCTCAACCCCAAGCGTGCATCGGAAACCGGCTTGCTAGAGTCTGGGAGAGGAGAGTGGAATTCCTGGTGTAGCGGTGAAATGCGTAGATATCAGGAGGAACACCGGTAGCGAAGGCGGCTCTCTGGAACAGTACTGACACTGAGGCGCGAAAGCTAGGGGAGCGAACAGGATTA	Bacteria/Actinobacteriota/Thermoleophilia/Gaiellales	64	77	73	22	37	88	44	62	0	0	0	0	0	0	114	0	42	0	0	38	31	24	44	18	39	63	37	0	28	18	0	114	43	19	5	0	0	44	81	71	82	0	52	35	67	36	69
169	GTAATACGTAGGGTGCGAGCGTTAATCGGAATTACTGGGCGTAAAGCGTGCGCAGGCGGTTTTGTAAGTCAGATGTGAAATCCCCGGGCTCAACCTGGGAACTGCATTTGAGACTGCAAGACTGGAGTTTGGCAGAGGGGGGTGGAATTCCACGTGTAGCAGTGAAATGCGTAGAGATGTGGAGGAACACCGATGGCGAAGGCAGCCCCCTGGGCCAATACTGACGCTCATGCACGAAAGCGTGGGGAGCAAACAGGATTA	Bacteria/Proteobacteria/Gammaproteobacteria/Burkholderiales/Rhodocyclaceae/Candidatus Accumulibacter	146	168	208	257	150	77	48	40	9	70	507	45	122	45	53	0	98	0	34	77	65	50	59	48	0	38	20	0	21	22	62	40	133	37	0	51	16	25	109	46	68	53	77	54	65	56	48
170	GTAATACGTAGGTGGCAAGCGTTGTCCGGATTTATTGGGCGTAAAGGGAACGCAGGCGGTCTTTTAAGTCTGATGTGAAAGCCTTCGGCTTAACCGGAGATGTGCATTGGAAACTGGAAGACTTGAGTGCAGAAGAGGAGAGTGGAACTCCATGTGTAGCGGTGAAATGCGTAGATATATGGAAGAACACCAGTGGCGAAAGCGGCTCTCTGGTCTGTAACTGACGCTGAGGTTCGAAAGCGTGGGTAGCGAACAGGATTA	Bacteria/Firmicutes/Bacilli/Lactobacillales/Lactobacillaceae/Ligilactobacillus	0	0	0	0	0	0	0	0	308	200	113	151	0	193	0	241	0	159	459	0	0	0	0	205	0	0	0	147	304	341	645	0	326	0	129	0	153	199	0	0	0	0	0	0	0	0	0
171	GTAATACGTAGGGGGCGAGCGTTGTCCGGAATCATTGGGCGTAAAGCGCGTGTAGGCGGCTTGATAAGTCTGGTGTGAAATCTTGGGGCTCAACCCCAAGCCTGCACTGGATACTGTCAAGCTTGAGTCCGGGAGGGGAGAGCGGAATTCCTAGTGTAGCGGTGAAATGCGCAGATATTAGGAAGAACACCGGTGGCGAAGGCGGCTCTCTGGAACGGTACTGACGCTGAGACGCGAAAGCGTGGGGAGCGAACAGGATTA	Bacteria/Actinobacteriota/Thermoleophilia/Gaiellales	46	56	44	55	67	75	31	29	0	0	0	28	32	131	56	83	39	45	36	35	41	34	37	123	72	51	51	168	215	50	52	40	30	26	0	0	30	19	73	64	67	0	58	44	61	44	31
172	GTAATACGGAGGGTGCAAGCGTTAATCGGAATTACTGGGCGTAAAGCGCGCGTAGGCGGTTTGTTAAGTCGGATGTGAAATCCCTGGGCTCAACCTGGGAACTGCATACGATACTGGCCGACTAGAGTACGAGAGAGGGAGGTAGAATTCCACGTGTAGCGGTGAAATGCGTAGATATGTGGAGGAATACCGGTGGCGAAGGCGGCCTCCTGGCTCGATACTGACGCTGAGGTGCGAAAGCGTGGGTAGCAAACAGGATTA	Bacteria/Proteobacteria/Gammaproteobacteria/Pseudomonadales/Halieaceae/Halioglobus	110	96	110	49	106	116	44	26	0	0	0	0	0	32	27	0	62	0	0	99	83	59	40	176	64	74	46	0	0	20	0	221	27	14	0	0	0	34	95	76	97	58	75	76	82	133	96
173	GTAAGACGGAGGGTGCAAGCGTTGTTCGGAATCACTGGGCGTAAAGCGCGTGTAGGCGGTCCGATAAGTCGAATGTGAAAGCCCGAGGCTCAACCTCGGAAGTGCATTCGAAACTGTCGGGCTTGAGTACGGGAGAGGGAAGTGGAATTCCTGGTGTAGAGGTGAAATTCGTAGATATCAGGAGGAACACCGGTGGCGAAGGCGGCTTCCTGGACCGATACTGACGCTGAGACGCGAAAGCGTGGGGAGCAAACAGGATTA	Bacteria/Desulfobacterota/Desulfomonilia/Desulfomonilales/Desulfomonilaceae/Desulfomonile	74	24	0	0	0	69	0	43	0	0	0	12	28	0	64	22	30	43	0	0	65	59	60	71	65	52	36	88	146	29	43	41	45	30	0	0	0	0	68	61	61	0	48	42	56	49	70
174	GTAATACAGAGGGTGCAAGCGTTAATCGGAATTACTGGGCGTAAAGCGCGCGTAGGCGGTTTGGTCAGTCGGATGTGAAAGCCCCGGGCTTAACCTGGGAATTGCATTCGATACTGCCAAGCTAGAGTGTAGTAGAGGGAAGCGGAATTCCAGGTGTAGCGGTGAAATGCGTAGATATCTGGAGGAACATCAGTGGCGAAGGCGGCTTCCTGGACTAACACTGACGCTGAGGTGCGAAAGCGTGGGGAGCAAACAGGATTA	Bacteria/Proteobacteria/Gammaproteobacteria/B2M28	101	0	0	0	119	0	0	0	0	0	0	42	57	0	86	83	52	25	0	0	164	0	0	61	139	0	0	102	104	0	0	79	0	163	0	0	0	0	134	107	0	0	0	0	0	0	0
175	GTAAGACAGAGGTGGCGAGCGTTGTTCGGAATTACTGGGCTTAAAGGGCGAGTAGGCGGTGGAGCAAGTCTGAGGTGGAATCCTACGGCTTAACCGTAGAACTGCCTTGGAAACTGTTTTACTTGAGTCAGTGAGGGGAGGGCGGAATTCCTGGTGTAGCGGTGAAATGCGTAGATATCAGGAGGAAGGCCTGTGGCGAAAGTGGCCCTCTGGCACTGTACTGACGCTGAGGCGCGAAAGCGTGGGGAGCAAACAGGATTA	Bacteria/Nitrospirota/Thermodesulfovibrionia	45	26	48	0	27	53	46	60	0	0	0	29	30	24	69	31	25	11	0	58	64	65	85	94	115	180	76	112	71	18	41	49	41	31	24	0	13	30	56	68	50	0	71	59	76	48	62
176	GTAATACGTAGGTGGCGAGCGTTATCCGGAATTATTGGGCGTAAAGAGGGAGCAGGCGGCACTAAGGGTCTGTGGTGAAAGATCGAAGCTTAACTTCGGTAAGCCATGGAAACCGTAGAGCTAGAGTGTGTGAGAGGATCGTGGAATTCCATGTGTAGCGGTGAAATGCGTAGATATATGGAGGAACACCAGTGGCGAAGGCGACGATCTGGCGCATAACTGACGCTCAGTCCCGAAAGCGTGGGGAGCAAATAGGATTA	Bacteria/Firmicutes/Bacilli/Erysipelotrichales/Erysipelatoclostridiaceae/Erysipelotrichaceae UCG-003	0	0	0	0	0	0	0	0	76	43	0	0	0	0	0	154	0	0	0	0	0	0	0	0	0	0	0	114	407	0	52	14	0	0	70	121	65	0	0	0	0	0	0	0	0	0	0
177	GTAATACGGAGGGGGTTAGCGTTGTTCGGAATTACTGGGCGTAAAGCGCACGTAGGCGGATCAGAAAGTTAGAGGTGAAATCCCAGGGCTCAACCCTGGAACTGCCTTTAAAACTCCTGGTCTTGAGTTCGAGAGAGGTGAGTGGAATTCCAAGTGTAGAGGTGAAATTCGTAGATATTTGGAGGAACACCAGTGGCGAAGGCGGCTCACTGGCTCGATACTGACGCTGAGGTGCGAAAGCGTGGGGAGCAAACAGGATTA	Bacteria/Proteobacteria/Alphaproteobacteria/Rhodobacterales/Rhodobacteraceae	65	74	78	86	0	109	42	76	0	0	0	50	42	65	84	105	42	0	35	79	72	73	79	83	40	90	0	125	63	43	108	0	0	0	0	27	0	36	98	88	101	67	91	50	167	79	83
178	GTAATACGTAGGGGCCGAGCGTTGTCCGGAATTACTGGGCGTAAAGCGCGCGCAGGCGGCTCTTCAAGCCTGACGTGAAAGCCCCCGGCTCAACCGGGGAGGGTCGTCGGGGACTGAGGAGCTTGAGGGCGGTAGGGGCCGGTGGAATTCTGGGTGTAGTGGTGAAATGCGTAGAGATCCAGAGGAACACCAGTGGCGAAGGCGGCCGGCTGGGCCGACCCTGACGCTGAGGCGCGAAGGCGTGGGGAGCGAACGGGATTA	Bacteria/Chloroflexi/Chloroflexia/Thermomicrobiales/JG30-KF-CM45	101	152	148	90	37	121	53	57	18	20	15	31	11	34	54	0	28	0	9	84	50	55	57	67	43	52	38	12	10	23	0	65	20	9	39	26	258	27	29	55	74	32	34	44	69	40	67
179	GTAACACGTACTGTGCGAACGTTATTCGGAATCACTGGGCTTACAGGGTGCGTAGGCGGCCTTTCAGGTCAGATGTGAAATCCCACGGCTCAACCGTGGAACTGCATTTGAAACCGATTGGCTTGAGATAGCTAGGGGTGTGTGGAACTTCCAGTGGAGCGGTGAAATGTGTTGATATTGGAAGGAACGCCGGTGGCGAAAGCGACACACTGGGGCTGTTCTGACGCTGAGGCACGAAAGCTAGGGGAGCGAACAGGATTA	Bacteria/Planctomycetota/Planctomycetes/Planctomycetales/Rubinisphaeraceae	131	135	147	102	37	69	50	24	0	24	0	0	0	16	67	0	34	0	0	0	54	73	65	57	0	70	0	20	9	0	13	20	0	10	0	8	7	31	51	46	83	38	53	64	104	69	84
180	GTAATACGGAGGGGGCTAGCGTTGTTCGGAATTACTGGGCGTAAAGCGCACGTAGGCGGATCAGTCAGTCAGGGGTGAAATCCCGGGGCTCAACCCCGGAACTGCCTTTGATACTGCTGGTCTGGAGGTCGAGAGAGGTGAGTGGAATTCCGAGTGTAGAGGTGAAATTCGTAGATATTCGGAGGAACACCAGTGGCGAAGGCGGCTCACTGGCTCGATACTGACGCTGAGGTGCGAAAGCGTGGGGAGCAAACAGGATTA	Bacteria/Proteobacteria/Alphaproteobacteria/Rhodobacterales/Rhodobacteraceae/Amaricoccus	70	95	121	71	93	109	15	22	9	0	0	0	16	20	20	48	68	13	19	100	100	62	54	54	40	43	0	81	72	0	28	0	43	22	20	23	12	32	123	135	84	47	85	66	82	115	64
181	GTAATACGGAGGATGCGAGCGTTATTCGGAATCATTGGGTTTAAAGGGTCTGTAGGCGGGCTATTAAGTCAGGGGTGAAAGGTTTCAGCTTAACTGAGAAATTGCCTTTGATACTGGTAGTCTTGAATATCTGTGAAGTTCTTGGAATGTGTAGTGTAGCGGTGAAATGCTTAGATATTACACAGAACACCGATTGCGAAGGCAGGGGACTAACAGACAATTGACGCTGAGAGACGAAAGCGTGGGGAGCGAACAGGATTA	Bacteria/Bacteroidota/Bacteroidia/Flavobacteriales/Flavobacteriaceae/Capnocytophaga	89	124	368	100	125	92	164	37	0	0	0	0	0	17	1006	0	100	0	0	0	0	0	0	0	0	0	0	0	16	14	0	0	0	0	0	9	0	0	0	0	0	0	0	0	0	0	0
182	GTAATACGGGGGGTGCAAGCGTTATTCGGATTTACTGGGCGTAAAGCGCGCGTAGGCGGCCGTTTAAGTCAGATGTGAAAGCCCGGGGCTCAACCCCGGAAGTGCATTTGATACTATTTGGCTTGAGTATGGGAGAGGGAAGTGGAATTCCTGGTGTAGAGGTGAAATTCGTAGATATCAGGAGGAACACCGGTGGCGAAGGCGACTTCCTGGACCAATACTGACGCTGAGGCGCGAAGGCGTGGGTAGCAAACAGGATTA	Bacteria/Desulfobacterota/Desulfobacteria/Desulfobacterales/Desulfosarcinaceae	0	0	0	0	51	0	77	0	0	0	0	121	0	96	0	0	0	0	0	0	0	0	361	329	318	201	157	0	0	0	0	109	0	0	225	96	176	0	0	168	0	0	0	0	261	0	205
183	GTAAAACGTAGGAGGCGAGCGTTATCCGGATTCACTGGGCGTAAAGCGCGTGCAGGCGGTTTGGTAAGTTGGGCGTGAAAGCTCCCGGCTCAACTGGGAGAGGTCGTCCAAAACTACCAGACTAGAGAGCGATAGAGGAAAATGGAATTCCAGGTGTAGTGGTGAAATGCGTAGATATCTGGAGGAACACCAGTGGCGAAGGCGATTTTCTGGATCGTTTCTGACGCTCAGACGCGAAAGCTAGGGTAGCAAACGGGATTA	Bacteria/Chloroflexi/Anaerolineae/Anaerolineales/Anaerolineaceae	0	67	0	0	0	108	80	64	0	0	0	0	0	0	115	0	59	0	0	0	0	39	51	0	0	0	0	0	0	0	0	0	0	0	0	0	0	0	79	93	58	0	0	42	77	94	119
184	GTAATACGGAGGGTGCAAGCGTTAATCGGAATTACTGGGCGTAAAGCGCGCGTAGGCGGCCGAATCAGTCGGGTGTGAAAGCCCCGGGCTCAACCTGGGAACTGCATTCGATACTGTTTGGCTGGAGTATGGGAGAGGGCAGTGGAATTCCACGTGTAGCGGTGAAATGCGTAGATATGTGGAGGAACACCAGTGGCGAAGGCGACTGCCTGGCCCAATACTGACGCTGAGGTGCGAAAGCGTGGGGATCAAACAGGATTA	Bacteria/Proteobacteria/Gammaproteobacteria/Pseudomonadales/Gven-F17	75	82	100	41	28	64	22	19	11	107	0	0	0	21	16	0	30	0	10	34	31	41	70	93	46	38	30	9	10	17	0	0	0	5	16	0	22	20	71	76	62	35	76	399	80	56	83
185	GTAATACGTAGGGGGCAAGCGTTGTCCGGATTTACTGGGTGTAAAGGGCGCGCAGGCGGGATAGCAAGTCAGAGGTGAAATCCTACAGCTTAACTGTAGAACTGCCTTTGATACTGTTATTCTTGAGTTCGGGAGAGAGAGACGGAATTCCAGGTGTAGTGGTGAAATACGTAGATATCTGGAAGAACACCAGTTGCGAAGGCGGTCTCTTGGTCCGATACTGACGCTGAGGCGCGAAAGCGTGGGGAGCAAACAGGATTA	Bacteria/Bacteroidota/Ignavibacteria/Ignavibacteriales/PHOS-HE36	59	0	32	107	0	95	55	59	0	0	0	21	19	0	33	0	0	0	0	0	59	48	60	124	120	128	0	0	0	0	24	63	0	0	26	0	0	0	90	105	69	53	96	142	80	62	87
186	GTAATACGTAGGGGGCAAGCGTTACTCGGATTTATTGGGCGTAAAGCGAATGTAGGCGGTTTTGCAAGTCAGAGGTGAAATCCCTCAGCTTAACTGAGGAAGGGCCTTTGAAACTGCATAACTAGAGGACAGGAGAGGAAAGTGGAATTCCCGGTGTAGCGGTGGAATGCGTAGATATCGGGAGGAACACCAGAGGCGAAGGCGGCTTTCTGGACTGATCCTGACGCTGAGATTCGAAAGCTAGGGGAGCAAACAGGATTA	Bacteria/Acidobacteriota/Aminicenantia/Aminicenantales	0	0	0	88	0	0	0	0	37	31	0	0	73	0	0	18	21	0	0	0	0	0	0	34	0	97	27	28	9	16	31	0	0	0	29	836	35	0	43	0	0	0	0	0	0	0	0
187	GTAATACGTAGGTGGCAAGCGTTATCCGGAATTACTGGGCGTAAAGCGCACGCAGGCGGTTGAACAAGTTCGGCGTGAAAGCTCCCGGCTTAACTGGGAGAGGTCGTTGAAAACTGTTTAGCTTGAGGTAGTGAGAGGGGTACGGAATTCCAGGTGTAGTGGTGGAATGCGTAGATATCTGGAGGAACACCAGTGGCGAAAGCGGTACCCTGGCATTGACCTGACGCTCATGTGCGAAAGCGTGGGGAGCGAACGGGATTA	Bacteria/Chloroflexi/Anaerolineae/Caldilineales/Caldilineaceae	91	90	142	76	0	159	79	0	0	0	0	0	0	0	72	0	55	0	0	103	107	102	128	0	44	54	0	51	50	0	156	35	0	0	0	0	0	74	0	94	160	0	77	72	95	70	100
188	GTAATACGTAGGTGGCAAGCGTTGTCCGGATTTATTGGGCGTAAAGCGAGCGCAGGCGGTTCTTTAAGTATGATGTGAAAGCCCCCGGCTCAACCGGGGAGGGTCATTGGAAACTGGAGAACTTGAGTGCAGAAGAGGAGAGTGGAATTCCACGTGTAGCGGTGAAATGCGTAGATATGTGGAGGAACACCAGTGGCGAAGGCGACTCTCTGGTCTGTAACTGACGCTGAGGCTCGAAAGCGTGGGGAGCAAACAGGATTA	Bacteria/Firmicutes/Bacilli/Lactobacillales/Carnobacteriaceae/Carnobacterium	0	0	0	0	0	0	0	0	379	342	0	178	181	0	0	374	0	89	490	0	0	62	0	0	0	0	0	214	378	458	150	0	160	345	0	0	0	0	0	0	0	0	0	0	0	0	0
189	GTAACACGTAGGATCCGAGCGTTATCCGAATTTACTGGGCGTAAAGCGCGTGTAGGCGGTCAGGTAAGTTGGACGTGAAAGCTCCTGGCTCAACTGGGAGAGGTCGTTCAAAACTGCCGGACTAGAGGGCGACAGAGGGAGGTGGAATTCCCGGTGTAGTGGTGAAATGCGTAGATATCGGGAGGAACACCAGTGGCGAAGGCGGCCTCCTGGGTCGCACCTGACGCTCAGACGCGAAAGCTAGGGGAGCGAACGGGATTA	Bacteria/Chloroflexi/Anaerolineae/Anaerolineales/Anaerolineaceae	31	26	70	0	0	25	23	41	0	0	36	0	0	0	172	0	0	0	0	23	34	29	0	15	0	0	0	0	33	24	23	0	0	0	0	0	0	30	0	38	56	0	0	0	0	0	33
190	GTAATACGTAGGGGGCGAGCGTTGCTCGGAATTACTGGGCGTAAAGGGTGTGCAGGCGGCTGATTAAGTCAACGATGAAATCCCAAGGCTCAACCTTGGAACTGTCTTTGATACTGATCAGCTTGAGGCTAGTTGAGGAGAGCGGAATTCCCGGTGGAGCGGTGAAATGCGTAGATATCGGGAGGAACACCTGAGGCGAAGGCGGCTCTCTAAACTAGTCCTGACGCTGAGACACGAAAGCTAGGGGAGCAAACGGGATTA	Bacteria/Acidobacteriota/Aminicenantia/Aminicenantales	106	62	71	57	56	97	57	47	0	0	0	0	0	0	206	0	62	0	0	0	0	0	0	0	0	0	0	0	0	0	0	0	0	0	0	0	0	35	28	51	67	0	19	12	29	33	52
191	GTAATACGGGGGGTGCAAGCGTTATTCGGAATTATTGGGCGTAAAGAGCGCGTAGGCGGCCAGTTAAGTCAGATGTGAAATCCCGGGGCTCAACCCCGGAAGTGCATTTGAAACTAATTGGCTTGAGTATGGGAGAGGGAAGTGGAATTCCTGGTGTAGAGGTGAAATTCGTAGATATCAGGAGGAACACCGGTGGCGAAGGCGACTTCCTGGACCAATACTGACGCTGAGGCGCGAAGGCGTGGGGAGCAAACAGGATTA	Bacteria/Desulfobacterota/Desulfobacteria/Desulfobacterales/Desulfosarcinaceae/Desulfatirhabdium	0	18	0	0	0	35	0	0	0	0	0	0	15	42	38	0	0	0	0	0	42	75	106	120	223	220	120	0	398	0	45	62	0	88	0	0	0	0	91	83	66	0	0	68	304	58	82
192	GTAATACGTAGGGTGCAAGCGTTGTCCGGAATTATTGGGCGTAAAGAGCTCGTAGGCGGCTTGTCACGTCGGGTGTGAAAACTCGGGGCTCAACCCCGAGCCTGCATCCGATACGGGCTAGCTAGAGTTCGGCAGGGGAGACTGGAATTCCTGGTGTAGCGGTGAAATGCGCAGATATCAGGAGGAACACCGGTGGCGAAGGCGGGTCTCTGGGCCGATACTGACGCTGAGGAGCGAAAGCGTGGGGAGCAAACAGGATTA	Bacteria/Actinobacteriota/Actinobacteria/Frankiales/Sporichthyaceae	77	56	94	65	55	46	0	25	0	0	0	25	0	26	0	0	33	0	59	50	56	36	43	58	96	65	28	17	27	27	14	33	58	14	0	0	0	0	50	52	43	18	60	55	48	57	34
193	GTAATACATAAGGAGCAAGCGTTATCCGGAATTATTGGGCGTAAAGGGCTCGTAGGCGGTCTTAAAAGTCAGGTGTAAAATTATCAGGCTCAACCTGATAAGGTCATCTGAAACTTTAAGACTTGAGGATAGAAGAGGAAAGTGGAATTCCCGGTGTAGCGGTGAAATGCGTAGATATCGGGAGGAACACCAGTGGCGAAGGCGGCTTTCTGGTCTATCTCTGACGTTGAGGAGCGAAAGCTAGGGGAGCAAACGGGATTA	Bacteria/Caldatribacteriota/JS1	0	0	0	0	0	0	0	0	37	0	163	24	34	30	0	73	0	14	33	30	44	0	0	28	0	0	0	132	21	13	32	24	65	120	0	21	0	0	60	74	51	34	47	32	84	117	193
194	GTAATACTGAGGGTGCGAGCGTTAATCGGAATTACTGGGCGTAAAGCGAGTGTAGGCGGTTACCTCAGTCGGATGTGAAAGCCCCGGGCTTAACCTGGGAATTGCATTCGATACTGGGTAACTAGAGTTTGGTAGAGGTAAGTGGAATTCCGGGTGTAGCGGTGAAATGCGTAGATATCCGGAGGAACATCAGTGGCGAAGGCGGCTTACTGGACCAAAACTGACGCTGAGGCTCGAAAGCGTGGGTAGCAAACAGGATTA	Bacteria/Proteobacteria/Gammaproteobacteria/Gammaproteobacteria Incertae Sedis/Unknown Family	137	97	0	105	115	113	404	65	0	0	0	46	34	61	89	62	64	32	28	131	107	118	125	116	113	91	76	34	0	0	0	197	0	0	0	0	0	59	90	140	0	104	169	93	93	63	100
195	GTAATACGTAGGGTCCAAGCGTTAATCGGAATTACTGGGCGTAAAGCGTGCGCAGGCGGTTGTGCAAGACCGATGTGAAATCCCCGGGCTTAACCTGGGAATTGCATTGGTGACTGCACGGCTAGAGTGTGTCAGAGGGGGGTAGAATTCCACGTGTAGCAGTGAAATGCGTAGAGATGTGGAGGAATACCGATGGCGAAGGCAGCCCCCTGGGATAACACTGACGCTCATGCACGAAAGCGTGGGGAGCAAACAGGATTA	Bacteria/Proteobacteria/Gammaproteobacteria/Burkholderiales/Burkholderiaceae/Ralstonia	224	189	383	242	209	51	171	33	52	0	0	0	0	0	429	0	163	0	76	0	0	0	0	0	0	0	0	0	0	121	0	0	0	0	41	0	33	0	0	0	0	0	0	0	0	0	0
196	GTAATACAGAGGTCCCAAGCGTTGTTCGGATTCACTGGGCGTAAAGGGTGCGTAGGCGGTCGGTTAAGTCTGATGTGAAATCTTCGAGCCCAACTCGGAAACTGCATCGGATACTAATTGGCTAGAGGATTGGAGGGGGGACTGGAATTCTCGGTGTAGCAGTGAAATGCGTAGATATCGAGAGGAACATCAGTGGCGAAGGCGAGTCCCTGGACAATTCCTGACGCTGAGGCACGAAAGCTAGGGGAGCAAACAGGATTA	Bacteria/Verrucomicrobiota/Verrucomicrobiae/Pedosphaerales/Pedosphaeraceae	89	94	129	80	47	88	0	22	0	0	0	0	0	0	0	20	0	0	0	91	66	57	31	67	0	44	37	62	125	0	417	0	38	30	0	0	0	0	95	78	60	56	36	56	40	48	52
197	GTAATACGGAGGGTGCAAGCGTTGTCCGGATTTATTGGGTTTAAAGGGTGCGTAGGCGGTACGCTAAGTCAGTGGTGAAATCCCGCAGCTCAACTGCGGAACTGCCATTGATACTGGCGTACTTGAGTACAGACGAGGTAGGCGGAATTTATGGTGTAGCGGTGAAATGCATAGATACCATAAAGAACACCGATAGCGAAGGCAGCTTACTAGACTGTAACTGACGCTGAGGCACGAAAGCGTGGGGAGCGAACAGGATTA	Bacteria/Bacteroidota/Bacteroidia/Cytophagales/Cyclobacteriaceae	68	85	71	0	135	141	59	50	55	0	6	0	0	0	28	0	85	0	0	67	54	72	59	43	46	62	27	53	0	13	0	32	20	0	14	0	13	46	73	95	90	68	103	74	86	72	72
198	GTAATACGGGGGGGGCAAGCGTTGTTCGGAATTACTGGGCGTAAAGGGCTCGTAGGTGGCCGCCTAAGTCCGACGTGAAATCCCTCGGCTCAACCGGGGAACTGCGTCGGATACTGGGCGGCTTGAATCCGGGAGAGGGACGTGGAATTCCAGGTGTAGCGGTGAAATGCGTAGATATCTGGAGGAACACCGGTGGCGAAGGCGGCGTCCTGGACCGGTATTGACACTGAGGAGCGAAAGCCAGGGGAGCAAACGGGATTA	Bacteria/Acidobacteriota/Vicinamibacteria/Vicinamibacterales	43	39	42	38	0	0	45	0	22	12	0	22	33	28	0	16	0	21	18	46	50	53	49	91	85	127	41	81	99	30	49	42	41	30	22	324	26	0	29	51	61	36	51	46	46	63	48
199	GTAATACGTAGGTGGCAAGCGTTATCCGGAATTATTGGGCGTAAAGCGCGCGTAGGCGGTTTCTTAAGTCTGATGTGAAAGCCCACGGCTCAACCGTGGAGGGTCATTGGAAACTGGGAAACTTGAGTGCAGAAGAGGAAAGTGGAATTCCATGTGTAGCGGTGAAATGCGCAGAGATATGGAGGAACACCAGTGGCGAAGGCGACTTTCTGGTCTGTAACTGACGCTGATGTGCGAAAGCGTGGGGATCAAACAGGATTA	Bacteria/Firmicutes/Bacilli/Staphylococcales/Staphylococcaceae/Staphylococcus	0	0	0	0	0	0	0	206	0	0	2661	0	0	0	50	0	0	0	0	0	0	0	0	0	0	38	381	55	0	0	0	617	0	0	0	0	0	0	0	0	0	0	0	0	0	0	0
200	GTAATACGGAGGGGGCAAGCGTTGTTCGGAATTACTGGGCGTAAAGGGCGCGTAGGCGGTTTGTCGCGTCAGGTGTGAAAGCCCCGGGCTCAACCTGGGAGGTGCACTTGATACGGGCAGGCTGGAGCCCGAGAGAGGTGAGTGGAATTCCCAGTGTAGAGGTGAAATTCGTAGATATTGGGAAGAACACCAGTGGCGAAGGCGGCTCACTGGCTCGGAACTGACGCTGAGGCGCGAAAGCGTGGGGAGCAAACAGGATTA	Bacteria/Proteobacteria/Alphaproteobacteria/Thalassobaculales	187	166	403	181	166	85	181	45	24	34	144	0	0	0	896	0	119	0	99	0	0	0	0	35	0	0	0	26	0	167	24	0	25	17	23	75	40	0	0	0	0	0	0	0	0	0	0
201	GTAATACGTAGGTGGCAAGCGTTGTCCGGATTTACTGGGCGTAAAGGATGCGTAGGCGGACATTTAAGTCAGATGTGAAATACCCGAGCTTAACTTGGGTGCTGCATTTGAAACTGGGTGTCTAGAGTGCAGGAGAGGTAAGTGGAATTCCTAGTGTAGCGGTGAAATGCGTAGAGATTAGGAAGAACACCAGTGGCGAAGGCGACTTACTGGACTGTAACTGACGCTGAGGCATGAAAGCGTGGGGAGCAAACAGGATTA	Bacteria/Firmicutes/Clostridia/Clostridiales/Clostridiaceae/Clostridium sensu stricto 13	56	0	0	28	25	69	40	52	25	0	16	20	15	0	48	0	0	46	26	15	16	44	15	0	21	0	0	0	79	29	26	14	9	0	0	0	0	43	57	0	46	0	35	29	37	27	44
202	GTAATACGTATGTCGCAAGCGTTATCCGGAATTATTGGGCATAAAGGGCATCTAGGCGGCCAGATAAGTCTGGGGTGAAAACTTGCGGCTCAACCGCAAGCCTGCCCTGGAAACTATATGGCTAGAGTACTGGAGAGGTGGACGGAACTGCACGAGTAGAGGTGAAATTCGTAGATATGTGCAGGAATGCCGATGATGAAGATAGTTCACTGGACGGTAACTGACGCTGAAGTGCGAAAGCTAGGGGAGCAAACAGGATTA	Bacteria/Fusobacteriota/Fusobacteriia/Fusobacteriales/Leptotrichiaceae/Leptotrichia	21	21	154	44	29	13	57	306	0	0	0	0	0	0	1377	0	30	0	0	0	0	0	0	0	0	0	0	51	0	226	0	0	0	0	0	0	0	0	0	0	0	0	0	0	0	0	0
203	GTAATACGTAGGGTGCAAGCGTTGTCCGGATTTATTGGGCGTAAAGAGCTCGTAGGCGGTCTGTCGCGTCGGATGTGAAAACCCAATGGCTTAACCTTGGGCCTGCATTCGATACGGGCAGACTAGAGTGTGGTAGGGGAAACTGGAATTCCTGGTGTAGCGGTGGAATGCGCAGATATCAGGAGGAACACCGATGGCGAAGGCAGGTTTCTGGGCCATAACTGACGCTGAGGAGCGAAAGCGTGGGGAGCGAACAGGATTA	Bacteria/Actinobacteriota/Actinobacteria/PeM15	93	102	135	0	58	88	0	0	0	0	0	0	73	0	54	0	77	0	62	0	92	0	81	85	0	90	44	0	0	0	0	0	0	0	0	0	0	0	99	91	118	0	71	0	334	103	86
204	GTAATACGTAGGGTGCGAGCGTTAATCGGAATTACTGGGCGTAAAGCGTGCGCAGGCGGCTCTTTAAGACAGGTGTGAAATCCCCGGGCTTAACCTGGGAATTGCGCTTGTGACTGGAGAGCTCGAGTGCGGCAGAGGGGGATGGAATTCCTGGTGTAGCAGTGAAATGCGTAGATATCAGGAGGAACACCGATGGCGAAGGCAGTCCCCTGGGTCGACACTGACGCTCATGCACGAAAGCGTGGGGAGCAAACAGGATTA	Bacteria/Proteobacteria/Gammaproteobacteria/Burkholderiales/Nitrosomonadaceae/oc32	48	30	54	30	116	58	27	23	18	10	0	17	0	25	35	21	58	34	28	70	0	41	27	49	46	0	39	19	102	23	36	0	0	25	0	26	25	204	41	109	62	80	104	27	53	34	38
205	GTAATACGAAGGTGGCAAGCGTTGTTCGGATTCACTGGGCATAAAGGGCGTGTAGGCGGTTCAAAAAGCGGCGTGTGAAATCCCGGAGCTCAACTCCGGAACTGCATACCGAACTGTTGGACTAGAGGACAAGAGGGGGGTGCGGAACTCTAGGTGTAGCGGTGAAATGCGTAGATATCTAGAGGAACGCCGGTGGCGAAAGCGGCACCCTGGCTTGTATCTGACGCTGAGGCGCGAAAGCGTGGGTAGCAAACAGGATTA	Bacteria/Planctomycetota/OM190	41	35	47	51	22	50	23	18	0	0	75	0	0	0	23	0	17	4	0	15	31	0	21	48	43	36	20	51	58	24	22	13	31	19	0	0	6	16	34	48	37	21	18	28	46	27	38
206	GTAATACGGAGGGAGCGAGCGTTAATCGGAATTACTGGGCGTAAAGCGCGCGTAGGCGGCTTTGTAAGTCGGATGTGAAAGCCCTGGGCTCAACCTGGGAATTGCATTCGAAACTGCAGAGCTAGAGTATGGTAGAGGGAAGTGGAATTTCCGGTGTAGCGGTGAAATGCGTAGATATCGGAAGGAACACCAGTGGCGAAGGCGACTTCCTGGGCCAATACTGACGCTGAGGTGCGAAAGCGTGGGGAGCAAACAGGATTA	Bacteria/Proteobacteria/Gammaproteobacteria/Steroidobacterales/Woeseiaceae/Woeseia	75	83	73	68	107	76	57	45	24	0	0	0	0	0	75	0	70	0	0	81	85	45	78	98	38	45	49	66	46	48	37	0	40	0	0	0	28	43	0	59	72	44	69	67	80	106	73
207	GTAATACGGAAGGGGCTAGCGTTGTTCGGAATTACTGGGCGTAAAGCGCGCGTAGGCGGCCGATCAAGTGAGGCGTGAAAGCCCTGGGCTCAACCTGGGAACGGCGCTTCATACTGGTTGGCTTGAGTCCGGGAGAGGGTGGTGGAATTCCCAGTGTAGAGGTGAAATTCGTAGATATTGGGAGGAACACCGGTGGCGAAGGCGGCCACCTGGCCCGGCACTGACGCTGAAGTGCGAAAGCGTGGGGAGCAAACAGGATTA	Bacteria/Proteobacteria/Alphaproteobacteria/Defluviicoccales/Defluviicoccaceae/Defluviicoccus	90	56	98	71	70	78	39	47	0	0	0	15	14	22	32	0	41	0	16	46	91	42	80	71	80	60	38	0	8	0	12	23	0	0	0	15	0	26	76	85	70	33	64	57	86	68	69
208	GTAATACGAAGGGGGCTAGCGTTGCTCGGAATTACTGGGCGTAAAGGGCGCGTAGGCGGCTTGGCCAGTCAGGCGTGAAATTCCTGGGCTTAACCTGGGGACTGCGCTTGATACTGCCAGGCTTGAGGCCGAGAGAGGGTGGTGGAATTCCCAGTGTAGAGGTGAAATTCGTAGATATTGGGAAGAACACCGGTGGCGAAGGCGACCACCTGGCTCGGTTCTGACGCTGAGGCGCGACAGCGTGGGGAGCAAACAGGATTA	Bacteria/Proteobacteria/Alphaproteobacteria/Acetobacterales/Acetobacteraceae/Roseomonas	102	96	93	31	44	73	50	31	13	26	0	23	12	16	36	49	31	0	17	94	87	54	96	49	32	26	23	85	0	8	29	56	21	25	0	10	7	45	76	81	87	37	52	66	79	67	65
209	GTAATACGTAGGGTGCAAGCGTTAATCGGAATTACTGGGCGTAAAGCGTGCGCAGGCGGTTATATAAGACAGATGTGAAATCCCCGGGCTCAACCTGGGAACTGCATTTGTGACTGTATAGCTAGAGTACGGCAGAGGGGGATGGAATTCCGCGTGTAGCAGTGAAATGCGTAGATATGCGGAGGAACACCGATGGCGAAGGCAATCCCCTGGGCCTGTACTGACGCTCATGCACGAAAGCGTGGGGAGCAAACAGGATTA	Bacteria/Proteobacteria/Gammaproteobacteria/Burkholderiales/Comamonadaceae/Acidovorax	0	0	0	0	0	0	0	65	159	0	0	83	25	22	50	68	0	19	0	77	0	0	0	0	89	51	46	43	0	0	0	1178	0	0	17	0	0	0	0	0	0	0	0	0	0	0	0
210	GTAATACGAAGGTCCCGAGCGTTGTTCGGAATCACTGGGCGTAAAGGGAGCGTAGGCGGCGTGGTAAGTCAGATGTGAAATCCCGGGGCTCAACCCCGGAACTGCATCCGATACTGCCGTGCTAGAGGATTGGAGAGGTAGCTGGAATTCTTGGTGTAGCAGTGAAATGCGTGGATATCAAGAGGAACACTCGTGGCGAAAGCGAGCTACTGGACAATTTCTGACGCTGAGGCTCGAAGGCTAGGGTAGCGAAAGGGATTA	Bacteria/Verrucomicrobiota/Verrucomicrobiae/Verrucomicrobiales/Rubritaleaceae/Luteolibacter	45	140	109	29	49	0	0	0	0	0	0	0	0	15	0	0	33	0	0	45	71	56	86	66	0	49	50	0	0	0	132	0	0	0	0	0	0	37	369	177	280	221	291	93	101	0	84
211	GTAATACGTAGGGGGCAAGCGTTACTCGGATTTATTGGGCGTAAAGAGAATTAAGGCGGTCATGTAAGTCAGTGGTGAAATCCCTCAGCTCAACTGAGGAATTGCCTTTGAAACTGCGTGACTTGAGGACAGGAGAGGAAGGCGGAATTCCCGGTGTAGCGGTGGAATGCGTAGATATCGGGAGGAACACCTGAGGCGAAGGCGGCTTTCTGGACTGGTCCTGACGCTGATATTCGAAAGCTAGGGGAGCAAACAGGATTA	Bacteria/Acidobacteriota/Aminicenantia/Aminicenantales	0	0	0	71	0	0	0	0	53	56	0	0	59	30	0	61	31	0	0	57	0	69	0	77	76	124	82	117	50	81	0	98	0	76	41	727	42	0	104	61	0	0	34	0	0	0	0
212	GTAATACAGAGGGTGCGAGCGTTAATCGGATTTACTGGGCGTAAAGCGTGCGTAGGCGGCTGATTAAGTCGGATGTGAAATCCCTGAGCTTAACTTAGGAATTGCATTCGATACTGGTCAGCTAGAGTATGGGAGAGGATGGTAGAATTCCAGGTGTAGCGGTGAAATGCGTAGAGATCTGGAGGAATACCGATGGCGAAGGCAGCCATCTGGCCTAATACTGACGCTGAGGTACGAAAGCATGGGGAGCAAACAGGATTA	Bacteria/Proteobacteria/Gammaproteobacteria/Pseudomonadales/Moraxellaceae/Acinetobacter	0	0	0	0	1416	38	33	0	15	0	0	0	0	0	82	0	1644	0	0	0	0	0	0	0	0	0	0	0	0	0	27	0	0	0	20	24	23	0	0	0	0	0	0	0	0	0	0
213	GTAATACAGAGGGTGCAAGCGTTAATCGGAATTACTGGGCGTAAAGCGCGCGTAGGCGGTTTGGTTAGTCGGATGTGAAAGCCCCGGGCTTAACCTGGGAATTGCATTCGATACTGCCTGACTAGAGTGTGGTAGAGGGAAGCGGAATTCCGGGTGTAGCGGTGAAATGCGTAGAGATCCGGAGGAACATCAGTGGCGAAGGCGGCTTCCTGGACCAACACTGACGCTGAGGTGCGAAAGCGTGGGGAGCAAACAGGATTA	Bacteria/Proteobacteria/Gammaproteobacteria/Immundisolibacterales/Immundisolibacteraceae	67	43	55	0	68	0	68	0	0	15	0	0	0	0	57	0	55	0	0	43	0	0	53	57	0	0	31	52	0	0	56	0	0	0	0	0	0	0	43	90	60	32	0	57	84	0	52
214	GTAATACGGAGGATGCAAGCGTTATCCGGATTTATTGGGTTTAAAGGGTACGTAGGCGGAAAATTAAGTCAGTAGTGAAATCCCGCAGCTTAACTGTGGAACTGTTATTGATACTGGTTTTCTTGAATTTAGTTGAGGTAGGCGGAATGTGTAATGTAGCGGTGAAATGCTTAGATATTACACAGAACACCGATTGCGAAGGCAGCTTACTAAGCTATGATTGACGCTGAGGTACGAAAGCGTGGGGAGCGAACAGGATTA	Bacteria/Bacteroidota/Bacteroidia/Bacteroidales/Bacteroidetes BD2-2	0	0	83	0	0	137	0	116	0	40	129	0	0	0	79	26	0	0	0	72	79	0	133	96	126	109	101	149	51	0	0	0	0	0	0	0	0	50	114	0	145	0	0	0	116	0	136
215	GTAATACGGAGGGTGCAAGCGTTGTTCGGAATTACTGGGCGTAAAGCGCGCGTAGGCGGTTTTGTAAGTCATTTGTGAAAGTCCCCGGCTCAACCGGGGAAGTGCATGTGAAACTGCAAGACTTGAGTATTGGAGGGGGTGGTGGAATTCCCGGTGTAGAGGTGAAATTCGTAGATATCGGGAGGAATACCGGTGGCGAAGGCGACCACCTGGCCAAATACTGACGCTGAGGTGCGAAGGCGTGGGGAGCAAACAGGATTA	Bacteria/Desulfobacterota/Desulfobulbia/Desulfobulbales/Desulfocapsaceae	88	109	91	64	70	87	0	0	0	0	118	0	0	62	0	0	0	0	0	83	73	84	92	146	74	0	115	86	105	26	0	40	32	78	0	0	0	33	161	110	113	101	77	101	121	55	73
216	GTAATACGGAGGGTGCGAGCGTTAATCGGAATGACTGGGCGTAAAGCGTGCGTAGGTGGTAACGTTAGTCAGCCGTGAAAGCCCTGGGCTCAACCTGGGAATGGCGGTTGAAACGGCGGAACTGGAGTGGGCTAGAGGACTGTGGAACTCCCGGTGTAGCGGTGAAATGCGTAGAGATCGGGAAGAACACCGATGGCGAAGGCAGCGGTCTGGGGCCACACTGACGCTGAGGCACGAAAGCGTGGGGAGCAAACAGGATTA	Bacteria/Proteobacteria/Gammaproteobacteria/Competibacterales/Competibacteraceae/Candidatus Competibacter	69	56	60	0	44	54	40	44	0	0	0	18	18	33	60	0	37	0	0	41	53	52	35	61	62	63	37	22	30	14	50	36	0	18	0	0	19	31	66	87	51	33	52	42	78	39	57
217	GTAATACGTAGGGGGCAAGCGTTGTCCGGAATCATTGGGCGTAAAGCGCGCGTAGGCGGCCCGATAAGTCCGCCGTAAAAGTCAACGGCTCAACCGTTGAAAGTCGGTGGATACTGTCGGGCTAGAGTCCGGAAGAGGCAAGTGGAATTCCTGGTGTAGCGGTGGAATGCGCAGATATCAGGAGGAACACCTATAGCGAAGGCAGCTTGCTGGGACGGTACTGACGCTAAGGCGCGAAAGCGTGGGGAGCGAACAGGATTA	Bacteria/Actinobacteriota/Thermoleophilia/Solirubrobacterales/67-14	85	86	79	60	61	90	29	29	0	0	251	0	0	19	68	24	46	0	0	30	43	36	43	39	36	0	30	47	39	0	0	26	16	34	0	18	0	32	61	41	70	33	49	63	56	40	44
218	GTAATACAGAGGGTGCAAGCGTTAATCGGAATTACTGGGCGTAAAGCGCGCGTAGGTGGTTAGTTAAGTTGGATGTGAAATCCCCGGGCTCAACCTGGGAACTGCATTCAAAACTGACTGACTAGAGTATGGTAGAGGGTGGTGGAATTTCCTGTGTAGCGGTGAAATGCGTAGATATAGGAAGGAACACCAGTGGCGAAGGCGACCACCTGGACTGATACTGACACTGAGGTGCGAAAGCGTGGGGAGCAAACAGGATTA	Bacteria/Proteobacteria/Gammaproteobacteria/Pseudomonadales/Pseudomonadaceae/Pseudomonas	0	0	0	0	0	0	0	98	47	77	0	0	37	0	0	0	0	0	0	0	0	21	54	0	0	38	0	0	0	0	0	0	0	0	66	332	96	58	0	0	37	0	0	0	0	121	0
219	GTAATACGGAGGGTGCAAGCGTTGTTCGGAATTACTGGGCGTAAAGGGCGCGTAGGCGGCCTGATAAGTCAGATGTGAAAGCCCACGGCTCAACCGTGGAAGGGCATCTGAAACTATCAAGCTTGAGTATGGGAGAGGAAAGTGGAATTCCCGGTGTAGAGGTGAAATTCGTAGATATCGGGAGGAACACCAGTGGCGAAGGCGACTTTCTGGACCAATACTGACGCTGAGGCGCGAAAGCGTGGGTAGCAAACAGGATTA	Bacteria/Desulfobacterota/Desulfobulbia/Desulfobulbales/Desulfurivibrionaceae/MSBL7	0	36	21	0	0	0	0	0	49	26	47	45	42	49	0	34	0	24	59	55	56	58	31	0	0	0	0	0	0	42	48	0	25	21	0	42	20	0	0	0	0	0	0	0	0	0	0
220	GTAATACGTAGGTGGCAAGCGTTGTCCGGAATTATTGGGCGTAAAGCGCGCGCAGGCGGTCCTTTAAGTCTGATGTGAAATCTTGCGGCTCAACTGCAAGCGGTCATTGGAAACTGGGGGACTTGAGTGCAGAAGAGGAAAGCGGAATTCCACGTGTAGCGGTGAAATGCGTAGAGATGTGGAGGAACACCAGTGGCGAAGGCGGCTTTCTGGTCTGTAACTGACGCTGAGGCGCGAAAGCGTGGGGAGCAAACAGGATTA	Bacteria/Firmicutes/Bacilli/Bacillales/Planococcaceae/Chungangia	0	0	0	0	732	0	0	0	0	0	144	0	0	0	0	0	768	0	0	0	0	0	0	0	0	0	0	0	0	0	0	0	0	0	0	0	0	0	0	0	0	0	0	0	30	0	0
221	GTAATACGGAGGGTGCAAGCGTTGTTCGGAATTACTGGGCGTAAAGCGCGCGTAGGCGGCTTTTTAAGTCAGATGTGAAAGTCCACGGCTCAACCGTGGAAGTGCATTTGATACTGGGAAGCTTGAGTACTGGAGGGGATGGTGGAATTCCCGGTGTAGAGGTGAAATTCGTAGATATCGGGAGGAATACCGGTGGCGAAGGCGACCATCTGGCCAGATACTGACGCTGAGGTGCGAAAGCGTGGGGAGCAAACAGGATTA	Bacteria/Desulfobacterota/Desulfobulbia/Desulfobulbales/Desulfocapsaceae/Desulfotalea	0	47	0	0	0	97	0	29	0	0	0	0	0	0	0	0	0	0	0	80	0	68	63	54	0	0	0	33	0	0	0	0	0	0	16	0	0	0	151	98	118	70	113	87	86	55	114
222	GTAAGACGGAGGGTGCTAGCGTTGTTCGGAATTACTGGGCGTAAAGGGCGCGTAGGCGGCCCGAGAAGTCGGATGTGAAAGCCCGGGGCTCAACCTCGGAACGGCATTCGAAACTTTTGGGCTCGAGAACGGAAGAGGAGAGTGGAATACCCAGTGTAGAGGTGAAATTCGTAGATATTGGGTGGAACACCGGTGGCGAAAGCGGCTCTCTGGTCCGGATCTGACGCTGAGGCGCGAAAGCGTGGGGAGCAAACAGGATTA	Bacteria/Proteobacteria/Alphaproteobacteria/Tistrellales/Geminicoccaceae	86	104	104	76	186	101	36	28	0	0	5	21	25	33	46	36	199	0	9	66	69	47	62	95	43	62	92	43	14	0	19	57	0	0	0	0	0	21	50	54	80	0	67	52	66	36	47
223	GTAATACGGAGGGTGCAAGCGTTGTTCGGATTTACTGGGCGTAAAGGGCGTGTAGGCGGCTAAGCAAGTCAGGTGTGAAATCCCTTGGCTCAACCAAGGAAGTGCATTTGAAACTGCATAGCTAGAGTACAGGAGGGGAAAGTGGAATTCCCAGTGTAGAGGTGAAATTCATAGATATTGGGAGGAACACCAGTAGCGAAGGCGGCTTTCTGGCCTGATACTGACGCTGAGACGCGAAAGCGTGGGGAGCAAACAGGATTA	Bacteria/Sva0485	56	46	41	44	30	80	27	42	0	0	0	0	4	0	80	0	33	15	0	29	0	26	0	23	32	42	0	0	56	0	7	22	0	0	8	0	4	0	54	92	58	10	0	43	42	48	57
224	GTAATACAGAGGGTGCAAGCGTTAATCGGAATTACTGGGCGTAAAGCGCGCGTAGGCGGTTTGGTAAGTCGGATGTGAAAGCCCCGGGCTTAACCTGGGAATTGCATTCGATACTGCCTGACTAGAGTGTGGTAGAGGGAAGCGGAATTCCGGGTGTAGCGGTGAAATGCGTAGAGATCCGGAGGAACATCAGTGGCGAAGGCGGCTTCCTGGACCAACACTGACGCTGAGGTGCGAAAGCGTGGGGAGCAAACAGGATTA	Bacteria/Proteobacteria/Gammaproteobacteria	68	52	82	101	0	61	0	53	0	0	0	0	0	0	63	0	0	0	0	61	86	51	50	65	0	39	0	0	35	30	0	0	0	0	0	0	0	46	55	94	61	0	79	0	58	40	56
225	GTAACACGTAGGAGGCAAGCGTTATCCGGATTTACTGGGCGTAAAGCGCGTGCAGGCGGTTTGGTAAGTTGGATGTGAAAGCTCCCGGCTCAACTGGGAGATGCCGTTCAATACTGCCAGACTAGAGGACGGTAGAGGAAGGTAGAATTCCTGGTGTAGTGGTGAAATGCGTAGATATCAGGAGGAATACCAGTGGCGAAGGCGGCCTTCTGGGCCGTTCCTGACGCTAAGACGCGAAAGCATGGGTAGCGAACGGGATTA	Bacteria/Chloroflexi/Anaerolineae/Anaerolineales/Anaerolineaceae	0	14	0	0	0	45	0	87	0	0	0	0	0	0	42	0	24	0	0	72	31	54	62	70	56	77	36	0	23	39	38	503	36	0	0	0	0	26	38	63	68	14	57	43	102	66	64
226	GTAATACGGGAGTGGCAAGCGTTATCCGGAATTATTGGGCGTAAAGCGTCCGCAGGCGGCCTTGTAAGTCTGTCGTTAAAGCGTGGAGCTTAACTCCATTTCAGCGATGGAAACTACAAGGCTTGAGTGTGGTAGGGGCAGAGGGAATTCCCGGTGTAGCGGTGAAATGCGTAGATATCGGGAAGAACACCAGTGGCGAAGGCGCTCTGCTGGGCCATAACTGACGCTCATGGACGAAAGCCAGGGGAGCGAAAGGGATTA	Bacteria/Cyanobacteria/Cyanobacteriia/Synechococcales/Cyanobiaceae/Cyanobium PCC-6307	164	112	100	45	106	60	231	27	0	0	0	0	0	0	19	0	88	0	0	308	295	112	109	33	0	66	0	36	0	0	26	27	0	14	0	0	0	18	168	51	77	124	101	33	78	73	35
227	GTAACACGTAGGATCCGAGCGTTATCCGAATTCACTGGGCGTAAAGCGCTTGCAGGCGGCATGATAAGTTGGATGTGAAAGCTCCCGGCTCAACTGGGAGAGTGCGTTCAAGACTGTCAAGCTAGAGTACGAAAGAGGGAGATGGAATTCCAGGTGTAGTGGTGAAATGCGTAGATATCTGGAGGAACACCAGAGGCGAAGGCGGTCTCCTGGTTCGAAACTGACGCTAAGAAGCGAAAGCTAGGGGAGCAAACGGGATTA	Bacteria/Chloroflexi/Anaerolineae/Anaerolineales/Anaerolineaceae	41	13	23	22	18	39	21	32	0	7	0	0	36	28	32	27	11	20	7	37	52	86	79	135	76	156	43	255	273	31	86	23	57	31	9	24	14	16	27	45	38	0	24	32	95	33	49
228	GTAATACGTAGGTGGCAAGCGTTGTCCGGATTTACTGGGCGTAAAGAGCGCGCAGGCGGCCAGGTCAGTCGAATGTGAAATCCCCCGGCTCAACTGGGGAGCGTCGTTCGATACTGCTTGGCTCGAAGGTAGGAGAGGGAAGTGGAATTTCAGGTGTAGTGGTGAAATGCGTAGATATCTGAAGGAACACCAGTGGCGAAGGCGACTTTCTGGCCTATTCTTGACGCTGAGGCGCGAAAGCTAGGGGAGCGAACGGGATTA	Bacteria/Chloroflexi/KD4-96	117	85	124	39	48	56	18	46	0	0	0	17	25	25	40	11	46	0	0	109	66	51	57	52	58	61	39	43	17	23	175	89	26	0	0	15	25	32	57	43	60	35	69	34	51	54	41
229	GTAAGACGAACCGTCCGAACGTTATTCGGTATCACTGGGCTTAAAGCGTGCGTAGGCGGCTTGGTAGGTGAGATGTGAAAGCCCACGGCTCAACCGTGGAATTGCGTTTCAAACCACCAAGCTCGAGGAAGATAGGGGTGATGGGAACTTATGGTGGAGCGGTGAAATGCGTTGATATCATAGGGAACACCGGTGGCGAAAGCGCATCACTGGATCTTTTCTGACGCTGAGGCACGAAAGCTAGGGTAGCGAACGGGATTA	Bacteria/Planctomycetota/Planctomycetes/Pirellulales/Pirellulaceae/Rubripirellula	110	92	102	150	129	52	0	0	0	0	0	0	0	0	0	0	174	0	0	190	138	167	117	69	0	148	81	0	0	21	0	142	42	139	0	0	0	0	0	26	0	0	33	0	0	0	0
230	GTAAAACGTAGGAACCGAGCGTTATCCGAATTTACTGGGCGTAAAGCGCGTGTAGGCGGTTCGGTAAGTTGGATGTGAAATCTCCCGGCTCAACTGGGAGAGGTCGTTCAATACTGTCGAACTTGAGGGTGGTAGAGGGAGGTGGAATTCCCGGTGTAGTGGTGAAATGCGTAGATATCGGGAGGAACACCAGTGGCGAAAGCGGCCTCCTGGACCATTCCTGACGCTCAGACGCGAAAGCTAGGGGAGCAAACGGGATTA	Bacteria/Chloroflexi/Anaerolineae/Anaerolineales/Anaerolineaceae	62	37	36	26	0	0	34	0	0	0	0	0	0	0	76	0	0	0	0	49	0	73	68	67	0	58	0	0	0	0	0	36	24	0	0	0	0	0	32	0	54	0	0	23	44	53	51
231	GTAATACGTAGGGTGCAAGCGTTAATCGGAATTACTGGGCGTAAAGCGTGCGCAGGCGGTTTTGTAAGACAGTGGTGAAATCCCCGGGCTCAACCTGGGAACTGCCATTGTGACTGCAAGGCTGGAGTGCGGCAGAGGGGGATGGAATTCCGCGTGTAGCAGTGAAATGCGTAGATATGCGGAGGAACACCGATGGCGAAGGCAATCCCCTGGGCCTGCACTGACGCTCATGCACGAAAGCGTGGGGAGCAAACAGGATTA	Bacteria/Proteobacteria/Gammaproteobacteria/Burkholderiales/Comamonadaceae	0	0	0	0	0	0	0	0	247	0	0	0	0	0	0	0	0	0	0	0	0	0	0	0	0	0	0	0	0	0	0	0	0	0	0	0	0	0	0	0	0	0	0	0	0	0	148
232	GTAATACGTAGGGTGCGAGCGTTAATCGGAATTACTGGGCGTAAAGGGTGCGCAGGCGGTTTTGTAAGTCAGATGTGAAATCCCCGGGCTTAACCTGGGAACTGCGTTTGAAACTACAAGACTAGAGTGTAGCAGAGGGGGGTGGAATTCCATGTGTAGCAGTGAAATGCGTAGAGATATGGAAGAACACCGATGGCGAAGGCAGCCCCCTGGGTTAACACTGACGCTCAGGCACGAAAGCGTGGGGAGCAAACAGGATTA	Bacteria/Proteobacteria/Gammaproteobacteria/Burkholderiales/Nitrosomonadaceae/Nitrosomonas	45	24	37	54	0	71	43	44	10	0	0	11	17	24	40	15	33	0	12	33	19	26	14	60	0	34	41	187	34	0	50	30	30	0	0	0	17	27	35	54	87	29	33	39	57	79	90
233	GTAATACGGAGGGTGCAAGCGTTGTTCGGAATTACTGGGCGTAAAGGGCGTGCAGGCGGGTTGGTAAGTCAGATGTGAAAGCCCTGGGCTTAACCCAGGAAGTGCATTTGAAACTGCCATCCTAGAGTATGGGAGAGGAGAGTGGAATTCCCAATGTAGAGGTGAAATTCGTAGATATTGGGAGGAACACCCGTGGCGAAGGCGACTCTCTGGACCAATACTGACGCTGAGACGCGAAAGCGTGGGGAGCAAACAGGATTA	Bacteria/Desulfobacterota/Desulfobacteria/Desulfatiglandales/Desulfatiglandaceae/Desulfatiglans	54	25	73	0	41	66	67	38	0	0	0	0	0	0	101	0	34	0	0	47	0	0	0	26	0	0	0	22	26	28	0	39	1026	22	0	0	0	0	56	92	43	0	0	26	30	0	37
234	GTAATACGTAGGGTCCAAGCGTTAATCGGAATTACTGGGCGTAAAGCGTGCGCAGGCGGTTGTGCAAGACCGATGTGAAATCCCCGAGCTTAACTTGGGAATTGCATTGGTGACTGCACGGCTAGAGTGTGTCAGAGGGGGGTAGAATTCCACGTGTAGCAGTGAAATGCGTAGAGATGTGGAGGAATACCGATGGCGAAGGCAGCCCCCTGGGATAACACTGACGCTCATGCACGAAAGCGTGGGGAGCAAACAGGATTA	Bacteria/Proteobacteria/Gammaproteobacteria/Burkholderiales/Burkholderiaceae/Ralstonia	72	70	142	74	295	0	93	0	0	45	19	36	153	30	434	53	313	24	68	34	0	0	24	0	23	66	27	0	0	0	0	230	46	0	0	49	0	134	0	0	0	35	0	0	0	0	0
235	GTAATACGTAGGGTGCGAGCGTTGTCCGGAATTACTGGGCGTAAAGAGCTCGTAGGTGGTTTGTCGCGTCGTTTGTGTAAGCCCGCAGCTTAACTGCGGGACTGCAGGCGATACGGGCATAACTTGAGTGCTGTAGGGGAGACTGGAATTCCTGGTGTAGCGGTGGAATGCGCAGATATCAGGAGGAACACCGATGGCGAAGGCAGGTCTCTGGGCAGTAACTGACGCTGAGGAGCGAAAGCATGGGTAGCGAACAGGATTA	Bacteria/Actinobacteriota/Actinobacteria/Corynebacteriales/Corynebacteriaceae/Corynebacterium	0	0	9	0	129	76	403	789	0	0	0	0	166	27	647	0	147	0	28	0	0	0	0	0	0	71	25	0	0	0	0	103	0	0	0	37	0	0	0	0	0	0	0	0	0	0	0
236	GTAATACGGAGGGGGCTAGCGTTGTTCGGAATTACTGGGCGTAAAGCGCGCGTAGGCGGATCTTTAAGTCAGGGGTGAAATCCTGGGGCTCAACCTCAGAACTGCCCTTGATACTGGAGATCTTGAGTCCGGAAGAGGTTAGTGGAATTCCCAGTGTAGAGGTGAAATTCGTAGATATTGGGAAGAACACCAGTGGCGAAGGCGGCTAACTGGTCCGGTACTGACGCTGAGGTGCGAAAGCGTGGGGAGCAAACAGGATTA	Bacteria/Proteobacteria/Alphaproteobacteria/Rhizobiales/Rhizobiales Incertae Sedis/Anderseniella	37	36	32	17	39	46	27	17	0	12	13	18	12	34	53	35	42	0	16	43	37	34	34	51	0	21	0	0	13	0	64	34	0	0	0	0	0	30	60	65	46	31	53	44	57	152	45
237	GTAATACGGAGGGGGCTAGCGTTGTTCGGAATTACTGGGCGTAAAGCGCACGTAGGCGGACTGGAAAGTCAGAGGTGAAATCCCAGGGCTCAACCCTGGAACTGCCTTTGAAACTCCCAGTCTTGAGGTCGAGAGAGGTGAGTGGAATTCCGAGTGTAGAGGTGAAATTCGTAGATATTCGGAGGAACACCAGTGGCGAAGGCGGCTCACTGGCTCGATACTGACGCTGAGGTGCGAAAGCGTGGGGAGCAAACAGGATTA	Bacteria/Proteobacteria/Alphaproteobacteria/Rhodobacterales/Rhodobacteraceae/Rhodobacter	117	152	184	104	0	92	72	51	0	0	0	0	0	0	59	0	0	0	0	77	113	85	0	168	0	53	0	128	0	44	78	0	76	256	0	0	0	36	112	59	83	45	65	39	60	0	0
238	GTAATACGTAGGGTGCAAGCGTTAATCGGAATTACTGGGCGTAAAGCGTGCGCAGGCGGTTTCGCAAGACGGATGTGAAATCCCCGGGCTCAACCTGGGAACTGCATTCGTGACTGCGAGGCTAGAGTGTGTCAGAGGGAGGTGGAATTCCGCGTGTAGCAGTGAAATGCGTAGAGATGCGGAGGAACACCGATGGCGAAGGCAGCCTCCTGGGACGGCACTGACGCTCAGGCACGAAAGCGTGGGGAGCAAACAGGATTA	Bacteria/Proteobacteria/Gammaproteobacteria/Burkholderiales/Burkholderiaceae	0	0	0	0	0	0	0	0	0	0	0	0	0	0	0	0	0	0	0	0	0	0	0	0	0	0	0	0	0	0	0	0	0	0	0	0	0	0	0	0	0	0	0	0	0	0	0
239	GTAATACGGAGGGTGCAAGCGTTAATCGGAATTACTGGGCGTAAAGCGCGCGTAGGCGGTTTGTTAAGTCGGATGTGAAAGCCCTGGGCTCAACCTGGGAACTGCATTCGATACTGATCGACTAGAGTACGAGAGAGGGAGGTAGAATTCCACGTGTAGCGGTGAAATGCGTAGATATGTGGAGGAATACCGGTGGCGAAGGCGGCCTCCTGGCTCGATACTGACGCTGAGGTGCGAAAGCGTGGGGAGCAAACAGGATTA	Bacteria/Proteobacteria/Gammaproteobacteria/Pseudomonadales/Halieaceae/Halioglobus	136	150	179	0	38	98	48	46	0	0	0	0	0	32	0	0	30	0	0	108	112	81	86	135	31	49	52	0	0	0	0	0	0	0	0	0	17	53	91	69	107	68	71	64	97	64	94
240	GTAACACGTAGGAGGCGAGCGTTATCCGGATTTACTGGGCGTAAAGCGCGTGCAGGCGGTTTGGTAAGTTGGATGTGAAAGCTCCTGGCTTAACTGGGAGAGGTCGTTCAATACTGCCAGACTAGAGGACGGTAGAGGAAGGTAGAATTCCTGGTGTAGTGGTGAAATGCGTAGATATCAGGAGGAATACCAGAGGCGAAGGCGGCCTTCTGGGCCGTTCCTGACGCTAAGACGCGAAAGCGTGGGTAGCAAACGGGATTA	Bacteria/Chloroflexi/Anaerolineae/Anaerolineales/Anaerolineaceae/GWD2-49-16	0	14	35	45	0	42	34	43	0	0	0	30	14	28	40	0	21	0	12	29	23	39	39	44	37	71	64	0	31	0	56	0	0	0	0	0	0	0	0	61	0	0	30	23	66	43	53
241	GTAATACGTAGGGGGCGAGCGTTGTTCGGAATTACTGGGCGTAAAGGGCGTGTAGGCGGCGCGGTAAGTCGGGCGTGAAATCCCCGGGCTTAACCCGGGGGGGTCGTTCGAAACTGTCGTGCTGGAGTGCGGGAGGGGGAAGTGGAATTCCCGGTGTAGCGGTGAAATGCGTAGATATCGGGAGGAACACCTGTGGCGAAGGCGGCTTCCTGGACCGCAACTGACGCTGAGGCGCGAAAGCTAGGGGAGCAAACAGGATTA	Bacteria/Acidobacteriota/Acidobacteriae/Subgroup 13	0	0	0	0	0	0	0	0	0	0	0	0	0	0	0	0	0	0	0	0	0	0	0	0	0	0	0	0	0	0	0	0	0	0	0	0	0	13	0	0	45	0	95	0	0	0	0
242	GTAATACGTATGGTGCAAGCGTTATCCGGATTTACTGGGTGTAAAGGGAGCGCAGGCGGTGCGGCAAGTCTGATGTGAAAGCCCGGGGCTCAACCCCGGTACTGCATTGGAAACTGTCGTACTAGAGTGTCGGAGGGGTAAGCGGAATTCCTAGTGTAGCGGTGAAATGCGTAGATATTAGGAGGAACACCAGTGGCGAAGGCGGCTTACTGGACGATAACTGACGCTGAGGCTCGAAAGCGTGGGGAGCAAACAGGATTA	Bacteria/Firmicutes/Clostridia/Lachnospirales/Lachnospiraceae/Agathobacter	0	0	0	0	0	0	0	0	70	59	129	15	19	21	0	216	0	0	6	23	0	0	0	86	0	0	0	235	66	48	64	17	160	32	35	136	66	0	0	0	0	0	0	0	0	0	0
243	GTAAGACAGAGGATGCAAGCGTTATCCGGAATGATTGGGCGTAAAGCGTCTGTAGGTGGCTTTTCAAGTCCGCCGTCAAATCCCAGGGCTCAACCCTGGACAGGCGGTGGAAACTACCAAGCTGGAGTACGGTAGGGGCAGAGGGAATTTCCGGTGGAGCGGTGAAATGCATTGAGATCGGAAAGAACACCAACGGCGAAAGCACTCTGCTGGGCCGACACTGACACTGAGAGACGAAAGCTAGGGGAGCAAATGGGATTA	Bacteria/Cyanobacteria/Cyanobacteriia/Chloroplast	0	0	0	0	0	0	0	0	0	0	0	0	0	0	0	0	0	0	0	0	0	0	0	0	0	0	0	0	0	0	0	0	0	106	0	0	0	0	0	0	0	0	0	0	0	0	0
244	GTAATACGGGAGTGGCAAGCGTTATCCGGAATTATTGGGCGTAAAGCGTCCGCAGGCGGTCTTGAAAGTCTGTTGTTAAAGCGTGGAGCTCAACTCCATTCCAGCAATGGAAACTAGAAGACTAGAGTGTGGTAGGGGCAGAGGGAATTCCCGGTGTAGCGGTGAAATGCGTAGATATCGGGAAGAACACCAGTGGCGAAGGCGCTCTGCTGGGCCATAACTGACGCTCATGGACGAAAGCCAGGGGAGCGAAAGGGATTA	Bacteria/Cyanobacteria/Cyanobacteriia/Synechococcales/Cyanobiaceae/Cyanobium PCC-6307	222	144	131	67	0	54	45	0	0	0	0	0	0	0	0	0	0	0	0	300	277	101	166	49	0	76	0	0	0	0	0	0	0	0	0	0	0	106	163	55	90	139	128	31	63	73	47
245	GTAATACGGAGGGTGCAAGCGTTATCCGGAATTACTGGGTTTAAAGGGTGCGTAGGCGGCTTTGTAAGTCAGGAGTGAAAGTTTGCGGCTTAACCGTAAAATTGCTTTTGATACTGCATCGCTAGAATTAGGATGAGGTCAGCGGAATGTGGCATGTAGCGGTGAAATGCATAGATATGCCATAGAACACCAATTGCGAAGGCAGCTGGCTAGACCTATATTGACGCTGAGGCACGAAAGCGTGGGGAGCGAACAGGATTA	Bacteria/Bacteroidota/Bacteroidia/Chitinophagales/Saprospiraceae	29	68	61	70	32	73	26	30	0	0	0	0	0	0	25	0	26	0	0	36	42	38	17	47	19	50	29	40	68	0	0	99	15	12	0	0	4	28	48	77	54	28	52	34	47	37	38
246	GTAATACGGAGGGTGCAAGCGTTGTTCGGAATCACTGGGCGTAAAGGGCGCGTAGGCGGCTTGGCAAGTCAGATGTGAAAGCCCACGGCTTAACCGTGGAAGTGCATTTGAAACTGCTTGGCTTGAGTATCAGAGGGGAAAGTGGAATTCCCGGTGTAGAGGTGAAATTCGTAGATATCGGGAGGAATACCGGTGGCGAAGGCGACTTTCTGGCTGAATACTGACGCTGAGGCGCGAAAGCGTGGGGAGCAAACAGGATTA	Bacteria/Desulfobacterota/Desulfobulbia/Desulfobulbales/Desulfobulbaceae/Candidatus Electrothrix	0	0	29	0	0	99	0	37	0	0	0	0	0	0	0	0	35	0	0	43	0	0	0	64	43	68	54	94	32	33	44	0	0	0	0	0	0	31	29	79	28	0	52	33	56	42	32
247	GTAATACGGAGGGTGCGAGCGTTAATCGGAATTACTGGGCGTAAAGCGCACGTAGGCGGTTTTGTAAGTCGGATGTGAAATCCCCGGGCTCAACCTGGGAATTGCATTCGATACTGCTTAACTAGAGTATGGTAGAGGGAAGTGGAATTCCGGGTGTAGCGGTGAAATGCGTAGATATCCGGAGGAACATCAGTGGCGAAGGCGACTTCCTGGACCAATACTGACGCTGAGGTGCGAAAGCGTGGGGAGCAAACAGGATTA	Bacteria/Proteobacteria/Gammaproteobacteria/Ectothiorhodospirales/Thioalkalispiraceae	47	35	41	30	0	28	0	26	0	21	36	0	0	0	0	0	22	0	21	29	63	26	60	43	34	40	37	13	22	38	17	16	15	20	0	0	0	0	33	30	25	0	15	12	16	0	0
248	GTAATACGGAGGGTGCAAGCGTTGTTCGGAATTACTGGGCGTAAAGCGCGTGCAGGCGGCCTATTAAGTCAGATGTGAAAGCCCTCGGCTCAACCAAGGAACTGCATTTGAAACTAGTAGGCTTGAGTACGGGAGAGGAGAGTGGAATTCCCGGTGTAGAGGTGAAATTCGTAGATATCGGGAAGAACACCGGTGGCGAAGGCGGCTCTCTGGACCGATACTGACGCTGAGACGCGAAAGCGTGGGGAGCAAACAGGATTA	Bacteria/Sva0485	0	63	71	39	0	99	0	43	0	0	0	12	0	21	97	0	0	0	13	0	0	0	0	37	0	0	22	0	0	0	34	0	0	0	0	0	0	0	0	62	0	0	0	0	34	0	0
249	GTAATACGGAGGGTGCAAGCGTTAATCGGAATTACTGGGCGTAAAGCGCACGCAGGCGGTCTGTCAAGTCGGATGTGAAATCCCCGGGCTTAACCTGGGAACTGCATTCGAAACTGGCAGGCTAGAGTCTTGTAGAGGGGGGTAGAATTCCAGGTGTAGCGGTGAAATGCGTAGAGATCTGGAGGAATACCGGTGGCGAAGGCGGCCCCCTGGACAAAGACTGACGCTCAGGTGCGAAAGCGTGGGGAGCAAACAGGATTA	Bacteria/Proteobacteria/Gammaproteobacteria/Enterobacterales/Enterobacteriaceae/Klebsiella	0	0	0	0	0	0	0	0	0	446	0	0	0	0	55	0	0	346	774	0	0	0	0	0	0	0	0	338	238	405	648	0	642	280	0	149	0	0	0	0	0	0	0	0	0	0	0
250	GTAATACGGAGGGTGCAAGCGTTAATCGGAATTACTGGGCGTAAAGCGCGCGTAGGCGGTTGGGTAAGTCAGATGTGAAAGCCCCGGGCTCAACCTGGGAACTGCATTTGATACTGCCCGACTAGAGTATGGTAGAGGGGGGTGGAATTCCCGGAGTAGCGGTGAAATGCGTAGATATCGGGAGGAACACCAGTGGCGAAGGCGGCCCCCTGGACCAATACTGACGCTGAGGTGCGAAAGCGTGGGGAGCAAACAGGATTA	Bacteria/Proteobacteria/Gammaproteobacteria/Arenicellales/Arenicellaceae	49	0	78	0	0	0	0	0	0	0	0	0	0	0	78	0	0	0	0	0	0	0	0	49	0	0	0	0	135	0	37	0	0	17	0	0	0	0	64	74	96	0	0	0	62	37	70
251	GTAATACGGAGGGTGCGAGCGTTAATCGGAATTACTGGGCGTAAAGGGCGCGTAGGTGGTTCGGTAAGTCGGATGTGAAAGCCCCGGGCTTAACTCGGGAATTGCATTCGATACTGCCGAGCTAGAGTCTGGTAGAGGGAAGTGGAATTCCCGGTGTAGCGGTGAAATGCGTAGATATCGGGAGGAACACCAGTGGCGAAGGCGGCTTCCTGGACCAATACTGACACTGAGGCGCGAAAGCGTGGGGAGCAAACAGGATTA	Bacteria/Proteobacteria/Gammaproteobacteria/Nitrosococcales/Nitrosococcaceae	40	24	37	38	20	40	19	38	0	9	22	39	47	95	21	53	16	179	46	80	155	70	69	94	84	71	52	31	91	17	17	32	24	112	0	13	20	0	61	48	56	14	52	29	131	49	29
252	GTAATACGTAGGTGGCTAGCGTTATCCGGATTCACTGGGCGTAAAGCGCGTGCAGGCGGTTCCGTAAGTCGGACGTGAAAGCTCCTGGCTTAACTGGGAGAGGTCGTTCGATACTGCGGGACTTGAGGTTGGGAGAGGGACGTGGAATTCCCGGTGTAGTGGTGGAATGCGTAGAGATCGGGAGGAACACCAGTGGCGAAGGCGACGTCCTGGCCCATACCTGACGCTGAGACGCGAAAGCGTGGGGAGCGAACGGGATTA	Bacteria/Chloroflexi/Anaerolineae	35	45	79	0	18	52	38	40	0	0	0	0	0	0	104	0	27	0	0	0	0	0	29	0	32	0	0	0	0	0	0	0	0	0	0	0	0	38	28	58	57	20	31	24	56	34	49
253	GTAAAACGTAGGAGCCAAGCGTTATCCGAATTTACTGGGCGTAAAGCGCGTGTAGGCGGTTCGGCAAGTTGGATGTGAAAGCTCCCGGCTCAACTGGGAGAGGCCGTTCAAAACTGCCGGACTAGAGGGCGACAGAGGGAGGTGGAATTCCCGGTGTAGTGGTGAAATGCGTAGATATCGGGAGGAACACCAGTGGCGAAGGCGGCCTCCTGGGTCGCACCTGACGCTCAGACGCGAAAGCTAGGGGAGCAAACGGGATTA	Bacteria/Chloroflexi/Anaerolineae/Anaerolineales/Anaerolineaceae	49	38	33	0	28	38	18	24	22	0	0	0	0	0	101	12	27	0	0	0	0	21	0	16	0	34	0	42	19	0	175	0	0	29	0	0	0	0	23	20	52	0	0	0	43	24	31
254	GTAATACGGGGGGTGCAAGCGTTATTCGGAATCATTGGGCGTAAAGGGCGCGTAGGCGGCCTCTTAAGTCAGATGTGAAAGCCCGGGGCTTAACCCCGGAAGTGCATTTGAAACTGAGAAGCTTGAGTATGGGAGAGGGAAGTGGAATTCCTGGTGTAGAGGTGAAATTCGTAGATATCAGGAGGAACACCGGTGGCGAAGGCGACTTCCTGGACCAATACTGACGCTGAGGCGCGAAGGCGTGGGTAGCAAACAGGATTA	Bacteria/Desulfobacterota/Desulfobacteria/Desulfobacterales/Desulfosarcinaceae	0	0	37	0	0	28	0	28	0	0	0	0	0	0	48	0	0	0	0	0	0	0	66	99	133	61	0	102	76	0	0	0	0	0	0	0	0	0	48	68	0	0	49	51	66	0	88
255	GTAATACGGAGGGGGCTAGCGTTGTTCGGAATTACTGGGCGTAAAGCGCACGTAGGCGGATTGGAAAGTCAGAGGTGAAATCCCAGGGCTCAACCTTGGAACTGCCTTTGAAACTCCCAGTCTTGAGGTCGAGAGAGGTGAGTGGAATTCCGAGTGTAGAGGTGAAATTCGTAGATATTCGGAGGAACACCAGTGGCGAAGGCGGCTCACTGGCTCGATACTGACGCTGAGGTGCGAAAGCGTGGGGAGCAAACAGGATTA	Bacteria/Proteobacteria/Alphaproteobacteria/Rhodobacterales/Rhodobacteraceae	0	0	0	0	0	0	0	0	0	0	0	0	0	0	0	0	0	0	0	71	194	75	0	0	0	0	0	0	90	0	0	0	0	0	0	0	0	51	268	288	206	171	166	102	322	181	154
256	GTAATACGTAGGAGGCGAGCGTTATCCGGATTTATTGGGCGTAAAGCGCGTGCAGGTGGTTTGGTAAGTTGGGTATGAAATCTTCTGGCTTAACTAGGAGAGGTTGCTCAAAACTGCCAGACTAGAGGACGATAGAGGAAGGTGGAATTCCCGGTGTAGTAGTGAAATGCGTAGATATCGGGAGGAACACCAGTGGCGAAGGCGGCCTTCTGGGTCGTTCCTGACACTAAGACGCGAAAGCATGGGTAGCAAACGGGATTA	Bacteria/Chloroflexi/Anaerolineae/Anaerolineales/Anaerolineaceae	0	0	0	0	21	47	24	45	0	0	0	36	0	36	0	0	0	0	0	0	0	68	85	57	56	49	52	0	19	0	0	0	0	0	0	0	21	38	46	66	74	20	0	54	106	59	59
257	GTAATACGGAGGGTGCAAGCGTTGTTCGGAATTATTGGGCGTAAAGCGCGTGTAGGCGGTTTGTTAAGTCTGGTGTGAAAGCCCTGGGCTCAACCTGGGAAGTGCATTGGATACTGGCAAACTTGAGTACGGGAGAGGATAGTGGAATTTCGAGTGTAGGGGTGAAATCCGTAGATATTCGAAGGAACACCGGTGGCGAAGGCGGCTATCTGGACCGATACTGACGCTGAGACGCGAAAGCGTGGGGAGCAAACAGGATTA	Bacteria/Desulfobacterota/Desulfuromonadia/Desulfuromonadales/Desulfuromonadaceae/Desulfuromonas	0	0	0	0	17	24	12	0	0	0	0	0	57	42	0	0	15	13	15	0	22	0	0	65	74	399	90	0	82	12	0	68	0	19	0	65	21	27	235	118	138	82	100	95	76	67	45
258	GTAATACGGAGGGTGCGAGCGTTAATCGGAATTACTGGGCGTAAAGCGCGCGTAGGCGGTTTGTTAAGTCGGATGTGAAATCCCCGGGCTCAACCTGGGAATGGCATTCGATACTGGCCGACTAGAGTACGAGAGAGGGAGGTAGAATTCCACGTGTAGCGGTGAAATGCGTAGATATGTGGAGGAATACCGGTGGCGAAGGCGGCCTCCTGGCTCGATACTGACGCTGAGGTGCGAAAGCGTGGGTAGCAAACAGGATTA	Bacteria/Proteobacteria/Gammaproteobacteria/Pseudomonadales/Halieaceae/Halioglobus	97	79	77	69	60	81	0	0	0	0	0	0	0	0	0	0	0	0	0	117	55	48	57	107	53	52	39	0	42	0	117	111	0	0	0	0	0	42	75	74	115	36	0	53	100	58	63
259	GTAATACAGAGGGTGCGAGCGTTAATCGGATTTACTGGGCGTAAAGCGTGCGTAGGCGGCTTATTAAGTCGGATGTGAAATCCCCGAGCTTAACTTGGGAATTGCATTCGATACTGGTGAGCTAGAGTATGGGAGAGGATGGTAGAATTCCAGGTGTAGCGGTGAAATGCGTAGAGATCTGGAGGAATACCGATGGCGAAGGCAGCCATCTGGCCTAATACTGACGCTGAGGTACGAAAGCATGGGGAGCAAACAGGATTA	Bacteria/Proteobacteria/Gammaproteobacteria/Pseudomonadales/Moraxellaceae/Acinetobacter	122	97	276	135	170	75	161	26	0	0	0	0	0	0	848	0	100	0	0	0	0	0	0	52	0	0	0	46	82	99	0	0	0	0	0	0	0	0	0	0	0	0	0	0	0	0	0
260	GTAATACGAAGGGTGCGAGCGTTAATCGGAATTACTGGGCGTAAAGCGCGCGTAGGCGGTTTGTTAAGTTGGAGGTGAAATCCCCGGGCTCAACCTGGGAACTGCCTCCAAAACTGGCTGACTAGAGTACGGTAGAGGGTGGTGGAATTTCCTGTGTAGCGGTGAAATGCGTAGATATAGGAAGGAACACCAGTGGCGAAGGCGACCACCTGGACTGATACTGACGCTGAGGTGCGAAAGCGTGGGGAGCAAACAGGATTA	Bacteria/Proteobacteria/Gammaproteobacteria/Pseudomonadales/Pseudomonadaceae	0	0	0	0	0	0	0	0	0	0	12	0	0	0	0	0	0	0	0	0	0	0	0	0	0	0	0	0	147	0	0	0	0	0	0	0	0	29	0	0	155	0	0	0	0	0	0
261	GTAATACGAAGGGGGCTAGCGTTGTTCGGAATTACTGGGCGTAAAGCGCGCGCAGGCGGCTTTTCAAGTCAGGGGTGAAAGCCCAGAGCTCAACTCTGGAAATGCCTTTGAAACTGGATTGCTTGAGTACGGGAGAGGTGAGTGGAATTCCCAGTGTAGAGGTGAAATTCGTAGATATTGGGAAGAACACCAGTGGCGAAAGCGGCTCACTGGCCCGCATCTGACGCTCATGCGCGACAGCGTGGGGATCAAACAGGATTA	Bacteria/Proteobacteria/Alphaproteobacteria/Micropepsales/Micropepsaceae/Rhizomicrobium	15	212	0	11	22	0	0	0	8	11	0	0	0	0	0	43	0	0	0	0	0	0	0	0	0	0	0	70	0	0	0	0	0	0	0	16	12	0	0	0	0	0	0	0	0	0	0
262	GTAATACGTAGGTGGCAAGCGTTGTCCGGATTTACTGGGCGTAAAGAGCGCGCAGGCGGCCGAGTAAGTCGAATGTGAAATCCCCCGGCTCAACTGGGGAAGGTCATTCGATACTGTTCGGCTTGAAGATAGGAGAGGGAAGCGGAATTTCAGGTGTAGTGGTGAAATGCGTAGATATCTGAAGGAACACCAGTGGCGAAGGCGGCTTTCTGGCCTATTCTTGACGCTGAGGCGCGAAAGCTAGGGGAGCGAACGGGATTA	Bacteria/Chloroflexi/KD4-96	51	52	75	32	50	50	33	39	0	0	0	0	34	26	127	0	30	0	19	28	0	26	25	0	29	53	18	0	16	0	0	66	10	0	0	0	0	0	0	31	47	16	35	38	50	27	38
263	GTAATACGTAGGTGGCAAGCGTTGTCCGGAATTATTGGGCGTAAAGCGCGCGCAGGCGGATTGGTCAGTCTGTCTTAAAAGTTCGGGGCTTAACCCCGTGATGGGATGGAAACTGCCAATCTAGAGTATCGGAGAGGAAAGTGGAATTCCTAGTGTAGCGGTGAAATGCGTAGATATTAGGAAGAACACCAGTGGCGAAGGCGACTTTCTGGACGAAAACTGACGCTGAGGCGCGAAAGCCAGGGGAGCGAACGGGATTA	Bacteria/Firmicutes/Negativicutes/Veillonellales-Selenomonadales/Veillonellaceae/Veillonella	137	153	332	107	59	72	152	0	0	0	0	0	0	0	1156	0	39	0	26	0	0	0	0	15	0	0	0	0	0	65	0	0	0	0	0	0	0	0	0	0	0	0	0	0	0	0	0
264	GTAATACAGAGGGTGCAAGCGTTATCCGGATTTATTGGGCGTAAAGCGTTTCGTAGGCGATTTGACAAGTCACACTTTAAAGACCAGGGCTTAACCTTGGAAAGGGGTGTGATACTGTCAGGATTGAAAGTTCTCGGGGCTACTGGAACTCTCGGTGTAGGAGTGAAATCCGTTGATATTGAGAGGAACACCAAGGGCGAAGGCAAGTAGCTAGGGAGTCTTTGACGCTGATGAACGAAAGCTAGGGGAGCGAAAGGGATTA	Bacteria/Patescibacteria/Microgenomatia/Candidatus Woesebacteria	0	0	0	0	0	0	76	0	0	37	1928	0	0	0	0	0	0	0	0	0	0	0	0	0	0	0	0	0	0	0	0	0	0	0	0	0	0	0	0	0	0	0	0	0	0	0	0
265	GTAATACGGAGGGTACAAACGTTAATCGGAATTACTGGGCGTAAAGCGCGCGTAGGCGGTTCGTTAAGTGGGATGTGAAAGCCCTGGGCTCAACCCAGGAACTGCATTCCAAACTGACGAACTAGAGTATGGTAGAGGGAGGTAGAATTTCCTGTGTAGCGGTGAAATGCGTAGATATAGGAAGGAATACCGGTGGCGAAGGCGGCCTCCTGGACCAATACTGACGCTGAGGTGCGAAAGCGTGGGGAGCAAACAGGATTA	Bacteria/Proteobacteria/Gammaproteobacteria/Pseudomonadales/KI89A clade	67	39	43	51	27	48	35	23	0	0	0	0	0	0	29	0	35	6	0	39	40	39	49	46	19	37	0	77	73	0	22	12	30	13	0	0	0	37	66	55	67	23	42	51	74	35	35
266	GTAATACGGAGGGTGCAAGCGTTGTTCGGAATTACTGGGCGTAAAGCGCGTGTAGGCGGCCTGGCAAGTCAAGTGTGAAAGCCCTCGGCTTAACCGGGGAAGGGCACCTGAAACTGCCTGGCTTGAGTACGGGAGAGGGAGGCGGAATTCCCAGTGTAGAGGTGAAATTCGTAGAGATTGGGAGGAACACCGGTGGCGAAAGCGGCCTCCTGGACCGATACTGACGCTAAGACGCGAAAGCGTGGGTAGCAAACAGGATTA	Bacteria/MBNT15	0	0	0	0	90	0	0	0	0	18	0	0	42	0	0	28	102	0	0	0	0	0	0	0	0	49	0	47	0	0	0	0	0	0	23	304	26	0	32	14	8	0	55	120	0	13	113
267	GTAATACGTAGGAGGCAAGCGTTATCCGGATTTATTGGGCGTAAAGCGCGTGCAGGTGGTTTGGTAAGTTGGGTATGAAATCTTCTGGCTTAACTGGGAGAGGTTGCTCAAAACTACCAGACTAGAGGACGGTAGAGGAAGGTGGAATTCCCGGTGTAGTAGTGAAATGCGTAGATATCGGGAGGAACACCAGTGGCGAAGGCGGCCTTCTGGGCCGTTCCTGACACTAAGACGCGAAAGCGTGGGTAGCAAACGGGATTA	Bacteria/Chloroflexi/Anaerolineae/Anaerolineales/Anaerolineaceae	0	0	0	47	0	0	0	0	51	20	92	0	0	0	20	29	0	0	26	35	85	62	26	33	0	0	0	51	34	32	55	0	22	43	8	19	19	0	0	0	0	0	0	0	0	0	0
268	GTAATACAGAGGGTGCAAGCGTTAATCGGATTTACTGGGCGTAAAGCGCGCGTAGGTGGCCAATTAAGTCAAATGTGAAATCCCCGAGCTTAACTTGGGAATTGCATTCGATACTGGTTGGCTAGAGTATGGGAGAGGATGGTAGAATTCCAGGTGTAGCGGTGAAATGCGTAGAGATCTGGAGGAATACCGATGGCGAAGGCAGCCATCTGGCCTAATACTGACACTGAGGTGCGAAAGCATGGGGAGCAAACAGGATTA	Bacteria/Proteobacteria/Gammaproteobacteria/Pseudomonadales/Moraxellaceae/Acinetobacter	19	0	0	0	0	0	0	0	0	0	0	85	202	0	0	0	0	0	18	28	0	0	0	0	48	64	13	0	0	0	0	203	0	0	15	52	0	0	0	14	0	0	0	0	0	52	0
269	GTAATACGTAGGGGGCAAGCGTTACTCGGATTTATTGGGCGTAAAGAGAATTAAGGCGGTCATGCAAGTCAGTGGTGAAATCCCTCAGCTCAACTGAGGAATTGCCTTTGAAACTGCGTGACTTGAGGACAGGAGAGGAAGGCGGAATTCCCGGTGTAGCGGTGGAATGCGTAGATATCGGGAGGAACACCTGAGGCGAAGGCGGCTTTCTGGACTGGTCCTGACGCTGATATTCGAAAGCTAGGGGAGCAAACAGGATTA	Bacteria/Acidobacteriota/Aminicenantia/Aminicenantales	29	54	35	0	0	60	0	32	0	0	0	0	0	0	0	0	0	0	0	0	0	0	0	0	0	0	0	0	0	0	85	0	0	0	0	0	0	23	0	0	0	0	0	0	79	51	41
270	GTAATACGAAGGTGGCAAGCGTTGTTCGGATTCACTGGGCGTACAGGGAGCGTAGGCGGTTGGGTAAGCCCTCCGTGAAATCTCCGGGCCTAACCCGGAAAGTGCGGAGGGGACTGCTCGGCTAGAGGATGGGAGAGGAGCGCGGAATTCCCGGTGTAGCGGTGAAATGCGTAGAGATCGGGAGGAAGGCCGGTGGCGAAGGCGGCGCTCTGGAACATTTCTGACGCTGAGGCTCGAAAGCGTGGGGAGCAAACAGGATTA	Bacteria/Nitrospirota/Nitrospiria/Nitrospirales/Nitrospiraceae/Nitrospira	36	14	0	17	26	26	0	0	20	13	0	0	0	0	0	8	15	57	36	27	16	26	29	53	10	36	0	66	365	53	74	28	53	32	0	14	0	0	39	40	37	18	37	26	30	45	21
271	GTAAGACATAGGAGGCGAGCGTTATCCGGATTTATTGGGCGTAAAGTGCGTTGAGGCGGTTTTGTAAGTTGGACGTGAAAGCTCCTGGCTTAACTGGGAGAGGCCGTTCAATACTGCAAGACTAGAGGGTAGCAGAGGGGGGTGGAATTCCCGGTGTAGTGGTGAAATGCGTAGATATCGGGAGGAACACCAGTGGCGAAGGCGGCCCCCTGGGCTACATCTGACGCTGAAGGCGAAAGCTAGGGTAGCAAACGGGATTA	Bacteria/Chloroflexi/Anaerolineae/SBR1031	0	0	0	0	188	0	0	0	0	0	0	0	0	0	59	0	215	15	0	0	0	0	0	0	0	42	15	0	58	0	0	0	0	0	0	12	0	39	0	54	0	0	0	38	43	43	61
272	GTAATACGGAGGGGGCTAGCGTTGTTCGGAATTACTGGGCGTAAAGCGCACGTAGGCGGACCAGTCAGTCAGAGGTGAAATCCCAGGGCTCAACCCTGGAACTGCCTTTGATACTGCTGGTCTAGAGACCGAGAGAGGTGAGTGGAATTCCGAGTGTAGAGGTGAAATTCGTAGATATTCGGAGGAACACCAGTGGCGAAGGCGGCTCACTGGCTCGGTACTGACGCTGAGGTGCGAAAGCGTGGGGAGCAAACAGGATTA	Bacteria/Proteobacteria/Alphaproteobacteria/Rhodobacterales/Rhodobacteraceae	106	73	113	128	67	63	0	34	0	0	0	0	0	0	0	7	31	0	0	54	94	50	51	57	49	29	22	26	6	0	56	0	0	21	0	16	0	0	60	91	64	45	74	24	80	61	46
273	GTAATACGAAGGTGGCAAGCGTTGTTCGGATTTACTGGGCGTAAAGAGCACGTAGGCGGTTGGGAAAGCCTCTTGGGAAATCTCCCGGCCTAACCGGGAAAGTTCGAGGGGAACTATTCAGCTAGAGGACGGGAGAGGAGCGCGGAATTCCCGGTGTAGCGGTGAAATGCGTAGATATCGGGAAGAAGGCCGGTGGCGAAGGCGGCGCTCTGGAACGTACCTGACGCTGAGGTGCGAAAGCGTGGGGAGCAAACAGGATTA	Bacteria/Nitrospirota/Nitrospiria/Nitrospirales/Nitrospiraceae/Nitrospira	43	28	33	42	75	88	31	41	0	0	0	0	0	21	54	0	49	0	0	31	19	16	0	71	34	33	27	13	0	0	0	0	10	0	0	0	10	18	20	39	57	0	31	31	29	26	43
274	GTAATACGGAGGGTGCAAGCGTTGTTCGGAATTATTGGGCGTAAAGAGCGTGTAGGCGGTTTAGTAAGTCAGATGTGAAAGCCCTGGGCTCAACCCGGGAAGTGCATTTGAAACTGCTTTACTTGAGTATGGGAGAGGAGAGTGGAATTCCTGGTGTAGAGGTGAAATTCGTAGATATCAGGAGGAACATCTGTGGCGAAGGCGACTCTCTGGACCAATACTGACGCTGAGACGCGAAAGCGTGGGTAGCAAACAGGATTA	Bacteria/Desulfobacterota/Desulfobacteria/Desulfatiglandales/Desulfatiglandaceae/Desulfatiglans	24	28	0	18	0	30	30	29	0	0	0	23	0	17	0	0	19	0	0	35	22	41	52	54	79	92	45	0	62	0	30	57	0	0	26	0	19	29	48	43	54	0	35	39	44	28	42
275	GTAATACGGAGGGTGCAAGCGTTGTTCGGAATCACTGGGCGTAAAGGGCGCGCAGGCGGCCTTGCAAGTCAGATGTGAAAGCCCACGGCTCAACCGTGGAAGTGCATTTGAAACTGCTTGGCTTGAGTATCAGAGGGGAAGGTGGAATTCCCGGTGTAGAGGTGAAATTCGTAGATATCGGGAGGAATACCGGTGGCGAAGGCGACTTTCTGGCTGAATACTGACGCTGAGGCGCGAAAGCGTGGGGAGCAAACAGGATTA	Bacteria/Desulfobacterota/Desulfobulbia/Desulfobulbales/Desulfobulbaceae/Candidatus Electrothrix	0	0	18	56	0	0	0	0	0	0	0	0	0	0	0	0	0	0	0	0	14	37	26	25	0	0	50	32	0	0	0	0	0	0	0	0	0	80	90	153	105	163	142	98	77	101	97
276	GTAATACGAACCGGACGAACGTTATTCGGAATTATTGGGCTTAAAGGGTGCGTAGGCGGTGCGGTAAGTGAGGTGTGAAATCCCACGGCTCAACCGTGGAATTGCGCTTCATACTGCCGTGCTAGAGGGAGACAGGGGTAAGCGGAACTGATGGTGGAGCGGTGAAATGCGTTGATATCATCAGGAACACCAGTGGCGAAAGCGGCTTACTGGGTCTCTTCTGACGCTGAGGCACGAAAGCTAGGGTAGCGAACGGGATTA	Bacteria/Planctomycetota/Planctomycetes/Pirellulales/Pirellulaceae/Bythopirellula	127	161	153	70	27	37	42	36	0	0	0	0	0	0	32	0	34	0	0	118	75	68	60	35	0	18	13	0	0	0	41	24	0	8	0	0	0	25	22	46	85	37	41	32	105	105	44
277	GTAAAACGTAGGAGCCAAGCGTTATCCGAATTTACTGGGCGTAAAGCGCGTGTAGGCGGCATGGTAAGTTGGATGTGAAAGCTCCCGGCTCAACTGGGAGAGGACGTTCAAAACTGCCAAGCTAGAGGGCGACAGAGGGAGGTGGAATTCCCGGTGTAGTGGTGAAATGCGTAGATATCGGGAGGAACACCAGTGGCGAAGGCGGCCTCCTGGGTCGCACCTGACGCTCAGACGCGAAAGCTAGGGGAGCGAACGGGATTA	Bacteria/Chloroflexi/Anaerolineae/Anaerolineales/Anaerolineaceae	69	20	31	0	0	37	31	45	0	0	0	0	0	0	62	0	23	0	0	0	0	0	0	19	0	0	0	0	0	0	13	0	0	0	0	0	0	29	29	42	46	0	43	0	38	54	64
278	GTAATACGTAGGGTGCGAGCGTTAATCGGAATTACTGGGCGTAAAGCGTGCGCAGGCGGTTCTGTAAGTCAGATGTGAAATCCCCGGGCTTAACCTGGGAACTGCGTTTGAAACTACGGAGCTAGAGTACGGCAGAGGGGGGTGGAATTCCACGTGTAGCAGTGAAATGCGTAGATATGTGGAGGAACACCGATGGCGAAGGCAGCCCCCTGGGCCGATACTGACGCTCAGGCACGAAAGCGTGGGGAGCAAACAGGATTA	Bacteria/Proteobacteria/Gammaproteobacteria/Burkholderiales/Nitrosomonadaceae/GOUTA6	55	45	55	79	52	68	18	12	13	0	0	11	0	26	21	34	40	0	0	39	19	16	11	48	20	32	24	92	32	14	29	346	32	0	0	19	0	0	28	51	21	15	28	23	35	0	26
279	GTAATACGTAGGTGGCAAGCGTTGTCCGGATTTATTGGGCGTAAAGCGCGCGCAGGCGGTCCTTTAAGTCTGATGTGAAATCTTGCGACTCAACCGCAAGCGGTCATTGGAAACTGGGGGACTTGAGTGCAGAAGAGGAAAGCGGAATTCCACGTGTAGCGGTGAAATGCGTAGAGATGTGGAGGAACACCAGTGGCGAAGGCGGCTTTCTGGTCTGTAACTGACGCTGAGGCGCGAAAGCGTGGGGAGCAAACAGGATTA	Bacteria/Firmicutes/Bacilli/Bacillales/Planococcaceae/Chungangia	0	0	0	0	0	0	0	0	0	162	1173	0	0	0	207	0	0	0	0	0	0	0	0	0	0	0	0	39	0	0	0	0	0	0	0	0	0	0	28	0	0	12	0	14	51	0	631
280	GTAATACGGGGGGAGCAAGCGTTGTCCGGAATTACTGGGCGTAAAGGGCGTGTAGGCGGTTTAATAAGTCAGATGTTAAAGCTCCCGGCTCAACCGGGGAACGTCATTTGAAACTGTTAAGCTTGAGTGCGAGAGAGGGTAGTGGAATTCCCAGTGTAGCGGTGAAATGCGTAGATATTGGGAAGAACACCAGTAGCGAAGGCGGCTACCTGGCTCGCAACTGACGCTAAGGCGCGAAAGCGTGGGGAGCAAACAGGATTA	Bacteria/Calditrichota/Calditrichia/Calditrichales/Calditrichaceae/Caldithrix	18	15	18	0	0	44	39	35	0	0	11	0	10	0	34	0	0	13	0	45	46	46	47	26	39	46	12	0	11	17	0	24	0	13	19	16	0	0	40	47	30	0	41	19	33	21	40
281	GTGATACGTAGGGTACAAGCGTTATCCGGATTTATTGGGCGTAAAGAGTATCGTAGGCGGTAAAATAAGTAGTCAGTTAAAGCCTTCGGCTCAACCGAAGAAATGCTGATTAAACTGTTTTGCTAGAGATCGTTAGGGGGTACTGGAATTCCTGATGGAGGGGTGAAATCCATTGATATCAGGAAGAACACCAAGGGCGAAGGCAAGTACCTGGGACGATTCTGACGCTGATGAACGAAAGCTAGGGGAGCGAAAGGGATTA	Bacteria/Patescibacteria/Microgenomatia/Candidatus Woesebacteria	0	0	0	0	0	0	50	0	15	27	0	0	0	0	0	0	0	0	0	0	0	0	0	0	0	0	0	0	0	0	33	0	0	0	22	30	11	0	0	0	0	0	0	0	0	0	0
282	GTAAGACGAACCGTCCAAACGTTATTCGGTATCACTGGGCTTAAAGAGTTCGTAGGCGGCCAAGCAGGTCAGGTGTGAAATCCCACAGCTCAACTGTGGAATTGCGCTTGAAACCGCATGGCTTGAGGGAGATAGAGGTGAGCGGAACAGATGGTGGAGCGGTGAAATGCGTTGATATCATCTGGAACACCGGTGGCGAAAGCGGCTCACTGGATCTCTTCTGACGCTGAGGAACGAAAGCTAGGGTAGCGAACGGGATTA	Bacteria/Planctomycetota/Planctomycetes/Pirellulales/Pirellulaceae/Pirellula	237	259	201	0	0	0	0	59	0	0	0	0	0	0	0	0	46	0	0	92	0	0	224	90	0	46	0	0	7	14	0	0	0	0	0	0	0	58	0	83	0	0	0	64	166	0	0
283	GTAATACGGAGGGTGCAAGCGTTAATCGGAATCACTGGGCGTAAAGCGCACGTAGGCGGCCTGTTAAGTCAGATGTGAAAGCCCCGGGCTCAACCTGGGAATTGCATTTGATACTGGCGAGCTAGAGTCTGATAGAGGGGGGTGGAATTCCAGGTGTAGCGGTGAAATGCGTAGATATCTGGAGGAACACCAGTGGCGAAGGCGGCCCCCTGGATCAAGACTGACGCTGAGGTGCGAAAGCGTGGGTAGCAAACAGGATTA	Bacteria/Proteobacteria/Gammaproteobacteria/Run-SP154	42	61	67	47	36	61	0	33	0	0	0	0	0	0	0	0	0	0	0	66	79	50	83	65	70	57	50	0	0	0	35	0	0	0	0	0	0	38	72	69	68	37	76	55	171	57	76
284	GTAATACGGAGGGTGCAAGCGTTGTCCGGATTTATTGGGTTTAAAGGGTGCGTAGGCGGCCCGTTAAGTCAGCGGTGAAAGTCTGTGGCTCAACCATAGAAGCGCCGTTGATACTGATGGGCTTGAGTGCCGTATGGGTACATGGAATTGATGGTGTAGCGGTGAAATGCATAGATACCATCAGGAACACCGATAGCGTAGGCATTGTACTGTGCGGCAACTGACGCTGAGGCACGAAAGCATGGGTAGCGAACAGGATTA	Bacteria/Bacteroidota/Bacteroidia/Cytophagales/Cyclobacteriaceae	19	14	16	20	0	49	35	68	0	0	0	0	0	0	0	0	15	0	0	143	87	179	53	15	10	0	0	0	0	0	20	14	5	0	8	5	0	42	58	94	111	69	66	36	60	42	31
285	GTAATACGGAGGGGGCTAGCGTTGTTCGGAATTACTGGGCGTAAAGGGCGTGTAGGCGGCTTTGCCAGTCAGGCGTGAAAGCCCCGGGCTTAACCTGGGAACTGCGCTTGATACTGCGAGGCTAGAGTTCGGGAGAGGAGAGTGGAATTCCCAGTGTAGAGGTGAAATTCGTAGATATTGGGAAGAACACCAGTGGCGAAGGCGGCTCTCTGGACCGATACTGACGCTAAGGCGCGAAAGCGTGGGGAGCAAACAGGATTA	Bacteria/Proteobacteria/Alphaproteobacteria	0	0	0	0	20	24	0	0	75	12	19	20	17	27	0	53	0	0	38	35	26	84	13	0	0	30	0	38	0	29	37	32	0	15	0	18	0	7	86	54	48	27	86	53	51	31	29
286	GTAATACGAAGGTCCCGAGCGTTGTTCGGAATCACTGGGCGTAAAGGGAGCGTAGGCGGCGTGGTAAGTCAGATGTGAAATCCCGGGGCTCAACCCCGGAACTGCATCCGATACTGCCGTGCTAGAGTGATGGAGAGGTAGCTGGAATTCTTGGTGTAGCAGTGAAATGCGTAGATATCAAGAGGAACACTCGTGGCGAAAGCGAGCTACTGGACATTTACTGACGCTGAGGCTCGAAGGCCAGGGTAGCGAAAGGGATTA	Bacteria/Verrucomicrobiota/Verrucomicrobiae/Verrucomicrobiales/Rubritaleaceae/Luteolibacter	0	112	146	0	72	0	0	0	0	0	0	0	0	0	0	0	36	0	0	0	79	0	55	82	0	80	0	0	0	0	0	0	0	0	0	0	0	0	242	129	263	112	171	41	77	153	60
287	GTAATACGTAGGGTGCGAGCGTTGTCCGGAATTACTGGGCGTAAAGAGCTCGTAGGCGGTTTGTCACGTCGTCTGTGAAATCCCTCGGCTTAACCGGGGGCGTGCAGGCGATACGGGCAGACTTGAGTACTACAGGGGAGACTGGAATTCCTGGTGTAGCGGTGAAATGCGCAGATATCAGGAGGAACACCGGTGGCGAAGGCGGGTCTCTGGGTAGTAACTGACGCTGAGGAGCGAAAGCATGGGTAGCGAACAGGATTA	Bacteria/Actinobacteriota/Actinobacteria/Corynebacteriales/Dietziaceae/Dietzia	0	0	0	0	0	0	0	0	0	0	0	0	0	0	0	0	0	0	0	0	0	0	0	0	0	0	0	0	0	0	0	0	0	0	0	0	0	117	0	0	605	0	0	0	0	0	0
288	GTAATACGTAGGGGCCAAACGTTGTCCGGATTTATTGGGCGTAAAGAGCTCGTAGGCGGCTTGACAAGTCGGACGTGAAAACCCGGGGCTCAACCCCGGGACGCCGTTCGAAACTGTCATAGCTAGGGTCCGGTAGAGGTGAGTGGAATTCTAGGTGTAGCGGTGAAATGCGCAGATATCTAGAGGAACACCAGTAGCGAAGGCGGCTCACTGGGCCGGTACCGACGCTGAGGAGCGAAAGCATGGGGAGCAAACAGGATTA	Bacteria/Actinobacteriota/Acidimicrobiia/Actinomarinales	49	31	64	38	26	36	23	33	0	0	0	0	0	32	54	0	0	0	0	69	87	50	44	72	30	62	69	87	36	0	0	36	12	29	0	0	14	0	57	49	49	0	36	26	57	27	40
289	GTAATACGGGGGGTGCGAGCGTTATTCGGAATTACTGGGCGTAAAGAGCGCGTAGGCGGTCTTTTAAGTCAGGTGTGAAAGCCCGGGGCTCAACCCCGGAAGTGCACTTGAAACTAAGAGACTTGAGTATGGGAGAGGGAAGTGGAATTCCTGGTGTAGCGGTGAAATGCGTAGATATCAGGAGGAACATCGGTGGCGAAGGCGACTTCCTGGACCAATACTGACGCTGAGGCGCGAAGGCGTGGGGAGCAAACAGGATTA	Bacteria/Desulfobacterota/Desulfobacteria/Desulfobacterales/Desulfosarcinaceae/Sva0081 sediment group	0	0	0	0	0	49	0	0	0	0	29	0	0	0	0	0	0	0	0	90	93	84	86	89	89	112	81	0	72	0	69	0	0	0	0	0	0	0	0	68	52	0	0	0	0	0	0
290	GTAATACGGAGGGTGCAAGCGTTGTTCGGAATTACTGGGCGTAAAGCGCGCGTAGGTGGCTGTTTAAGTCAGATGTGAAAGTCCACGGCTCAACCATGGAAGTGCATTTGAAACTGGACAGCTTGAGTACTGGAGGGGGTAGTGGAATTCCCGGTGTAGAGGTGAAATTCGTAGATATCGGGAGGAATACCGGTGGCGAAGGCGACTACCTGGCCAGATACTGACACTGAGGTGCGAAAGCGTGGGGAGCAAACAGGATTA	Bacteria/Desulfobacterota/Desulfobulbia/Desulfobulbales/Desulfocapsaceae/Desulforhopalus	52	52	55	121	33	65	0	34	0	0	0	0	0	0	0	0	24	0	0	104	85	94	85	58	95	63	35	0	39	0	22	137	27	0	0	0	0	22	41	60	49	37	31	45	62	38	38
291	GTAACACGAACTGCGCGAACGTTATTCGGAATCATTGGGCTTAAAGAGTTCGTAGGCGGCCTAATAAGTCGGGTGTGAAATCCCTCGGCTCAACCGAGGAACTGCGCCCGATACTGTTAGGCTTGAGGGAGGCAGAGGTGAGCGGAACTGATGGTGGAGCGGTGAAATGCGTTGATATCATCAGGAACACCGGTGGCGAAAGCGGCTCACTGGGCCTCTTCTGACGCTGAGGAACGAAAGCTAGGGGAGCAAACGGGATTA	Bacteria/Planctomycetota/Planctomycetes/Pirellulales/Pirellulaceae/Pirellula	38	38	0	0	0	0	42	45	0	0	0	14	0	0	0	0	38	166	0	60	55	59	88	78	0	86	0	0	24	0	0	40	0	0	6	0	0	0	30	29	0	0	44	0	113	81	82
292	GTAACACGAACTGCGCGAACGTTATTCGGAATCATTGGGCTTAAAGAGTTCGTAGGCGGCCTGATAAGTTGGGTGTGAAATCCCTCGGCTCAACCGAGGAACTGCGCCCAATACTGTCAGGCTTGAGGGAGGCAGAGGTGAGTGGAACTGATGGTGGAGCGGTGAAATGCGTTGATATCATCAGGAACACCGGTGGCGAAAGCGGCTCACTGGGTCTCTTCTGACGCTGAGGAACGAAAGCTAGGGGAGCGAACGGGATTA	Bacteria/Planctomycetota/Planctomycetes/Pirellulales/Pirellulaceae	168	0	208	105	0	94	66	0	0	0	0	0	0	0	63	0	0	0	0	172	74	110	166	61	43	96	18	0	0	0	37	0	0	0	0	0	0	52	0	53	116	92	0	69	98	66	58
293	GTAATACAGAGGGTGCGAGCGTTAATCGGATTTACTGGGCGTAAAGCGTGCGTAGGCGGCTTTTTAAGTCGGATGTGAAATCCCTGAGCTTAACTTAGGAATTGCATTCGATACTGGAAAGCTAGAGTATGGGAGAGGATGGTAGAATTCCAGGTGTAGCGGTGAAATGCGTAGAGATCTGGAGGAATACCGATGGCGAAGGCAGCCATCTGGCCTAATACTGACGCTGAGGTACGAAAGCATGGGGAGCAAACAGGATTA	Bacteria/Proteobacteria/Gammaproteobacteria/Pseudomonadales/Moraxellaceae/Acinetobacter	193	174	349	199	160	0	139	0	0	0	0	0	0	0	659	0	114	0	0	0	0	0	0	0	0	0	0	0	0	0	0	0	0	0	0	0	0	0	0	0	0	0	0	0	0	0	0
294	GTAATACGTAGGGGGCAAGCGTTATCCGGAATTATTGGGCGTAAAGAGTGCGTAGGTGGTCTACTAAGCGCGAGGTGAAAGGCAATGGCTCAACCATTGTTAGCCTTGCGAACTGGCAGACTTGAGTGCAAGAGAGGAAAGCGGAATTCCTAGTGTAGCGGTGAAATGCGCAGATATTAGGAGGAACACCGGCGGCGAAGGCGGCTTTCTGGATTGTAACTGACACTGAGGCACGAAAGCGTGGGTAGCAAACAGGATTA	Bacteria/Firmicutes/Clostridia/Peptostreptococcales-Tissierellales/Anaerovoracaceae/[Eubacterium] saphenum group	111	110	262	96	122	53	115	34	41	31	0	0	0	0	655	0	87	0	126	0	0	0	0	49	0	0	0	43	34	246	31	0	0	30	30	59	41	0	0	0	0	0	0	0	0	0	0
295	GTAATACGGAGGGTGCGAGCGTTGTTCGGAATTACTGGGCGTAAAGCGCGCGTAGGCGGCTGTCTAAGTCAGATGTGAAAGCCCGCGGCTCAACCGTGGAAGTGCATTTGAAACTGGATAGCTTGAGTACTGGAGGGGGTGGTGGAATTCCCGGTGTAGAGGTGAAATTCGTAGATATCGGGAGGAATACCGGTGGCGAAGGCGACCACCTGGCCAGATACTGACGCTGAGGTGCGAAAGCGTGGGGAGCAAACAGGATTA	Bacteria/Desulfobacterota/Desulfobulbia/Desulfobulbales/Desulfocapsaceae	34	0	0	0	28	58	41	57	0	0	0	0	0	0	0	0	0	0	0	57	40	50	69	76	58	33	21	29	0	0	0	0	0	39	0	0	0	27	42	58	78	32	54	61	118	43	74
296	GTAAGACGTAGGAGGCGAGCGTTATCCGGAATTATTGGGCGTAAAGGGCGTGTAGGCGGCTCTTCAAGTCTTTGGTGAAATCTCCCGGCTTAACCGGGAGGGTGCCAGGGAAACTGGAGGGCTTGAGGGCAGCAGAGGGGGGTGGAATTCCCGGTGTAGTGGTGATATGCGTAGATATCGGGAGGAACACCAGTGGCGAAGGCGGCCCCCTGGGCTGTTCCTGACGCTGAGGCGCGAAAGCGTGGGGAGCAAACAGGATTA	Bacteria/Chloroflexi/Dehalococcoidia/MSBL5	59	73	84	40	0	0	0	0	0	0	0	0	0	0	106	0	42	0	11	0	0	0	14	11	0	0	0	0	17	22	0	0	0	0	0	0	0	0	63	0	0	0	0	10	0	22	50
297	GTAATACGGAGGGTGCAAGCGTTGTTCGGAATTATTGGGCGTAAAGCGCGTGTAGGCGGTTGTTTAAGTCTGATGTGAAAGCCCTGGGCTCAACCCGGGAAGTGCATTGGAAACTGGGCAACTTGAGTACGGGAGAGGGAAGTGGAATTTCGAGTGTAGGGGTGAAATCCGTAGATATTCGAAGGAACACCGGTGGCGAAGGCGGCTTCCTGGACCGATACTGACGCTGAGACGCGAAAGCGTGGGGAGCAAACAGGATTA	Bacteria/Desulfobacterota/Desulfuromonadia/Desulfuromonadales/Desulfuromonadaceae/Trichloromonas	0	0	0	0	0	0	0	0	0	0	0	0	0	0	0	0	0	0	0	0	0	0	0	0	0	0	0	0	0	0	0	0	0	0	0	0	0	0	0	0	0	0	0	0	0	0	0
298	GTAATACGTAGGGTGCAAGCGTTAATCGGAATTACTGGGCGTAAAGCGTGCGCAGGCGGTTATGTAAGACAGATGTGAAATCCCCGGGCTCAACCTGGGAACTGCATTTGTGACTGCATAGCTAGAGTACGGCAGAGGGGGATGGAATTCCGCGTGTAGCAGTGAAATGCGTAGATATGCGGAGGAACACCGATGGCGAAGGCAATCCCCTGGGCCTGTACTGACGCTCATGCACGAAAGCGTGGGGAGCAAACAGGATTA	Bacteria/Proteobacteria/Gammaproteobacteria/Burkholderiales/Comamonadaceae	0	0	0	0	0	0	0	0	0	0	0	0	0	0	0	0	0	0	0	0	0	0	0	31	0	0	0	0	47	431	0	408	104	0	0	0	0	0	21	22	0	0	42	486	65	91	53
299	GTAATACAGAGGGTGCAAGCGTTAATCGGAATTACTGGGCGTAAAGCGCGCGTAGGCGGTTTGGTCAGTCGGATGTGAAAGCCCCGGGCTTAACCTGGGAATTGCATTCGATACTGCCAGACTAGAGTGTAGTAGAGGGAAGTGGAATTCCAGGTGTAGCGGTGAAATGCGTAGATATCTGGAGGAACATCAGTGGCGAAGGCGACTTCCTGGACTAACACTGACGCTGAGGTGCGAAAGCGTGGGGAGCAAACAGGATTA	Bacteria/Proteobacteria/Gammaproteobacteria/B2M28	76	49	84	36	0	0	0	0	0	0	0	0	0	0	0	0	29	0	0	45	0	39	38	62	0	25	0	0	0	0	24	0	0	0	0	0	0	26	56	72	63	0	52	38	0	39	52
300	GTAATACGTAGGGGCCAAACGTTGTCCGGATTTATTGGGCGTAAAGGGCTCGTAGGCGGTTCAACAAGTCGGTCGTGAAAACCCGGGGCTCAACCCCGGGACGCCGGTCGAAACTGTTGTGACTAGGGTCCGGTAGAGGTGAGTGGAATTCTCGGTGTAGCGGTGGAATGCGCAGATATCGAGAGGAACACCAGTAGCGAAGGCGGCTCACTGGGCCGGTACCGACGCTGAGGAGCGAAAGCATGGGGAGCAAACAGGATTA	Bacteria/Actinobacteriota/Acidimicrobiia/Actinomarinales	0	0	0	0	0	79	0	0	0	0	0	0	0	0	0	0	0	0	0	0	0	0	0	0	0	0	0	0	0	0	0	0	0	0	0	0	0	0	0	0	0	0	0	0	117	0	0
301	GTAAGACGAACCGTCCAAACGTTATTCGGTATCACTGGGCTTAAAGCGTGCGTAGGCGGCTTGGTAGGTGAGATGTGAAAGCCCACGGCCCAACCGTGGAATTGCGTTTCAAACCATCAAGCTCGAGGAAGATAGGGGTGATGGGAACTTATGGTGGAGCGGTGAAATGCGTTGATATCATAGGGAACACCGGTGGCGAAAGCGCATCACTGGATCTTTTCTGACGCTGAGGCACGAAAGCTAGGGTAGCGAACGGGATTA	Bacteria/Planctomycetota/Planctomycetes/Pirellulales/Pirellulaceae/Rubripirellula	101	90	72	0	0	51	336	62	0	0	0	0	0	0	67	0	0	0	0	76	0	59	85	38	0	0	0	99	0	0	55	0	0	0	0	0	0	0	0	0	66	62	0	42	71	93	71
302	GTAATACGTAGGGTGCAAGCGTTATCCGGATTTATTGGGCGTAAAGAGTTCGTAGGCGGACAACCAAGTCTTCTTTTAAAGACTCCGACTCAATTGGGGGAAAGGGGAAGATACTGGTTGCCTTGAGGCTAGAAGGGGACACTGGAATTTGCGGTGTAGGGGTGAAATCCGTTGATATCGCAAAGAACGCCAAGGGCGAAGGCAAGTGTCTGGGATACGCCTGACGCTGAGGAACGAAAGCTAGGGGAGCGAAAGGGATTA	Bacteria/Patescibacteria/Microgenomatia	0	0	0	0	0	0	0	0	0	0	0	0	0	0	0	0	0	0	0	0	0	0	0	0	0	0	0	0	0	0	0	0	0	0	0	0	0	0	0	0	0	0	0	0	0	0	0
303	GTAATACGTAGGTCGCAAGCGTTATCCGGAATTATTGGGCGTAAAGAGTGAGCAGGCGGCATGGCAAGTCTAGAGTGAAATCGTGGGGCTCAACCCCATATAGCTCCGGATACTACCAAGCTAGAGTACGTCAGAAGTAAACAGAACTCCATGTGTAGCGGTGAAATGCGTAGATATATGGAAGAATACCGGTGGCGAAGGCGGTTTACTAGGACGATACTGACGCTCAGTCACGAAAGCGTGGGGAGCAAATAGGATTA	Bacteria/Firmicutes/Bacilli/Erysipelotrichales/Erysipelatoclostridiaceae/UCG-004	0	201	9	0	0	0	0	0	0	0	0	0	0	0	0	0	0	0	0	0	0	0	0	0	0	0	0	0	0	0	0	0	0	0	0	0	0	0	0	0	0	0	0	0	0	0	0
304	GTAAGACGGAGGGCGCTAGCGTTGTTCGGAATCACTGGGCGTAAAGGGCGCGTAGGCGGCCATGTAAGTCGAGGGTGAAAGCCCGGGGCTCAACCCCGGAACGGCCTTCGAGACTGCGTGGCTAGAGGACGGAAGAGGAGAGTGGAATACCCAGTGTAGAGGTGAAATTCGTAGATATTGGGTGGAACACCAGTGGCGAAAGCGGCTCTCTGGTCCGGATCTGACGCTGAGGCGCGAAAGCGTGGGGAGCAAACAGGATTA	Bacteria/Proteobacteria/Alphaproteobacteria/Tistrellales/Geminicoccaceae/Candidatus Alysiosphaera	69	56	82	62	65	53	24	22	0	0	0	8	0	0	24	0	31	0	10	40	34	28	37	29	50	43	16	0	0	0	0	18	0	9	8	6	0	15	40	87	62	18	55	52	56	39	45
305	GTAATACGTATGTTCCAAGCGTTATCCGGATTTATTGGGCGTAAAGCGAGCGCAGACGGTTATTTAAGTCCGAAGTGAAAGCCCACAGCTTAACTGTGGAAGTGCTTTGGAAACTGGATAACTTGAGTGCAGTAGAGGAGAGTGGAACTCCATGTGTAGCGGTGAAATGCGTAGATATATGGAAGAACACCAGTGGCGAAGGCGGCTCTCTGGACTGTAACTGACGTTGAGGCTCGAAAGTGTGGGTAGCAAACAGGATTA	Bacteria/Firmicutes/Bacilli/Lactobacillales/Lactobacillaceae/Weissella	0	0	0	0	0	0	0	0	0	0	0	0	0	0	0	0	0	0	0	0	0	0	0	0	0	0	0	0	0	0	0	0	0	0	0	0	0	0	7	12	16	5	80	10	22	123	11
306	GTAAAACGTAGGAGGCGAGCGTTATCCGGATTCACTGGGCGTAAAGCGCGTGCAGGCGGTTTGGTAAGTTGGGCGTGAAAGCTCCCGGCTCAACTGGGAGAGGTCGTCCAAAACTACCAGACTAGAGAGTGATAGAGGAAAATGGAATTCCCGGTGTAGTGGTGAAATGCGTAGATATCGGGAGGAACACCAGTGGCGAAGGCGATTTTCTGGATCATTTCTGACGCTCAGACGCGAAAGCTAGGGTAGCAAACGGGATTA	Bacteria/Chloroflexi/Anaerolineae/Anaerolineales/Anaerolineaceae	39	0	0	0	0	0	0	0	0	0	0	0	0	0	30	49	0	20	0	21	29	0	0	33	0	0	26	42	123	0	25	25	0	0	0	0	0	0	0	35	22	0	0	39	0	0	40
307	GTAATACGGAGGGTGCGAGCGTTAATCGGAATTACTGGGCGTAAAGCGCGCGTAGGCGGCGTGATAAGCCGGTTGTGAAAGCCCCGGGCTCAACCTGGGAACGGCATCCGGAACTGTCAGGCTAGAGTGCAGGAGAGGAAGGTAGAATTCCCGGTGTAGCGGTGAAATGCGTAGAGATCGGGAGGAATACCAGTGGCGAAGGCGGCCTTCTGGACTGACACTGACGCTGAGGTGCGAAAGCGTGGGTAGCAAACAGGATTA	Bacteria/Proteobacteria/Gammaproteobacteria/Pseudomonadales/Halomonadaceae/Halomonas	0	0	0	0	0	0	0	0	0	0	0	0	0	0	0	0	0	0	0	0	0	0	0	0	0	0	0	0	0	0	0	0	0	0	7	0	0	55	0	5	0	0	0	0	0	201	0
308	GTAATACGGAGGGTGCAAGCGTTATCCGGATTTATTGGGTTTAAAGGGTCCGTAGGCGGACTTATAAGTCAGTGGTGAAAGCCTGTCGCTTAACGATAGAACTGCCATTGATACTGTAAGTCTTGAGTATATTTGAGGTAGCTGGAATAAGTAGTGTAGCGGTGAAATGCATAGATATTACTTAGAACACCAATTGCGAAGGCAGGTTACCAAGATATAACTGACGCTGAGGGACGAAAGCGTGGGGAGCGAACAGGATTA	Bacteria/Bacteroidota/Bacteroidia/Flavobacteriales/Weeksellaceae/Cloacibacterium	0	0	0	0	18	0	0	0	36	22	0	0	0	0	0	0	0	0	0	0	64	0	0	0	0	33	0	0	11	0	0	0	0	36	34	719	49	0	0	0	0	0	0	0	0	68	0
309	GTAATACGTAGGTGGCAAGCGTTGTCCGGATTTATTGGGCGTAAAGCGAGCGCAGGCGGTTATTTAAGTCTGATGTGAAAGCCCCCGGCTCAACCGGGGAGGGTCATTGGAAACTGGAGAACTTGAGTGCAGAAGAGGAGAGTGGAATTCCACGTGTAGCGGTGAAATGCGTAGATATGTGGAGGAACACCAGTGGCGAAGGCGACTCTCTGGTCTGTAACTGACGCTGAGGCTCGAAAGCGTGGGGAGCAAACAGGATTA	Bacteria/Firmicutes/Bacilli/Lactobacillales/Carnobacteriaceae/Carnobacterium	0	0	0	0	0	0	0	0	120	201	0	0	0	93	0	220	0	644	886	0	0	0	0	0	0	0	0	182	238	235	198	0	205	308	0	0	0	0	0	0	0	0	0	0	0	0	0
310	GTAATACGGAGGGGGCAAGCGTTATTCGGATTTACTGGGCGTAAAGCGCACGTAGGTGGCAGTGTAAGTCATAGGTGAAAGCCCTCGGCTCAACCGAGGAACTGCCTGCGAAACTGCATTGCTTGAGTCCGGGAGGGGGGAGCGGAATTCCCAGTGTAGCGGTGAAATGCGTAGATACTGGGAGGAACACCGGTGGCGAAGGCGGCTCCCTGGACCGGTACTGACACTGAGGTGCGAAAGCGTGGGTAGCAAACAGGATTA	Bacteria/Acidobacteriota/Thermoanaerobaculia/Thermoanaerobaculales/Thermoanaerobaculaceae/Subgroup 23	31	0	36	0	0	39	0	43	0	22	24	31	0	20	0	0	0	0	0	30	31	39	57	77	44	53	45	35	0	0	30	21	26	0	0	0	0	15	58	42	59	35	71	39	46	67	40
311	GTAATACGGAGGGTGCGAGCGTTAATCGGAATTACTGGGCGTAAAGGGCGCGTAGGCGGCCAATCAAGTCAGGTGTGAAAGCCCACGGCTTAACCGTGTGAAGTGCATCTGAAACTGGTTGGCTTGAGTATCGGAGAGGAAAGTGGAATTCCCGGTGTAGAGGTGAAATTCGTAGATATCGGGAGGAATACCGGTGGCGAAGGCGACTTTCTGGACGAATACTGACGCTGAGGCGCGAAAGCGTGGGGAGCAAACAGGATTA	Bacteria/Desulfobacterota/Desulfobulbia/Desulfobulbales/Desulfurivibrionaceae/Desulfurivibrio	0	0	0	0	0	0	0	0	0	0	55	156	152	165	0	853	0	71	103	0	0	0	0	0	0	0	15	194	0	0	0	0	0	0	0	0	0	0	0	0	0	0	0	0	0	0	0
312	GTAATACGGGGGGAGCGAGCGTTGTCCGGAATTACTGGGCGTAAAGGGCGTGTAGGCGGTTTGGTAAGTCAGATGTAAAAGCCCCCGGCTTAACCGGGGATGGTCATTTGAAACTGCCGGGCTTGAGTTCGAGAGAGGGTAGCGGAATTCCCAGTGTAGCGGTGAAATGCGTAGATATTGGGAAGAACACCAGTAGCGAAGGCGGCTACCTGGCTCGTAACTGACGCTAATGCGCGAAAGCGTGGGGAGCAAACAGGATTA	Bacteria/Calditrichota/Calditrichia/Calditrichales/Calditrichaceae/Caldithrix	37	28	28	34	0	31	19	0	0	0	0	0	0	0	44	0	0	11	0	0	0	15	18	0	0	0	0	0	0	0	32	0	0	0	0	0	0	0	34	30	43	0	0	0	0	0	18
313	GTAATACGGAGGGTGCAAGCGTTAATCGGAATCACTGGGCGTAAAGCGCGCGTAGGCGGCTTGTTAAGTCAGATGTGAAAGCCCCGGGCTCAACCTGGGAACTGCATTTGATACTGGCGAGCTCGAGTCTGGTAGAGGGGGGTGGAATTCCAGGTGTAGCGGTGAAATGCGTAGATATCTGGAGGAACACCAGTGGCGAAGGCGGCCCCCTGGACCAAGACTGACGCTGAGGTGCGAAAGCGTGGGGAGCAAACAGGATTA	Bacteria/Proteobacteria/Gammaproteobacteria/TDNP-Wbc97-11-7-16	26	17	0	30	0	44	0	32	0	0	0	0	0	0	38	0	0	0	0	0	0	0	0	0	49	0	0	0	0	0	0	0	0	0	0	0	0	0	56	44	61	0	34	30	64	30	55
314	GTAATACGTAGGGGGCAAGCGTTGTCCGGATTTATTGGGCGTAAAGGGCTCGTAGGCGGCTCAACAAGTCGGTCGTGAAAACCCAGGGCTCAACCCTGGGACGCCGGTCGATACTGTTGTGGCTAGGGTCCGGTAGAGGAGAATGGAATTCCCGGTGTAGCGGTGAAATGCGCAGATATCGGGAGGAACACCAGTAGCGAAGGCGGTTCTCTGGGCCGGTACCGACGCTGAGGAGCGAAAGCGTGGGGAGCAAACAGGATTA	Bacteria/Actinobacteriota/Acidimicrobiia/Actinomarinales	25	46	31	52	0	24	23	35	0	0	39	0	0	78	0	0	23	18	18	53	62	62	33	50	0	0	49	0	28	0	37	27	0	18	0	0	419	0	57	44	40	0	0	16	0	44	24
315	GTAATACGTAGGGGGCAAGCGTTGTCCGGATTTACTGGGTGTAAAGGGCGCGCAGGCGGGTTGACAAGTCAGAGGTGAAATCCTACAGCTTAACTGTAGAACTGCCTTTGAGACTGTCAATCTTGAGTACGGAAGAGAGAGATGGAATTCCAGGTGTAGTGGTGAAATACGTAGATATCTGGAAGAACACCAGTGGCGAAGGCGGTCTCTTGGTCCTATACTGACGCTAAGGCGCGAAAGCGTGGGGAGCAAACAGGATTA	Bacteria/Bacteroidota/Ignavibacteria/Ignavibacteriales/Ignavibacteriaceae/Ignavibacterium	0	46	0	0	0	49	0	58	0	0	0	0	0	0	71	0	0	0	0	0	0	0	0	0	48	50	0	0	0	0	0	0	0	0	0	0	0	0	63	58	66	0	0	0	69	37	76
316	GTAATACGGAGGGTGCGAGCGTTAATCGGAATTACTGGGCGTAAAGGGCGCGTAGGCGGCCGATCAAGTCAGGTGTGAAAGCCCACGGCTTAACCGTGTGAAGTGCATCTGAAACTGGTTGGCTTGAGTATCGGAGAGGAAAGTGGAATTCCCGGTGTAGAGGTGAAATTCGTAGATATCGGGAGGAATACCGGTGGCGAAGGCGACTTTCTGGACGAATACTGACGCTGAGGCGCGAAAGCGTGGGGAGCAAACAGGATTA	Bacteria/Desulfobacterota/Desulfobulbia/Desulfobulbales/Desulfurivibrionaceae/Desulfurivibrio	0	0	0	0	0	0	0	0	0	0	0	0	0	0	0	0	0	0	0	0	0	0	0	0	0	0	0	0	13	0	0	0	0	0	0	0	0	11	0	31	30	11	0	18	28	88	363
317	GTAATACGTAGGGCGCAAGCGTTGTCCGGAATTATTGGGCGTAAAGAGCTCGTAGGCGGTTTGTCGCGTCTGCTGTGAAAGCCCGGGGCTTAACCCCGGGTGTGCAGTGGGTACGGGCAGACTTGAGTGCAGTAGGGGAGACTGGAATTCCTGGTGTAGCGGTGAAATGCGCAGATATCAGGAGGAACACCGATGGCGAAGGCAGGTCTCTGGGCTGTTACTGACGCTGAGGAGCGAAAGCATGGGGAGCGAACAGGATTA	Bacteria/Actinobacteriota/Actinobacteria/Micrococcales/Micrococcaceae/Kocuria	0	0	0	0	1949	56	35	0	0	0	0	0	0	0	28	0	2224	0	0	0	0	0	0	0	0	0	0	0	0	0	0	0	0	0	0	0	0	0	0	0	0	0	0	0	0	0	0
318	GTAATACTGAGGGTGCGAGCGTTAATCGGAATTACTGGGCGTAAAGCGAGTGTAGGCGGTTGCCTAAGTCGGATGTGAAAGCCCCGGGCTTAACCTGGGAATTGCATTCGATACTGGGTGACTAGAGTTTGGTAGAGGTAAGTGGAATTCCGGGTGTAGCGGTGAAATGCGTAGATATCCGGAGGAACATCAGTGGCGAAGGCGGCTTACTGGACCAAAACTGACGCTGAGGCTCGAAAGCGTGGGGAGCAAACAGGATTA	Bacteria/Proteobacteria/Gammaproteobacteria/Gammaproteobacteria Incertae Sedis/Unknown Family	60	71	64	55	41	49	30	49	0	0	0	0	0	36	50	0	0	0	0	72	71	46	0	140	0	0	51	62	0	0	0	0	54	91	0	0	0	0	78	129	104	60	86	68	84	63	76
319	GTAAGACGGAGGGTGCAAGCGTTGTTCGGAATTACTGGGCGTAAAGCGCGTGTAGGCGGCCCGATAAGTCGAGTGTGAAAGCCCGGGGCTCAACCCCGGAAGTGCACTCGAAACTGTCAGGCTTGAGTACGGGAGAGGGAAGTGGAATTCCTGGTGTAGAGGTGAAATTCGTAGATATCAGGAGGAACACCGGTGGCGAAGGCGGCTTCCTGGACCGATACTGACGCTGAGACGCGAAAGCGTGGGGAGCAAACAGGATTA	Bacteria/Desulfobacterota/Desulfomonilia/Desulfomonilales/Desulfomonilaceae/Desulfomonile	0	20	0	20	0	43	0	0	0	0	0	0	0	0	41	0	0	0	0	46	0	35	34	40	68	72	0	0	27	0	32	18	0	0	66	30	0	0	38	49	36	0	30	0	60	0	0
320	GTAATACAGAGGGTGCGAGCGTTAATCGGAATTACTGGGCGTAAAGGGCACGCAGGCGGCTTTGCAAGTCGGATGTGAAATCCCCGGGCTCAACCTGGGAACTGCATTCGAAACTGCTCGGCTAGAGTATGGGAGAGGGAAGTGGAATTTCCGGTGTAGCGGTGAAATGCGTAGATATCGGAAGGAACATCAGTGGCGAAGGCGACTTCCTGGACCAATACTGACGCTCAGGTGCGAAAGCGTGGGGAGCAAACAGGATTA	Bacteria/Proteobacteria/Gammaproteobacteria/Steroidobacterales/Steroidobacteraceae	44	37	50	29	24	51	24	0	0	0	0	21	16	0	28	43	19	0	0	25	18	0	20	31	21	30	10	16	0	0	0	0	0	0	0	0	0	42	32	60	75	21	35	0	39	24	58
321	GTAATACGAAGGGTGCAAGCGTTACTCGGAATTACTGGGCGTAAAGCGTGCGTAGGTGGTCTGTTAAGTCTGATGTGAAAGCCCTGGGCTCAACCTGGGAATGGCATTGGATACTGGCAGTCTGGAGTGCGGTAGAGGGTGGCGGAATTCCCGGTGTAGCAGTGAAATGCGTAGATATCGGGAGGAACATCCGTGGCGAAGGCGGCCACCTGGACCAGCACTGACACTGAGGCACGAAAGCGTGGGGAGCAAACAGGATTA	Bacteria/Proteobacteria/Gammaproteobacteria/Xanthomonadales/Xanthomonadaceae/Lysobacter	256	226	280	194	177	106	248	67	0	0	0	0	0	0	442	0	143	0	0	0	0	0	0	0	0	0	0	0	24	0	0	0	0	0	0	0	0	0	0	0	0	0	0	0	6	70	0
322	GTGATACGTAGGGTGCAAGCGTTATCCGGATTTATTGGGCGTAAAGCGTTTCGTAGGCGTTTTTCTAAGTTGTACTTTAAAGCCTGAGGCTTAACCTCAGAAAGGGGTACAATACTGGAAGAATTGAAAGATTTCGGGGTTACCGGAACTCTCGGTGTAGGGGTGAAATCCGTTGATATCGAGAGGAACATCAAGGGCGAAGGCAAGTAACTAGGGATTTTTTGACGCTGAGGAACGAAAGCTAGGGTAGCGAAAGGGATTA	Bacteria/Patescibacteria/Microgenomatia/Candidatus Woesebacteria	0	0	0	0	0	0	0	0	0	0	0	0	0	0	0	0	0	0	0	0	0	0	0	0	0	0	0	0	0	0	0	0	0	0	0	0	0	0	0	0	0	0	0	0	0	225	0
323	GTAATACGGGGGGTGCAAGCGTTGTTCGGAATTATTGGGCGTAAAGAGCGTGTAGGCGGCCGGATGTGTCAGATGTGAAAGCCCTGGGCTTAACCCAGGAAGTGCATTTGAAACTGTCCGGCTAGAGTAGGGGAGAGGGAAGTGGAATTCCTGGTGTAGAGGTGAAATTCGTAGATATCAGGAGGAACACCAGTGGCGAAGGCGACTTCCTGGCCTTATACTGACGCTGAGACGCGAGAGCGTGGGTAGCAAACAGGATTA	Bacteria/Desulfobacterota/Syntrophia/Syntrophales/Syntrophaceae/Syntrophus	0	0	0	0	87	0	0	0	0	0	0	0	0	0	0	0	85	0	0	0	0	0	0	0	0	0	0	0	0	0	0	0	0	0	0	0	0	0	0	0	70	0	62	0	0	44	0
324	GTAATACGTAGGACGCGAGCGTTATCCGGATTTACTGGGCGTAAAGCGTCTGTAGGCGGAGGCGTAAGTTGGGCGTGAAAGCTCCGGGCTTAACCCGGAGAGGCCGTTCAATACTGCGCAACTAGAGGGCGTGAGAGGGGAGCGGAATTCCCGGTGTAGCGGTAAAATGCGCAGATATCGGGAGGAACACCAGTGGCGCAGGCGGCTCCCTGGTACGTACCTGACGCTGAGAGACGAAAGCTAGGGGAGCGAACAGGATTA	Bacteria/Chloroflexi/Anaerolineae/SBR1031	39	29	0	0	24	51	0	43	0	16	0	14	12	19	49	0	23	0	0	64	37	50	62	65	52	46	0	16	29	19	28	42	88	86	0	0	13	0	38	38	43	12	31	41	39	42	47
325	GTAATACGTAGGGGGCTAGCGTTGTCCGGAATTATTGGGCGTAAAGCGCGTGTAGGCGGCTTGGCAAGTCCGATGTGAAAGCTCGAGGCTCAACCTCGAGTCTGCATTGGAAACTGCTTGGCTAGAGTCCGGAAGAGGGGACTGGAATTCCTGGTGTAGCGGTGAAATGCGCAGATATCAGGAAGAACACCGGTGGCGAAGGCGGGTCCCTGGGACGGTACTGACGCTGAGACGCGAAAGCGTGGGGAGCAAACAGGATTA	Bacteria/Actinobacteriota/Thermoleophilia/Gaiellales	27	31	29	40	0	51	22	34	0	0	0	26	0	16	32	0	0	0	18	16	0	0	6	45	63	48	34	0	0	41	19	0	0	14	0	34	0	7	59	18	43	0	18	15	42	23	24
326	GTAATACGTAGGGTGCGAGCGTTAATCGGAATTACTGGGCGTAAAGCGTGCGCAGGCGGTTTTGTAAGACAGATGTGAAATCCCCGGGCTCAACCTGGGAACTGCATTTGTGACTGCAAGGCTAGAGTGTGGCAGAGGGGGGTAGAATTCCGCGTGTAGCAGTGAAATGCGTAGATATGCGGAGGAATACCGATGGCGAAGGCAGCCCCCTGGGTCAACACTGACGCTCATGCACGAAAGCGTGGGGAGCAAACAGGATTA	Bacteria/Proteobacteria/Gammaproteobacteria/Burkholderiales/Gallionellaceae/Sideroxydans	0	0	0	0	0	0	0	0	35	19	18	39	33	34	0	23	0	0	54	30	0	29	0	0	0	0	0	0	0	29	0	0	25	0	24	39	36	20	0	0	31	0	0	0	0	0	0
327	GTAATACGGAGGGTGCAAGCGTTAATCGGAATTACTGGGCGTAAAGCGCGCGTAGGCGGCTTGATAAGTCAGGTGTGAAAGCCCCGGGCTCAACCTGGGAACTGCATTTGATACTGTCTGGCTAGAGTATGGTAGAGGGGGGTGGAATTCCCGGAGTAGCGGTGAAATGCGTAGATATCGGGAGGAACACCAGTGGCGAAGGCGGCCCCCTGGACCAATACTGACGCTGAGGTGCGAAAGCGTGGGGAGCAAACAGGATTA	Bacteria/Proteobacteria/Gammaproteobacteria/Arenicellales/Arenicellaceae	0	0	122	0	0	98	0	0	0	0	0	0	0	0	0	0	0	0	0	0	0	0	131	172	82	0	0	90	0	0	0	0	0	0	0	0	0	0	0	98	103	0	0	0	128	0	103
328	GTAATACGGAGGGTGCAAGCGTTGTTCGGAATTACTGGGCGTAAAGCGCGCGTAGGCGGCTATTTAAGTCAGATGTGAAAGTCCACGGCTCAACCGTGGAAGTGCATTTGATACTGGGTAGCTTGAGTACTGGAGGGGATGGTGGAATTCCCGGTGTAGAGGTGAAATTCGTAGATATCGGGAGGAATACCGGTGGCGAAGGCGACCATCTGGCCAGATACTGACGCTGAGGTGCGAAAGCGTGGGGAGCAAACAGGATTA	Bacteria/Desulfobacterota/Desulfobulbia/Desulfobulbales/Desulfocapsaceae/Desulfopila	0	85	66	65	0	0	0	0	0	0	0	0	0	0	0	0	0	0	0	74	66	76	117	36	43	0	50	0	0	0	39	0	0	0	0	0	0	93	188	145	196	168	81	102	127	81	120
329	GTAATACGGGGGGTGCAAGCGTTATTCGGAATCATTGGGCGTAAAGAGCGCGTAGGCGGCCCAATAAGTCAGATGTGAAATCCCGGGGCTTAACCCCGGAAGTGCATTTGAAACTATTGGACTTGAGTATGGGAGAGGGAAGCGGAATTCCTGGTGTAGAGGTGAAATTCGTAGATATCAGGAGGAACATCGGTGGCGAAGGCGGCTTCCTGGACCAATACTGACGCTGAGGCGCGAAGGCGTGGGTAGCAAACAGGATTA	Bacteria/Desulfobacterota/Desulfobacteria/Desulfobacterales/Desulfosarcinaceae	38	0	22	0	0	0	42	40	0	0	0	0	0	0	46	0	0	0	0	0	0	41	42	111	96	59	58	43	48	16	40	0	0	0	0	0	9	43	44	40	0	26	36	33	45	22	65
330	GTAATACAGAGGATGCAAGCGTTATCCGGAATGATTGGGCGTAAAGCGTCTGTAGGTGGCTTTTTAAGTCCGCCGTCAAATCCCAGGGCTCAACCCTGGACAGGCGGTGGAAACTACCAAGCTGGAGTACGGTAGGGGCAGAGGGAATTTCCGGTGGAGCGGTGAAATGCGTAGAGATCGGAAAGAACACCAACGGCGAAAGCACTCTGCTGGGCCGACACTGACACTGAGAGACGAAAGCTAGGGGAGCGAATGGGATTA	Bacteria/Cyanobacteria/Cyanobacteriia/Chloroplast	0	0	0	0	0	0	0	0	860	0	0	375	38	11	0	23	0	96	20	0	0	15	0	0	0	0	0	55	29	268	0	598	75	0	0	0	9	0	0	0	0	0	0	0	0	119	62
331	GTAATACGGAGGGTGCGAGCGTTAATCGGAATTACTGGGCGTAAAGCGCGCGTAGGCGGTTTGGTCAGTCGATTGTGAAAGCCCTGGGCTTAACCTGGGAATTGCAGTCGATACTGCCTGACTAGAATGTGGAAGAGGGAAGTGGAATTTCCGGTGTAGCGGTGAAATGCGTAGATATCGGAAGGAACACCAGTGGCGAAGGCGGCTTCCTGGTCCAACATTGACGCTGAGGTGCGAAAGCGTGGGGAGCGAACAGGATTA	Bacteria/Proteobacteria/Gammaproteobacteria/Steroidobacterales/Woeseiaceae/Woeseia	74	66	73	49	33	73	31	37	0	0	0	0	0	0	32	0	21	0	0	65	39	45	40	50	47	22	23	0	0	0	0	105	26	0	0	0	0	26	31	41	48	28	47	32	73	32	35
332	GTAATACGGAGGGAGCTAGCGTTGTTCGGAATTACTGGGCGTAAAGCGCGCGTAGGCGGACTTTCAAGTCAGGGGTGAAATCCCGAGGCTCAACCTCGGAACTGCCTTTGATACTGTAAGTCTTGAGTCCGAGAGAGGTGAGTGGAATTCCTAGTGTAGAGGTGAAATTCGTAGATATTAGGAAGAACACCAGTGGCGAAGGCGGCTCACTGGCTCGGTACTGACGCTGAGGTGCGAAAGCGTGGGGAGCAAACAGGATTA	Bacteria/Proteobacteria/Alphaproteobacteria/Rhizobiales/Methyloligellaceae/Methyloceanibacter	0	0	0	0	0	0	0	0	0	0	0	0	0	0	0	0	0	0	0	0	0	0	0	0	0	0	0	0	0	0	0	0	0	0	0	0	0	0	0	0	0	0	0	0	0	0	0
333	GTAACACGAACCGTCCAAACGTTATTCGGTATCACTGGGCTTAAAGCGTGCGTAGGCGGCTTGGTAGGTGAGATGTGAAAGCCCACGGCTCAACCGTGGAACAGCGTCTCAAACCCCCAAGCTCGAGGAAGATAGGGGTGATGGGAACTTATGGTGGAGCGGTGAAATGCGTTGATATCATAGGGAACACCGGTGGCGAAAGCGCATCACTGGATCTTTTCTGACGCTGAGGCACGAAAGCTAGGGTAGCGAACGGGATTA	Bacteria/Planctomycetota/Planctomycetes/Pirellulales/Pirellulaceae/Rubripirellula	98	127	82	71	0	53	28	31	0	0	18	0	0	0	31	0	0	0	0	90	33	82	83	29	26	43	41	76	0	0	0	0	0	0	0	0	0	0	20	30	49	45	31	0	70	26	49
334	GTAAGACGAACCGTGCGAACGTTATTCGGAATCACTGGGCTTAAAGCGCGTGTAGGCGGATTGGTACGTCGGATTGCTGAAATCCCCCGGCTCAACCGGGGAACGGGCACCGATACGGCCAGTCTGGAGGGAGGTAGGGGGAGCCGGAACTTCCGGTGGAGCGGTGAAATGCGTTGAGATCGGAAGGAACGCCCGTGGCGAAAGCGGGCTCCTGGACCTCACCTGACGCTGAGACGCGAAAGCTAGGGGAGCAAACGGGATTA	Bacteria/Planctomycetota/Planctomycetes/Isosphaerales/Isosphaeraceae	70	103	109	71	0	46	0	0	0	0	0	0	0	0	0	0	0	0	0	69	58	66	65	55	50	40	26	0	0	0	0	17	0	0	0	0	0	0	0	46	90	0	78	36	57	30	38
335	GTAATACAGAGGGTGCAAGCGTTAATCGGAATTACTGGGCGTAAAGCGCGCGTAGGTGGTTATGTAAGTTGAATGTGAAATCCCCGGGCTCAACCTGGGAACTGCATCCAAAACTGCATGGCTAGAGTACGGTAGAGGGTGGTGGAATTTCCTGTGTAGCGGTGAAATGCGTAGATATAGGAAGGAACACCAGTGGCGAAGGCGACCACCTGGACTGATACTGACACTGAGGTGCGAAAGCGTGGGGAGCAAACAGGATTA	Bacteria/Proteobacteria/Gammaproteobacteria/Pseudomonadales/Pseudomonadaceae/Pseudomonas	93	116	154	99	47	99	0	0	33	0	0	0	55	0	51	0	32	0	0	71	55	45	35	50	0	77	33	0	0	0	0	0	18	0	26	591	40	38	67	90	51	52	40	69	42	0	45
336	GTAATACAGAGGGTGCGAGCGTTAATCGGAATTACTGGGCGTAAAGCGCACGTAGGCGGCTTGGCATGTCGGGTGTGAAATCCCCGGGCTCAACCTGGGAACTGCATCCGAAACTGCCTTGCTAGAGTATGGGAGAGGGAAGCGGAATTTCTGGTGTAGCAGTGAAATGCGTAGATATCAGAAGGAACATCAGTGGCGAAGGCGGCTTCCTGGACCAATACTGACGCTCAGGTGCGAAAGCGTGGGGAGCAAACAGGATTA	Bacteria/Proteobacteria/Gammaproteobacteria/Steroidobacterales/Steroidobacteraceae	60	49	66	75	31	58	27	21	0	0	0	0	0	0	27	0	0	0	0	33	48	34	36	69	47	39	26	19	0	21	25	13	20	157	13	14	0	24	61	61	58	28	64	30	41	23	42
337	GTAATACGGAGGATCCGAGCGTTATCCGGATTTATTGGGTTTAAAGGGAGCGTAGGCGGATTGTTAAGTCAGTTGTGAAAGTTTGCGGCTCAACCGTAAAATTGCAGTTGATACTGGCAGTCTTGAGTGCAGTAGAGGTGGGCGGAATTCGTGGTGTAGCGGTGAAATGCTTAGATATCACGAAGAACTCCGATTGCGAAGGCAGCTCACTGGAGTGTAACTGACGCTGATGCTCGAAAGTGTGGGTATCAAACAGGATTA	Bacteria/Bacteroidota/Bacteroidia/Bacteroidales/Bacteroidaceae/Bacteroides	85	129	206	84	69	26	109	15	0	0	0	0	0	0	755	0	64	0	0	0	0	0	0	0	0	0	0	238	0	0	0	0	0	0	0	0	0	0	0	0	0	0	0	0	0	0	0
338	GTAATACGAAAGGTGCGAGCGTTAATCGGAATTACTGGGCGTAAAGCGCGCGTAGGTGGTGTGTTAAGTCGGATGTGAAAGCCCTGGGCTCAACCTGGGAACTGCATCCGATACTGGCACGCTAGAGTGCAGTAGAGGGAGGTGGAATTTCCGGTGTAGCGGTGAAATGCGTAGAGATCGGAAGGAACACCAGTGGCGAAGGCGGCCTCCTGGACTGACACTGACACTGAGGTGCGAAAGCGTGGGGAGCAAACAGGATTA	Bacteria/Proteobacteria/Gammaproteobacteria/Pseudomonadales/Alcanivoracaceae1/Alcanivorax	75	80	208	76	158	60	71	36	30	17	0	0	0	0	903	0	137	0	39	0	0	0	0	0	0	0	0	0	0	44	0	0	0	0	14	43	0	0	0	0	0	0	0	0	0	0	0
339	GTAAGACAGAGGTGGCAAGCGTTGTTCGGATTTATTGGGCGTAAAGCGAACGCAGGCGGTTTGGTAAGTCAGAGGTGAAAGACCACAGCTTAACTGTGGTATTGCCTTTGATACTGCCTTTCTTGAGTGGAGTAGGGGGAAGCGGAATTCCGAGTGTAGAGGTGAAATTCGTAGATATTCGGAGGAACACCGGTGGCGAAGGCGGCTTCCTGGACTCTAACTGACGCTCATGTTCGAAAGCGTGGGTAGCAAACAGGATTA	Bacteria/Nitrospirota/4-29-1	0	0	0	0	0	0	0	0	0	0	76	0	46	44	0	0	0	30	0	41	48	43	42	0	0	0	51	0	0	0	39	0	0	0	0	0	0	0	0	0	0	0	101	0	0	89	0
340	GTAAAACGTAGGAGGCGAGCGTTATCCGGATTTACTGGGTGTAAAGCGCGTGCAGGCGGTTTGATAAGTTGGATGTGAAAGCTCCTGGCTCAACTGGGAGAGGTCGTTCAAAACTATCAGACTAGAGAGTGGTAGAGGAAAGTGGAATTCCCGGTGTAGTGGTGAAATGCGTAGATATCGGGAGGAACACCAGTGGCGAAGGCGGCTTTCTGGACCATTTCTGACGCTCAGACGCGAAAGCTAGGGTAGCAAACGGGATTA	Bacteria/Chloroflexi/Anaerolineae/Anaerolineales/Anaerolineaceae/GWD2-49-16	29	0	0	12	20	23	0	0	0	0	0	18	17	30	0	87	0	13	0	64	50	78	63	98	95	126	100	139	171	23	47	173	37	30	16	18	0	30	65	45	48	28	52	38	74	47	45
341	GTAATACGTAGGGTGCAAGCGTTGTCCGGAATTATTGGGCGTAAAGAGCTCGTAGGCGGTTTGTCGCGTCTGCTGTGAAAACTCAGGGCTTAACCCTGGGCCTGCAGTGGGTACGGGCAGACTAGAGTACGGTAGGGGAGACTGGAATTCCTGGTGTAGCGGTGAAATGCGCAGATATCAGGAGGAACACCGGTGGCGAAGGCGGGTCTCTGGGCCGTAACTGACGCTGAGGAGCGAAAGCGTGGGGAGCAAACAGGATTA	Bacteria/Actinobacteriota/Actinobacteria/Kineosporiales/Kineosporiaceae	70	26	39	83	0	0	0	0	0	0	0	0	0	0	0	0	0	0	0	59	115	35	25	46	79	38	52	54	56	0	0	104	27	20	0	0	0	0	33	23	0	0	19	0	19	51	0
342	GTAAGACGAACCGTGCGAACGTTATTCGGATTCACTGGGCTTAAAGCGCGTGTAGGCGGAAGACCACGTCGGTCGCTGAAATCCCCTGGCTCAACCAGGGAACGGGCGCCGATACGGGTTTTCTGGAGGGAGGTAGGGGGAGCCGGAACTTCCGGTGGAGCGGTGAAATGCGTTGAGATCGGAAGGAACGCCCGTGGCGAAAGCGGGCTCCTGGACCTCACCTGACGCTGAGACGCGAAAGCTAGGGGAGCAAACGGGATTA	Bacteria/Planctomycetota/Planctomycetes/Isosphaerales/Isosphaeraceae	92	119	139	141	19	49	719	41	8	0	0	0	0	0	31	0	0	0	0	34	37	36	46	36	0	29	15	0	35	0	62	0	0	32	0	0	0	0	14	31	50	15	49	21	61	33	33
343	GTAATACAGAGGGTGCGAGCGTTAATCGGAATTACTGGGCGTAAAGCGCACGTAGGCGGCTATGTAAGTCAGGTGTGAAATCCCCGGGCTCAACCTGGGAACTGCACTTGAGACTGCATGGCTAGAGTATGGGAGAGGAAGGCGGAATTCCCGGTGTAGCGGTGAAATGCGTAGATATCGGGAGGAACATCAGTGGCGAAGGCGGCCTTCTGGCCCAATACTGACGCTCAGGTGCGAAAGCGTGGGGAGCAAACAGGATTA	Bacteria/Proteobacteria/Gammaproteobacteria/PLTA13	38	0	22	48	0	44	97	28	0	0	0	0	0	14	38	0	29	0	0	61	0	38	0	0	33	0	0	0	0	0	0	61	42	0	0	0	0	0	33	59	72	23	44	0	65	24	43
344	GTAAAACGTAGGAGGCGAGCGTTATCCGGATTTACTGGGCGTAAAGCGCGTGCAGGCGGTTTGGTAAGTTGGGCGTGAAAGCTCCCGGCTCAACTGGGAGATGTCGTCCAAGACTACCAGACTAGAGAGCGATAGAGGAAAATGGAATTCCCGGTGTAGTGGTGAAATGCGTAGATATCGGGAGGAACACCAGTGGCGAAGGCGATTTTCTGGATCGTTTCTGACGCTCAGACGCGAAAGCTAGGGTAGCAAACGGGATTA	Bacteria/Chloroflexi/Anaerolineae/Anaerolineales/Anaerolineaceae	42	0	0	0	0	0	0	0	0	0	0	0	0	0	23	0	0	0	41	0	0	0	0	21	0	29	0	0	25	124	20	25	65	0	0	0	0	0	0	0	0	0	0	0	0	0	0
345	GTAATACGTAGGGGGCAAGCGTTATCCGGAATCACTGGGCGTAAAGGGTGCGTAGGTGGCCTATCAAGTCAGAAGTGAAAGGCAGTGGCTTAACCACTGTAAGCTTTTGAAACTGATGGGCTTGAGTGCAGGAGAGGTAAGTGGAATTCCTAGTGTAGCGGTGAAATGCGTAGATATTAGGAGGAACACCAGTGGCGAAGGCGACTTACTGGACTGTTACTGACACTGAGGCACGAAAGCGTGGGGAGCAAACAGGATTA	Bacteria/Firmicutes/Clostridia/Peptostreptococcales-Tissierellales/Acidaminobacteraceae/Acidaminobacter	0	0	0	0	0	0	0	0	0	0	0	0	0	0	0	0	0	0	0	69	0	0	0	0	39	35	20	0	32	0	27	562	39	0	0	0	0	0	0	0	20	14	31	0	22	31	0
346	GTAAAACGTAGGAGGCAAGCGTTATCCGGATTTACTGGGCGTAAAGCGCGTGCAGGCGGTCTGGTAAGTCGGACGTGAAAGCTCCTGGCTCAACTGGGAGAGGCCGTTCGAAACTACCTGACTTGAGGGCAGTAGAGGAAGGTGGAATTCCGGGTGTAGCGGTGAAATGCGTAGATATCCGGAGGAACACCAGTGGCGAAGGCGGCCTTCTGGACTGCTCCTGACGCTCAGACGCGAAAGCTAGGGGAGCGAACGGGATTA	Bacteria/Chloroflexi/Anaerolineae/Anaerolineales/Anaerolineaceae	51	29	45	35	19	21	20	0	0	0	0	8	0	0	75	0	22	0	0	0	0	0	0	0	0	0	15	0	0	0	0	0	0	0	0	0	0	36	29	33	51	0	0	10	31	0	28
347	GTAAGACGGAGGGTGCAAGCGTTATTCGGATTTATTGGGCGTAAAGAGTGTGTAGGCGGCCGGTCAAGCCAGATGTGAAAGCCCAGGGCTTAACCCTGGAAGTGCATTTGGAACTGATTGGCTTGAGTTCGGGAGAGGGAAGTGGAATTCCGGGTGTAGAGGTGAAATTCGTAGATATCCGGAGGAACACCGGTGGCGAAGGCGACTTCCTGGACCGAAACTGACGCTGAGACACGAAAGCGTGGGGAGCAAACAGGATTA	Bacteria/Desulfobacterota/Desulfobaccia/Desulfobaccales/Desulfobaccaceae/Desulfobacca	0	0	0	0	0	0	0	0	0	0	23	0	0	0	0	0	0	0	0	0	49	0	0	0	0	0	0	0	0	0	0	0	0	0	0	0	0	0	0	0	0	0	0	57	0	56	0
348	GTAATACGAAGGGTGCAAGCGTTAATCGGATTTACTGGGCGTAAAGCGCATGTAGGCGGTTTTACAAGTTGTATGTGAAAGCCCCGAGCTCAACTCGGGAACTGCATACAAAACTGTAGAGCTGGAGTGTAGTAGAGGATAACGGAATTTCCCGTGTAGCGGTGGAATGCTTAGATACTGGAAAGAACATCAGTGGCGAAGGCGGTTATCTGGGCTACAACTGACGCTGAGATGCGAAAGCGTGGGTAGCAAACAGGATTA	Bacteria/Proteobacteria/Gammaproteobacteria/Pseudomonadales/Halomonadaceae/Terasakiispira	0	0	0	0	0	0	0	0	0	0	0	0	0	0	0	0	0	0	0	0	0	0	0	0	0	0	0	0	0	0	0	0	0	0	0	0	0	0	0	0	0	0	0	0	0	0	0
349	GTAATACGGAGGGTGCAAACGTTGCTCGGAATCATTGGGCGTAAAGCGCACGTAGGCGGTCTGATAAGTCGGACGTGAAAGCCCTCGGCTCAACCGAGGAAGTGCGTTCGAAACTGCCAGACTTGAGTACGGGAGAGGGTCGCGGAATTCCCGGTGTAGAGGTGAAATTCGTAGATATCGGGAGGAACACCAGTGGCGAAGGCGGCGGCCTGGACCGATACTGACGCTGAGGTGCGAAAGCGTGGGGAGCAAACAGGATTA	Bacteria/Myxococcota/Polyangia/Haliangiales/Haliangiaceae/Haliangium	45	0	0	22	28	46	0	31	0	0	0	11	10	19	0	0	13	0	0	0	26	0	31	0	0	0	0	0	0	0	23	0	0	23	0	19	0	26	24	35	37	23	0	0	14	25	0
350	GTAATACGGGGGGTGCAAGCGTTATTCGGATTTATTGGGCGTAAAGAGCGCGTAGGCGGTCTTTTAAGTCAGGTGTGAAATCCCGGGGCTCAACCCCGGAAGTGCACTTGAAACTATTAGACTTGAGTATGGGAGAGGGAAGTGGAATTCCTGGTGTAGCGGTGAAATGCGTAGATATCAGGAGGAACATCAGTGGCGAAGGCGACTTCCTGGACCAATACTGACGCTGAGGCGCGAAGGCGTGGGGAGCAAACAGGATTA	Bacteria/Desulfobacterota/Desulfobacteria/Desulfobacterales/Desulfosarcinaceae/Sva0081 sediment group	0	0	24	74	0	0	0	21	0	0	0	0	0	0	70	0	0	0	0	19	14	20	0	44	60	36	15	0	115	0	10	0	0	0	0	0	0	15	0	54	44	0	21	32	46	16	0
351	GTAAAACGTAGGAGGCGAGCGTTATCCGGATTTACTGGGCGTAAAGCGCGTGCAGGCGGTAAGGAAAGTTGGATGTGAAAGCTCCTGGCTTAACTGGGAGAGGTCGTTCAAAACTACCTAACTAGAGTGTGGGAGAGGGAGGCGGAATTCCGGGTGTAGTGGTGAAATGCGTAGATATCCGGAGGAACACCAGTGGCGAAAGCGGCCTCCTGGCCCAAGACTGACGCTCAGACGCGAAAGCTAGGGTAGCAAACGGGATTA	Bacteria/Chloroflexi/Anaerolineae/Anaerolineales/Anaerolineaceae/Leptolinea	0	0	40	77	0	0	0	33	11	21	0	0	14	0	0	7	0	0	0	0	0	66	123	74	0	63	0	33	0	0	0	0	0	37	20	0	0	0	0	43	49	0	33	29	0	38	0
352	GTAATACAGAGGGTGCAAACGTTGCTCGGATTTACTGGGCGTAAAGCGCGTGTAGGCGGACTCGCAAGTCGGTTGTGAAATCCCTGGGCTCAACCTAGGAACTGCATCCGAAACTGCTTGTCTTGAGTAATGGAGAGGGTGGCGGAATTCCCGGTGTAGAGGTGAAATTCGTAGATATCGGGAGGAACATCAGTGGCGAAGGCGGCCACCTGGACATTTACTGACGCTGAGACGCGAAAGCGTGGGGAGCAAACAGGATTA	Bacteria/Myxococcota/Polyangia/Polyangiales/Sandaracinaceae	0	0	94	0	0	0	0	0	0	46	0	46	38	0	0	0	0	0	0	0	0	0	0	80	0	0	0	117	0	0	0	0	0	0	0	394	59	0	83	87	91	52	94	0	329	0	69
353	GTAATACGTAGGGTGCAAGCGTTGTCCGGATTTATTGGGCGTAAAGAGCTCGTAGGCGGTTTGTCGCGTCGGATGTGAAAACCTATGGCTTAACCATGGGCCTGCATTCGATACGGGCAAACTAGAGTTCGGTAGGGGAGACTGGAATTCCTGGTGTAGCGGTGAAATGCGCAGATATCAGGAGGAACACCGGTGGCGAAGGCGGGTCTCTGGGCCGATACTGACGCTGAGGAGCGAAAGCGTGGGGAGCAAACAGGATTA	Bacteria/Actinobacteriota/Actinobacteria	44	78	82	31	17	51	11	0	0	0	0	0	0	10	0	0	0	0	0	50	47	20	46	0	24	11	20	0	12	0	0	0	9	13	0	0	0	29	59	65	126	20	63	44	98	51	38
354	GTAATACGTAGGGGGCAAGCGTTGTCCGGAATCATTGGGCGTAAAGCGCGTGTAGGCGGCTTGATAAGTCTGTTGTGAAAGTCCAGGGCTCAACCCTGGAATGCCGATGGATACTGTCAAGCTCGAGTCCGGAAGAGGCGAGTGGAATTCCTGGTGTAGCGGTGAAATGCGCAGATATCAGGAGGAACACCAATGGCGAAGGCAGCTCGCTGGGACGGTACTGACGCTGAGACGCGAAAGCGTGGGGAGCAAACAGGATTA	Bacteria/Actinobacteriota/Thermoleophilia/Solirubrobacterales/Solirubrobacteraceae/Conexibacter	65	38	45	42	49	52	21	24	0	0	0	13	0	0	44	0	0	0	0	26	18	23	25	15	46	44	0	0	16	0	29	34	0	0	0	0	0	0	42	37	38	0	32	25	29	19	20
355	GTAATACGGAGGGTGCAAGCGTTGTTCGGAATTACTGGGCGTAAAGGGCGTGTAGGTGGTGGGGTGTGTCAGATGTGAAAGCCCTGGGCTCAACCCAGGAAGTGCATTTGAAACTACTCTACTTGAGTATGGGAGAGGAGAGTGGAATTCCCAGTGTAGAGGTGAAATTCGTAGATATTGGGAGGAACACCCGTGGCGAAGGCGGCTCTCTGGACCAATACTGACACTGATACGCGAAAGCGTGGGGAGCAAACAGGATTA	Bacteria/Desulfobacterota/Desulfobacteria/Desulfatiglandales/Desulfatiglandaceae/Desulfatiglans	40	0	30	35	37	50	0	26	0	0	0	0	0	10	27	0	22	0	0	29	24	0	27	61	44	41	56	0	0	0	15	13	0	0	10	14	14	0	51	39	47	10	29	35	55	38	34
356	GTAATACGGAGGGGGTTAGCGTTGTTCGGAATTACTGGGCGTAAAGCGCACGTAGGCGGATCAGAAAGTAAGGGGTGAAATCCCAGGGCTCAACCCTGGAACTGCCTCTTAAACTCCTGGTCTTGAGTTCGAGAGAGGTGAGTGGAATTCCAAGTGTAGAGGTGAAATTCGTAGATATTTGGAGGAACACCAGTGGCGAAGGCGGCTCACTGGCTCGATACTGACGCTGAGGTGCGAAAGTGTGGGGAGCAAACAGGATTA	Bacteria/Proteobacteria/Alphaproteobacteria/Rhodobacterales/Rhodobacteraceae/Roseobacter	0	52	57	0	0	53	0	0	0	0	0	0	0	0	0	0	0	0	0	99	74	75	57	42	0	0	0	0	0	0	0	304	0	0	0	0	0	31	87	87	86	42	79	53	77	51	73
357	GTAATACGTAGGGTGCGAGCGTTGTCCGGAATTACTGGGCGTAAAGGGCTCGTAGGTGGTTTGTCGCGTCGTCTGTGAAATTCTGGGGCTTAACTCCGGGCGTGCAGGCGATACGGGCATAACTTGAGTGCTGTAGGGGTAACTGGAATTCCTGGTGTAGCGGTGAAATGCGCAGATATCAGGAGGAACACCGATGGCGAAGGCAGGTTACTGGGCAGTTACTGACGCTGAGGAGCGAAAGCATGGGTAGCGAACAGGATTA	Bacteria/Actinobacteriota/Actinobacteria/Corynebacteriales/Corynebacteriaceae/Corynebacterium	28	20	23	20	0	0	0	0	482	0	0	0	0	0	0	0	0	0	0	0	0	0	0	0	0	0	0	0	0	0	0	0	0	0	0	0	0	0	0	0	0	0	0	0	0	0	0
358	GTAATACGTAGGGTGCAAGCGTTGTCCGGAATTATTGGGCGTAAAGAGCTCGTAGGCGGTTCGTCGCGTCGGCTGTGAAATCCCGAGGCTCAACCTCGGGCCTGCAGTCGATACGGGCGGACTTGAGTTCGGCAGGGGAGACTGGAATTCCTGGTGTAGCGGTGAAATGCGCAGATATCAGGAGGAACACCGGTGGCGAAGGCGGGTCTCTGGGCCGAAACTGACGCTGAGGAGCGAAAGCGTGGGGAGCGAACAGGATTA	Bacteria/Actinobacteriota/Actinobacteria/Frankiales/Geodermatophilaceae/Blastococcus	180	159	275	125	91	49	110	0	28	51	0	0	0	0	233	0	114	0	58	18	0	0	0	0	0	0	0	0	0	44	0	13	0	0	0	86	50	0	0	0	0	0	0	0	0	0	0
359	GTAATACGGAGGGTGCAAACGTTGCTCGGAATCATTGGGCGTAAAGCGCGTGTAGGCGGCAAGATAAGTCGAGTGTGAAAGCCCTGGGCTTAACCCAGGAAGTGCGCTCGAAACTGTCTAGCTTGAGTACGGGAGAGGGTAGCGGAATTCCCGGTGTAGAGGTGAAATTCGTAGATATCGGGAGGAACACCAGTGGCGAAGGCGGTTACCTGGACCGATACTGACGCTGAGACGCGAAAGCGTGGGTAGCAAACAGGATTA	Bacteria/Myxococcota/Polyangia/UASB-TL25	0	0	0	0	0	24	0	0	0	0	0	38	0	0	0	0	0	0	22	46	39	48	69	33	51	69	0	0	0	50	0	36	0	0	0	0	0	0	70	32	52	0	38	56	59	57	44
360	GTAACACGTAGGGGGCGAGCGTTGTCCGGATTTATTGGGCGTAAAGAGCTCGTAGGCGGCTCACTAAGTCGGGTGTGAAACCTCCAGGCTCAACCTGGAGACGCCACCCGATACTGGTGTGGCTAGAGTCCGGTAGGGGAGCATGGAATTCCTGGTGTAGCGGTGAAATGCGCAGATATCAGGAGGAACACCAGTGGCGAAGGCGGTGCTCTGGGCCGGAACTGACGCTGAGGAGCGAAAGCATGGGGAGCAAACAGGATTA	Bacteria/Actinobacteriota/Acidimicrobiia/Microtrichales	48	30	53	27	62	39	34	0	0	0	0	16	0	30	19	0	0	0	17	31	0	0	14	38	0	25	65	0	0	11	23	34	0	13	16	0	17	0	43	30	40	0	34	34	37	23	26
361	GTAAGACAGAGGTGGCGAGCGTTGTTCGGAATTACTGGGCTTAAAGGGCGAGTAGGCGGTAGAGCAAGTCCAAGGTGGAATCCTATGGCTCAACCATAGAATTGCCTTGGAAACTGTTTTACTTGAGTCAGTGAGGGGAGGGCGGAATTCCTGGTGTAGCGGTGAAATGCGTAGATATCAGGAGGAAGGCCTGTGGCGAAGGCGGCCCTCTGGCACTGGACTGACGCTGAGGCGCGAAAGCGTGGGGAGCAAACAGGATTA	Bacteria/Nitrospirota/Thermodesulfovibrionia	0	0	0	61	0	48	173	0	58	0	0	0	0	0	0	0	31	0	25	0	0	0	0	0	0	0	0	13	55	0	31	0	0	0	0	0	0	0	32	0	0	0	0	0	0	0	0
362	GTAATACGTAGGGAGCGAGCGTTGTCCGGAATCATTGGGCGTAAAGAGCGCGTAGGTGGATCATCTAGTCTGCTGTGAAAGTCAAAGGCTCAACCTTTGAAAGCCGGTGGATACTGTTGATCTAGAGTACGGAAGAGGCGAGTGGAATTCCTGGTGTAGCGGTGGAATGCGCAGATATCAGGAGGAACACCAATAGCGAAGGCAGCTCGCTGGGACGTTACTGACACTGAGGCGCGAAAGCGTGGGGAGCAAACAGGATTA	Bacteria/Actinobacteriota/Thermoleophilia/Solirubrobacterales/67-14	93	100	112	93	70	64	26	0	0	0	0	0	0	0	0	0	45	0	0	0	46	0	47	91	0	0	67	0	0	0	0	0	0	0	0	0	0	0	55	53	63	0	52	42	78	76	0
363	GTAATACGGGGGGTGCAAGCGTTATTCGGAATTACTGGGCGTAAAGAGCGCGTAGGCGGTCCTATAAGTCAGATGTGAAATCCCGGGGCTTAACCCCGGAAGTGCATTTGAAACTATGGGACTTGAGTATGGGAGAGGGAAGTGGAATTCCTGGTGTAGCGGTGAAATGCGTAGATATCAGGAGGAACATCGGTGGCGAAGGCGACTTCCTGGACCAATACTGACGCTGAGGCGCGAAGGCGTGGGGAGCAAACAGGATTA	Bacteria/Desulfobacterota/Desulfobacteria/Desulfobacterales/Desulfosarcinaceae/Sva0081 sediment group	0	0	0	27	0	26	0	30	0	0	0	0	0	0	26	0	0	0	0	0	0	33	28	56	40	57	0	56	84	0	0	23	19	21	0	0	0	0	25	32	0	0	0	27	39	0	45
364	GTAATACGTAGGGTGCAAGCGTTGTCCGGATTTATTGGGCGTAAAGAGCTCGTAGGCGGTCTGTCGCGTCGGATGTGAAAACTTGGGGCTTAACCCTGAGCTTGCATTCGATACGGGCAGACTAGAGGATTGCAGGGGAGACTGGAATTCCTGGTGTAGCGGTGGAATGCGCAGATATCAGGAGGAACACCGGTGGCGAAGGCGGGTCTCTGGGCAATTACTGACGCTGAGGAGCGAAAGCGTGGGGAGCAAACAGGATTA	Bacteria/Actinobacteriota/Actinobacteria/PeM15	79	110	96	66	0	62	0	0	0	0	0	0	0	0	26	0	19	0	0	42	63	32	35	0	38	0	0	0	0	0	0	20	0	0	0	0	0	0	91	93	44	38	38	30	51	36	35
365	GTAATACGGAGGGTGCAAGCGTTGTTCGGAATTACTGGGCGTAAAGCGCGCGTAGGCGGTTTGTTAAGTCAGATGTGAAAGTCCACGGCTCAACCGTGGAAGTGCATTTGAAACTGTCAGACTTGAGTATTGGAGGGGGTAGTGGAATTCCCGGTGTAGAGGTGAAATTCGTAGATATCGGGAGGAATACCGGTGGCGAAGGCGACTACCTGGCCAAATACTGACGCTGAGGTGCGAAAGCGTGGGGAGCAAACAGGATTA	Bacteria/Desulfobacterota/Desulfobulbia/Desulfobulbales/Desulfocapsaceae	12	0	0	0	0	56	0	0	0	0	0	0	0	0	0	0	0	0	11	45	64	54	83	48	34	45	0	53	36	0	149	0	0	52	0	0	0	0	41	52	38	0	24	0	33	22	27
366	GTAATACGAAGGGGGCTAGCGTTGCTCGGAATTACTGGGCGTAAAGCGCACGTAGGCGGATCATTAAGTCAGGGGTGAAATCCCGGAGCTCAACTCCGGAACTGCCTTTGATACTGGCGATCTTGAGTTCGGGAGAGGTGAGTGGAACTGCGAGTGTAGAGGTGAAATTCGTAGATATTCGCAAGAACACCAGTGGCGAAGGCGGCTCACTGGCCCGATACTGACGCTGAGGTGCGAAAGCGTGGGGAGCAAACAGGATTA	Bacteria/Proteobacteria/Alphaproteobacteria/Rhizobiales/Xanthobacteraceae	49	37	57	31	32	63	28	0	0	0	0	0	0	0	43	0	23	0	0	29	26	34	20	52	13	0	11	120	0	0	25	0	36	0	0	0	0	0	27	49	39	25	40	24	28	28	38
367	GTAATACGGGGGGTGCAAGCGTTATTCGGAATCATTGGGCGTAAAGAGCGCGTAGGCGGCCCTTTAAGTCAGATGTGAAATCCCGGGGCTTAACCCCGGAAGTGCATTTGAAACTATTGGGCTTGAGTATGGGAGAGGGAAGCGGAATTCCTGGTGTAGAGGTGAAATTCGTAGATATCAGGAGGAACATCGGTGGCGAAGGCGGCTTCCTGGACCAATACTGACGCTGAGGCGCGAAGGCGTGGGTAGCAAACAGGATTA	Bacteria/Desulfobacterota/Desulfobacteria/Desulfobacterales/Desulfosarcinaceae	0	0	0	0	0	26	0	0	0	0	0	0	0	56	0	0	0	0	0	60	55	55	80	120	165	108	33	43	0	0	0	44	0	0	14	0	0	0	55	31	57	0	41	0	49	0	42
368	GTAAGACGGAGGATGCAAGTGTTATCCGGAATCACTGGGCGTAAAGCGTCTGTAGGTGGTTTAATAAGTCAACTGTTAAATCTTGAGGCTCAACCTCGAAACCGCAGTCGAAACTATTAGACTAGAGTATAGTAGGGGTAAAGGGAATTTCCAGTGGAGCGGTGAAATGCGTAGAGATTGGAAAGAACACCGATGGCGAAGGCACTTTACTGGGCTATTACTAACACTGAGAGACGAAAGCTAGGGTAGCAAATGGGATTA	Bacteria/Cyanobacteria/Cyanobacteriia/Chloroplast	0	0	0	0	0	0	0	0	0	0	0	0	0	0	0	0	0	0	0	67	172	0	102	74	344	649	94	227	0	0	0	0	0	0	0	0	0	0	0	0	0	0	0	0	0	48	0
369	GTAACACGTATGGGGCAAGCGTTGTTCGGAATTACTGGGCGTAAAGGGTGCGTAGGCGGTTCAGCAAGCTTGGTGTTAAAAGCCCCGGCCCAACCGGGGAGCTGCGCTGGGAACTGCTGGGCTGGAGTTCAGGAGGGGAAGCTGGAATTCCTGGTGTAGGGGTGAAATCTGTAGAGATCAGGAAGAACACCGGTGGCGAAGGCGAGCTTCTGGCCATGGACTGACGCTGAGGCACGAAAGCGTGGGGAGCGAACAGGATTA	Bacteria/Spirochaetota/Spirochaetia/Spirochaetales/Spirochaetaceae/Spirochaeta	35	55	74	56	0	33	20	0	0	0	0	0	0	0	85	0	0	0	0	0	10	0	0	0	0	0	0	0	0	0	0	0	0	0	0	0	0	23	34	40	17	0	0	0	0	13	0
370	GTAATACGTAGGTGGCAAGCGTTATCCGGAATTATTGGGCGTAAAGCGCGCGTAGGCGGTTTTTTAAGTCTGATGTGAAAGCCCACGGCTCAATCGTGGAGGGTCATTGGAAACTGGAAAACTTGAGTGCAGAAGAGGAAAGTGGAATTCCATGTGTAGCGGTGAAATGCGCAGAGATATGGAGGAACACCAGTGGCGAAGGCGACTTTCTGGTCTGTAACTGACGCTGATGTGCGAAAGCGTGGGGATCAAACAGGATTA	Bacteria/Firmicutes/Bacilli/Staphylococcales/Staphylococcaceae/Staphylococcus	0	0	0	0	218	0	0	546	0	0	0	0	0	0	0	0	271	0	0	0	0	0	0	0	0	0	0	0	0	0	0	0	0	0	0	0	0	0	0	0	0	0	0	0	0	0	0
371	GTAATACGGAGGGTGCAAGCGTTAATCGGAATTACTGGGCGTAAAGCGCACGCAGGCGGCTTTTTAAGTCGGATGTGAAAGCCCCGGGCTCAACCTGGGAATTGCATCTGATACTGGGAAGCTAGAGTATGTGAGAGGGGGGTAGAATTCCAAGTGTAGCGGTGAAATGCGTAGAGATTTGGAGGAATACCAGTGGCGAAGGCGGCCCCCTGGCACAATACTGACGCTCAGGTGCGAAAGCGTGGGGAGCAAACAGGATTA	Bacteria/Proteobacteria/Gammaproteobacteria/Enterobacterales/Alteromonadaceae/Alishewanella	160	132	192	132	88	25	117	0	11	0	0	0	0	0	155	17	69	0	54	0	0	0	0	19	0	0	0	139	0	119	0	0	18	0	0	17	15	0	0	0	0	0	0	0	0	0	0
372	GTAATACTGAGGGTGCAAGCGTTAATCGGAATTACTGGGCGTAAAGCGAGTGTAGGCGGCTACTTAAGTCGGATGTGAAAGCCCCGGGCTCAACCTGGGAATTGCATTCGAAACTGGGTAGCTAGAGTTTGGTAGAGGTAAGTGGAATTCCGGGTGTAGCGGTGAAATGCGTAGATATCCGGAGGAACATCAGTGGCGAAGGCGGCTTACTGGACCAAAACTGACGCTGAGGCTCGAAAGCGTGGGGAGCAAACAGGATTA	Bacteria/Proteobacteria/Gammaproteobacteria/Gammaproteobacteria Incertae Sedis/Unknown Family	0	52	31	0	0	35	0	0	0	0	24	0	0	49	42	63	29	0	0	45	0	59	30	60	99	81	57	41	0	0	0	239	0	0	0	0	0	0	99	42	45	0	0	35	39	64	49
373	GTAATACGGAGGGTGCAAGCGTTATCCGGAATCATTGGGTTTAAAGGGTCCGTAGGCGGGCGATTAAGTCAGAGGTGAAATCCCACAGCTTAACTGTGGAACTGCCTTTGATACTGGTTGTCTTGAGTTATAGTGAAGTAGATAGAATGTGTAGTGTAGCGGTGAAATGCTTAGATATTACACAGAATACCGATTGCGAAGGCAGTTTACTAACTATTGACTGACGCTAATGGACGAAAGCGTGGGGAGCGAACAGGATTA	Bacteria/Bacteroidota/Bacteroidia/Flavobacteriales/Flavobacteriaceae/Actibacter	0	51	73	100	28	120	34	19	0	0	26	0	0	0	60	0	0	0	0	0	85	47	56	0	0	0	0	39	21	0	32	0	0	0	0	0	0	47	51	83	0	47	44	37	107	50	0
374	GTAATACGGAGGGTGCAAACGTTGCTCGGAATCATTGGGCGTAAAGCGCGTGTAGGCGGTCACGTAAGTCGAGTGTGAAAGCCCTGGGCTTAACCCAGGAAGTGCGCTCGATACTGCGCGACTGGAGTACGGGAGAGGGTAGCGGAATTCCCGGTGTAGAGGTGAAATTCGTAGATATCGGGAGGAACACCAGTGGCGAAGGCGGCTACCTGGACCGATACTGACGCTGAGACGCGAAAGCGTGGGTAGCAAACAGGATTA	Bacteria/Myxococcota/Polyangia/UASB-TL25	0	0	0	0	0	60	0	47	0	0	0	0	0	0	48	0	0	0	0	0	0	0	0	0	0	55	0	0	0	0	0	0	0	0	0	0	0	0	0	61	0	39	0	0	0	76	60
375	GTAATACGGAGGGGGCCAGCGTTGTTCGGAATTATTGGGCGTAAAGGGCGCGTAGGCGGCTAAGCAAGTCAGAGGTGAAATCCCTCGGCTCAACCGAGGAACTGCCTCTGAAACTGCTTGGCTTGAGTCCCGGAGAGGGTAGTGGAATTCCCAGTGTAGCGGTGAAATGCGTAGATACTGGGAGGAACACCGGTGGCGAAGGCGGCTACCTGGACGGGTACTGACGCTGAGGCGCGAAAGCGTGGGGAGCAAACAGGATTA	Bacteria/Acidobacteriota/Subgroup 22	0	0	27	0	0	32	23	29	0	0	0	21	0	29	0	0	0	0	0	66	38	59	33	71	60	88	32	0	30	0	0	102	31	0	0	0	0	0	33	30	40	30	53	48	17	26	36
376	GTAATACAGAGGGTGCGAGCGTTAATCGGATTTACTGGGCGTAAAGCGTGCGTAGGCGGCTTTTTAAGTCGGATGTGAAATCCCTGAGCTTAACTTAGGAATTGCATTCGATACTGGGAAGCTAGAGTATGGGAGAGGATGGTAGAATTCCAGGTGTAGCGGTGAAATGCGTAGAGATCTGGAGGAATACCGATGGCGAAGGCAGCCATCTGGCCTAATACTGACGCTGAGGTACGAAAGCATGGGGAGCAAACAGGATTA	Bacteria/Proteobacteria/Gammaproteobacteria/Pseudomonadales/Moraxellaceae/Acinetobacter	0	0	0	0	0	0	0	0	0	0	0	0	0	0	0	0	0	0	0	0	0	0	0	0	0	0	99	0	0	0	0	48	0	0	0	0	0	0	0	0	0	0	0	13	0	0	0
377	GTAATACGGGGGGAGCAAGCGTTGTCCGGAATTACTGGGCGTAAAGGGCGTGTAGGCGGTTTAATAAGTCAGATGTTAAAGCCCCCGGCTTAACCGGGGATAGTCATTTGATACTGTTAGGCTTGAGTGCGAGAGAGGGTAGTGGAATTCCCAGTGTAGCGGTGAAATGCGTAGATATTGGGAAGAACACCAGTAGCGAAGGCGGCTACCTGGCTCGCAACTGACGCTAAGGCGCGAAAGCGTGGGGAGCAAACAGGATTA	Bacteria/Calditrichota/Calditrichia/Calditrichales/Calditrichaceae/Caldithrix	0	0	0	0	0	44	0	0	0	0	0	0	0	0	37	0	0	0	0	0	0	0	0	0	0	0	16	0	0	0	0	0	0	0	0	0	0	29	79	78	33	27	0	22	54	0	38
378	GTAAGACGGGGGGGGCAAGTGTTCTTCGGAATGACTAGGCGTAAAGGGCACGTAGGCGGTTCATCGGGTTTCAAGTGCAAGTCGCCAAAAAGCATGTGGCGGAATGCTTGTTTGATAGTACAACCAATGAACTTGAGTGAGACAGAGGAGAGTGGAATTTCGTGTGTAGGGGTGAAATCCTTAGATCCACGAAGGAAGGCCAAAAGCGAAGGCAGCTCTCTGGGTCTCTACCGACGCTGAGGTGCGAAAGCATGGGGAGCGAACAGGATTA	Bacteria/Proteobacteria/Alphaproteobacteria/Rickettsiales/Mitochondria	0	0	0	0	0	25	4225	11	0	0	0	0	0	0	23	0	0	0	0	0	0	0	0	0	0	0	0	0	0	0	0	0	0	0	0	0	0	0	0	108	0	0	0	0	0	0	0
379	GTAAAACGTAGGGTGCGAGCGTTGTCCGGAATTATTGGGCGTAAAGAGTACGTAGGTGTTCCGACTAGTCCTAACTTAAATTTCGCGGCTCAACCGCGGAACGTGTTGGGATACTATCGGAATTGAGGGAGGTAGAGGATGGCGGAATCTTGCAAGGAGGGGTGAAATCCGATGATCTGCGAGAGAACACCAAAGGCGAAGGCAGCCATCTAGGCCTTTCCTGACACTGAGGTACGAAAGCTAGGGGAGCGAAACGGATTA	Bacteria/Patescibacteria/WWE3	0	0	0	0	0	0	0	0	0	0	0	0	0	0	0	0	0	0	0	0	0	0	0	0	0	0	0	0	0	0	0	0	0	0	0	0	0	0	0	0	0	0	0	0	0	190	181
380	GTAATACGGAGGGTGCAAGCGTTAATCGGAATTACTGGGCGTAAAGCGCGCGTAGGCGGCTAGGTCAGTCAGATGTGAAAGCCCCGGGCTTAACCTGGGAACTGCATTTGATACTGCCTGGCTAGAGTGTGGTAGAGGGAAGTGGAATTCCAGGTGTAGCGGTGAAATGCGTAGATATCTGGAGGAACACCAGTGGCGAAGGCGACTTCCTGGACCAACACTGACGCTGAGGTGCGAAAGCGTGGGTAGCAAACAGGATTA	Bacteria/Proteobacteria/Gammaproteobacteria/Chromatiales/Chromatiaceae/Candidatus Thiobios	44	0	0	0	0	0	31	0	0	0	0	0	0	0	60	0	0	0	0	32	0	0	0	44	51	25	36	0	0	0	0	0	0	0	0	0	0	0	70	47	51	0	0	0	40	0	54
381	GTAATACGTAGGTGGCAAGCGTTATCCGGAATTATTGGGCGTAAAGCGCGCGTAGGCGGTTTCTTAAGTCTGATGTGAAAGCCCACGGCTCAACCGTGGAGGGTCATTGGAAACTGGGAAACTTGAGTGCAGAAGAGGAAAGTGGAATTCCATGTGTAGCGGTGAAATGCGCAGAGATATGGAGGAACACCAGTGGCGAAAGCGACTTTCTGGTCTGTAACTGACGCTGATGTGCGAAAGCGTGGGGATCAAACAGGATTA	Bacteria/Firmicutes/Bacilli/Staphylococcales/Staphylococcaceae/Staphylococcus	0	0	0	0	0	0	0	0	0	0	4333	0	0	0	0	0	0	0	0	0	0	0	0	0	0	0	0	0	0	0	0	0	0	0	0	0	0	0	0	0	0	0	0	0	0	0	0
382	GTAATACGGAGGGTGCAAGCGTTGTCCGGATTTATTGGGTTTAAAGGGTGCGTAGGCGGCTATTTAAGTCAGTGGTGAAAGACTCCGGCTCAACCGGGGCAGTGCCATTGATACTGGATAGCTTGAGTATTGGAGGGGTACATGGAATTGATGGTGTAGCGGTGAAATGCATAGATACCATCAGGAACACCGATAGCGAAGGCATTGTACTGGCCAGTAACTGACGCTGATGCACGAAAGCATGGGGAGCGAACAGGATTA	Bacteria/Bacteroidota/Bacteroidia/Cytophagales/Cyclobacteriaceae/Algoriphagus	40	42	58	92	41	51	32	23	0	0	0	0	0	0	19	0	22	0	0	105	67	93	34	39	0	0	13	0	0	0	0	18	0	10	0	0	0	31	39	48	63	58	49	37	149	28	49
383	GTAAGACGTAGGACGCAAGCGTTATCCGGATTTACTGGGCGTAAAGCGTCTGTAGGCGGAAAGACAAGTTGGGCGTGAAAGCTCCGGGCTCAACCCGGAGAGTGCGTTCAATACTGTCTATCTAGAGGAGGTCAGAGGGGAGTGGAATTTCAGGTGTAGCGGTAAAATGCGCAGATATCTGAAGGAACACCAGTGGCGAAGGCGGCTCCCTGGGGCCCACCTGACGCTGAGAGACGAAAGCTAGGGGAGCGAACAGGATTA	Bacteria/Chloroflexi/Anaerolineae/SBR1031	0	27	0	0	0	0	0	0	0	25	0	0	0	0	0	4	0	0	0	0	0	62	70	116	91	0	75	30	54	0	103	49	96	18	0	0	421	0	0	48	0	0	32	0	0	55	0
384	GTAATACGGAGGGTGCAAGCATTAATCGGAATTACTGGGCGTAAAGGGCGCGTAGGCGGATTTGCAAGTCGCGGGTGAAATTCCAAGGCTTAACCTTGGAGCTGCCTGTGAAACTGCAAGTCTAGTGGAAAGATGGAGAAAATGGAATTCCCCGTGTAGCGGTGAAATGCGTAGATATGGGGAGGAACATCGGTGGCGAAAGCGATTTTCTAATCTTCGCCAGACGCTGAAGCGCGAAAGCGAGGGGAGCAAACAGGATTA	Bacteria/Verrucomicrobiota/Chlamydiae/Chlamydiales	17	0	0	0	0	0	0	11	0	0	45	15	0	0	0	33	0	27	10	37	72	31	30	49	0	17	18	185	247	34	39	0	27	43	0	23	11	0	68	0	12	0	9	0	22	13	0
385	GTAAAACGTAGGATCCGAGCGTTATCCGAATTCACTGGGCGTAAAGCGCTTGTAGGCGGCTTGGTAAGTTGGATGTGAAAGTTCCCGGCTCAACTGGGAGAGGCCGTTCAAGACTGCGAAGCTAGAGGGCGAGAGAGGGAGGCGGAATTCCCGGTGTAGTGGTGAAATGCGTAGATATCGGGAGGAACACCAGAGGCGAAGGCGGCCTCCTGGAGCGTGCCTGACGCTGAGAAGCGAAAGCTAGGGGAGCAAACGGGATTA	Bacteria/Chloroflexi/Anaerolineae/Anaerolineales/Anaerolineaceae	25	9	0	13	8	23	12	16	0	8	0	0	0	0	34	0	13	0	0	15	0	28	39	18	19	26	6	0	0	0	0	0	0	0	0	0	0	15	15	25	25	0	12	15	36	23	24
386	GTAAGACAGAGGTGGCAAGCGTTGTTCGGAATTACTGGGCTTAAAGGGCGCGTAGGCGGTAGAGCAAGTCCGTGGTGGAATCCCAGGGCTCAACCCTGGAATTGCCTTGGAAACTGCATTACTTGAGTCAGTGAGGGGAGGGCGGAATTCCTGGTGTAGCAGTGAAATGCGTAGATATCAGGAGGAAGGCCGGTGGCGAAGGCGGCCCTCTGGCGCTTGACTGACGCTGAGGCGCGAAAGCGTGGGGAGCAAACAGGATTA	Bacteria/Nitrospirota/Thermodesulfovibrionia	0	0	0	0	0	0	0	0	0	0	0	0	0	0	0	0	0	0	0	0	0	0	0	0	0	12	0	0	0	0	0	0	0	0	0	0	0	0	29	30	39	28	33	26	57	382	642
387	GTAAGACGGAGGGCGCAAGCGTTGTTCGGAATTACTGGGCGTAAAGCGCACGCAGGCGGTTTGCTAAGTCCTTTGTGAAAGCCCGGGGCTCAACCCCGGAATTGCATGGGATACTGGCAGACTAGAGACTGGTAGAGGCTAGCGGAATTCCTGGTGTAGCGGTGGAATGCGTAGATATCAGGAAGAACACCTGTGGCGAAGGCGGCTAGCTGGGCCAGTTCTGACGCTCATGTGCGAAAGCGTGGGGAGCAAACAGGATTA	Bacteria/Gemmatimonadota/BD2-11 terrestrial group	54	0	0	0	0	47	42	0	0	11	10	22	0	0	0	0	0	0	0	34	42	29	46	50	68	35	15	0	0	0	0	27	0	0	0	0	0	0	0	41	0	0	0	31	36	45	44
388	GTAATACGGAGGGTGCAAGCGTTGTTCGGATTTACTGGGCGTAAAGAGCGTGTAGGTGGTTTAGCAAGTCAGATGTGAAAGCCCTGGGCTCAACTCAGGAAGTGCATTTGAAACTGCTATTCTAGAGTATGGGAGAGGAGAGTGGAATTCCCAGTGTAGAGGTGAAATTCGTAGATATTGGGAGGAACACCGGTGGCGAAGGCGACTCTCTGGACCAATACTGACACTGAGACGCGAAAGCGTGGGGAGCAAACAGGATTA	Bacteria/Desulfobacterota/Desulfobacteria/Desulfatiglandales/Desulfatiglandaceae/Desulfatiglans	38	0	18	0	99	43	28	17	0	0	0	0	0	0	41	0	123	0	0	0	0	0	34	48	0	47	0	38	0	0	0	0	0	0	0	0	0	23	30	37	0	0	16	33	27	33	28
389	GTAATACAGAGGGTGCAAGCGTTATCCGGATTTATTGGGCGTAAAGCGTTTCGTAGGCGGTAGACTAAGTTACACTTCAAATACCAGGGCTTAACCTTGGAAAGGGGTGTAATACTATTTTACTTGAAATGTTTCGGGGTTATCGGAACTCTCGGTGTAGGGGTGAAATCCGTTGATATCGAGAGGAACACCAAGGGCGAAGGCAGATAACTAGGGACCTTTTGACGCTGAGGAACGACAGCTAGGGGAGCGAAAGGGATTA	Bacteria/Patescibacteria/Microgenomatia/Candidatus Woesebacteria	0	0	0	0	0	0	0	0	0	0	0	0	0	138	0	0	0	0	0	0	0	0	0	0	0	0	0	0	0	0	0	583	0	0	0	128	0	0	40	40	30	0	51	25	150	335	291
390	GTAATACGGAGGGTGCAAGCGTTAATCGGAATTACTGGGCGTAAAGCGCACGCAGGCGGTTTGTTAAGTCAGATGTGAAATCCCCGAGCTTAACTTGGGAACTGCATTTGAAACTGGCAAGCTAGAGTCTTGTAGAGGGGGGTAGAATTCCAGGTGTAGCGGTGAAATGCGTAGAGATCTGGAGGAATACCGGTGGCGAAGGCGGCCCCCTGGACAAAGACTGACGCTAAGGTGCGAAAGCGTGGGGAGCAAACAGGATTA	Bacteria/Proteobacteria/Gammaproteobacteria/Enterobacterales	0	0	0	0	0	0	0	0	171	348	0	0	0	0	0	145	0	159	294	0	0	0	0	0	0	0	0	0	0	325	274	0	165	464	0	0	0	0	0	0	0	0	0	0	0	0	0
391	GTAAAACGTAGGAGGCGAGCGTTATCCGGATTTACTGGGCGTAAAGCGCGTGCAGGCGGTTTGGTAAGTTGGGCGTGAAAGCTCCCGGCTCAACTGGGAGAGGTCGTTCAAGACTACCAGACTAGAGAGCGATAGAGGAAAATGGAATTCCAGGTGTAGTGGTGAAATGCGTAGATATCTGGAGGAACACCAGTGGCGAAGGCGATTTTCTGGATCGTTTCTGACGCTCAGACGCGAAAGCTAGGGTAGCAAACGGGATTA	Bacteria/Chloroflexi/Anaerolineae/Anaerolineales/Anaerolineaceae	40	0	63	53	0	0	0	0	0	0	0	0	0	0	0	0	0	0	0	54	0	31	43	29	59	0	0	0	113	0	0	0	0	0	0	0	0	0	0	0	0	0	94	0	59	0	0
392	GTAATACAGAGACCCCAAGCGTTATCCGGATTTATTGGGCGTAAAGCGTGTGTAGGCGGCAATGATAGTCAGATGTCAAATTCCAGCGCTCAACGTTGGAGCTGCATCTGAAACGTCATAGCTGGAGACAAGTAGAGGTTCATGGAACATATGGTGTAGCAGTGAAATGCGTTGATATCATATGGAACGCCAAAGGCGAAGGCAGTGAACTGGGCTTTGTCTGACGCTGAGACACGAAAGCGTGGGTAGCGAACGGGATTA	Bacteria/Patescibacteria/Parcubacteria/Candidatus Moranbacteria	0	0	6	0	0	0	0	0	0	20	0	0	0	0	0	0	0	0	23	0	0	0	0	0	0	0	0	0	0	15	7	0	0	0	14	22	8	0	0	0	0	0	0	0	0	8	0
393	GTAAGACATAGGAGGCGAGCGTTATCCGGATTTATTGGGCGTAAAGTGCGTTGAGGCGGTTTTGTAAGTTGGACGTGAAAGCTCCTGGCTTAACTAGGAGAGGCCGTTCAATACTGCAAGGCTAGAGGGTAGCAGAGGGGGGTGGAATTCCCGGTGTAGTGGTGAAATGCGTAGATATCGGGAGGAACACCAGTGGCGAAGGCGGCCCCCTGGGCTACATCTGACGCTGAAGGCGAAAGCTAGGGTAGCAAACGGGATTA	Bacteria/Chloroflexi/Anaerolineae/SBR1031	0	0	78	0	0	70	0	38	0	29	0	0	0	0	94	0	0	0	0	40	40	0	0	0	0	0	0	0	0	0	0	23	0	0	0	0	0	0	0	0	0	0	0	0	0	0	0
394	GTAATACGTAGGGGGCGAACGTTGCTCGGAATTACTGGGCGTAAAGGGTGCGTAGGTGGCTAAGCAAGTCGTTGATGAAATCCCGGGGCTCAACCTCGGAACTGTCACCGAAACTGCTTAGCTTGAGGATAGTTGAGGAGAACGGAATTCCCGGTGGAGCGGTGAAATGCGTAGATATCGGGAGGAACACCAGAGGCGAAGGCGGTTCTCTGGACTATTCCTGACACTGAGGCACGAAAGCTAGGGGAGCAAACGGGATTA	Bacteria/Acidobacteriota/Aminicenantia/Aminicenantales	0	0	0	0	0	0	0	0	0	0	0	0	0	0	0	0	0	12	0	0	0	0	0	0	0	0	0	0	0	0	0	36	0	0	0	0	0	0	38	28	44	14	26	24	43	272	376
395	GTAATACGGAGGGGGTTAGCGTTGTTCGGAATTACTGGGCGTAAAGCGCACGTAGGCGGATCAGAAAGTTGGGGGTGAAATCCCGGGGCTCAACCCCGGAACTGCCTCCAAAACTCCTGGTCTTGAGTTCGAGAGAGGTAAGTGGAATTCCGAGTGTAGAGGTGAAATTCGTAGATATTCGGAGGAACACCAGTGGCGAAGGCGACTTACTGGCTCGATACTGACGCTGAGGTGCGAAAGTGTGGGGAGCAAACAGGATTA	Bacteria/Proteobacteria/Alphaproteobacteria/Rhodobacterales/Rhodobacteraceae	45	39	54	44	58	48	22	0	0	0	0	0	0	0	15	0	31	0	0	49	42	26	36	29	0	0	0	0	0	0	0	0	0	0	0	0	0	23	54	57	57	36	48	44	42	64	33
396	GTAATACGTAGGGGGCGAGCGTTGTCCGGAATTACTGGGCGTAAAGGGCGTGCAGGCGGCTTTGGAAGTCGGGTGTGAAACCCGCCGGCTCAACCGGCGGACTGCACTTGAAACTCCAAGGCTTGAGGGCAGGAGAGGGAAGCGGAATTCCCGGTGTAGCGGTGAAATGCGTAGATATCGGGAGGAACACCAGTGGCGAAGGCGGCTTCCTGGTCTGTACCTGACGCTGAGACGCGAAAGCTAGGGGAGCAAACGGGATTA	Bacteria/Firmicutes/D8A-2	0	3	0	0	0	0	3	0	6	0	16	40	47	57	0	36	0	28	27	46	27	9	0	16	12	26	39	44	0	6	41	88	35	22	0	0	23	0	10	15	12	0	14	127	15	11	298
397	GTAATACAGAGGTCCCAAGCGTTGTTCGGATTCACTGGGCGTAAAGGGTGCGTAGGTGGCAAGGTAAGTTCGATGTGAAATCCCCGGGCTCAACCCGGGAACTGCATTGAAAACTATCTAGCTCGAGGATCGGAGGGGAGACTGGAATTCTTGGTGTAGCAGTGAAATGCGTAGATATCAAGAGGAACACCAGTGGCGAAGGCGAGTCTCTGGACGAATCCTGACACTGAGGCACGAAAGCTAGGGGAGCAAACAGGATTA	Bacteria/Verrucomicrobiota/Verrucomicrobiae/Pedosphaerales/Pedosphaeraceae/SCGC AAA164-E04	43	41	61	35	0	20	20	26	0	10	0	0	0	0	23	21	20	9	0	31	34	26	44	38	0	26	18	0	40	12	18	0	0	0	0	0	10	16	37	27	52	42	43	27	36	50	41
398	GTAATACGGAGGGTGCAAGCATTAATCGGAATTACTGGGCGTAAAGGGCGCGTAGGCGGAATTGCAAGTCACGAGTGAAATTCCAGGGCTTAACCTTGGAGCTGCTTGTGAAACTGCAAATCTAGTGGAAAGATGGAGAAAATGGAATTTCCCGTGTAGCGGTGAAATGCGTAGATATGGGAAGGAACATCGGTGGCGAAAGCGATTTTCTAATCTTCGCCAGACGCTGAAGCGCGAAAGCGAGGGGAGCAAACAGGATTA	Bacteria/Verrucomicrobiota/Chlamydiae/Chlamydiales	0	0	0	40	0	0	0	0	0	8	33	0	0	0	0	0	0	0	0	37	28	24	33	13	0	0	0	84	15	0	15	0	0	0	17	12	12	0	0	12	0	0	0	0	0	0	0
399	GTAATACGGAGGGTGCGAGCGTTGTTCGGAATTACTGGGCGTAAAGCGCGTGTAGGCGGCCTTGCAAGTCAGGCGTGAAAGCCCTCGGCTTAACCGGGGAAGTGCGTCTGAAACTGCTTGGCTTGAGTACGGGAGAGGGAGGCGGAATTCCCAGTGTAGAGGTGAAATTCGTAGATATTGGGAGGAACACCGGTGGCGAAAGCGGCCTCCTGGACCGATACTGACGCTGAGACGCGAAAGCGTGGGGAGCAAACAGGATTA	Bacteria/MBNT15	37	41	40	20	0	0	0	0	0	0	0	0	0	0	38	0	0	9	0	0	25	0	24	0	0	0	0	0	40	0	0	0	0	0	0	0	0	0	31	35	29	0	0	0	37	0	0
400	GTAATACGGAGGGGGTTAGCGTTGTTCGGAATTACTGGGCGTAAAGCGCGCGTAGGCGGACTATTAAGTCAGAGGTGAAATCCCAGGGCTCAACCCTGGAACTGCCTTTGATACTGGTAGTCTTGAGTTCGAGAGAGGTGAGTGGAATTCCGAGTGTAGAGGTGAAATTCGTAGATATTCGGAGGAACACCAGTGGCGAAGGCGGCTCACTGGCTCGATACTGACGCTGAGGTGCGAAAGCGTGGGGAGCAAACAGGATTA	Bacteria/Proteobacteria/Alphaproteobacteria/Rhodobacterales/Rhodobacteraceae	0	35	38	0	0	42	0	0	0	0	0	0	0	0	0	0	0	0	0	93	139	0	77	0	0	0	0	0	0	0	0	0	0	0	0	0	0	0	105	88	81	54	96	51	108	76	57
401	GTAAGACGGGGGAGGCAAGCGTTGTCCGGAATTATTGGGCGTAAAGAGCGCGTAGGTGGTTTGTAAAGTCATTTGTGAAAACTTTAGGCTTAACTTAAAGACTGCAAGTGATACTGACAAACTTGAGTACAGTAGAGGAAAGTGGAATTCCTGGTGTAGCGGTGAAATGCGCAGATATCAGGAAGAACACCAGTGGCGAAGGCGGCTTTCTGGGCTGTTACTGACACTGAGGCGCGAAAGCTAGGGGAGCGAACAGGATTA	Bacteria/Actinobacteriota/WCHB1-81	0	11	0	13	0	0	0	0	24	15	12	21	85	0	0	0	7	0	13	0	60	0	0	25	0	74	0	15	0	18	0	0	8	28	8	592	21	0	32	26	34	29	0	21	54	80	180
402	GTAATACGGAGGATGCAAGCGTTATCCGGATTTATTGGGTTTAAAGGGTGCGTAGGCGGATTAGTAAGTCAGTGGTGAAAGTTTATCGCTTAACGGTAAAATTGCCATTGATACTGTTAGTCTTGAGTGTATTTGAGGTAGGCGGAATGTGTAGTGTAGCGGTGAAATGCTTAGATATTACACAGAACACCGATTGCGAAGGCAGCTTACTAAGATACAACTGACGCTGAGGCACGAAAGTGTGGGGATCAAACAGGATTA	Bacteria/Bacteroidota/Bacteroidia/Bacteroidales/Paludibacteraceae	0	427	7	12	0	0	0	0	0	7	0	0	0	0	0	0	0	0	0	0	0	0	0	0	0	0	0	14	0	0	0	0	0	0	0	0	6	0	0	0	0	0	0	0	0	0	0
403	GTAATACGTAGGGTGCGAGCGTTGTCCGGAATTACTGGGCGTAAAGAGCTCGTAGGTGGTTTGTCGCGTCGTCTGTGAAATTCCGGGGCTTAACTCCGGGCGTGCAGGCGATACGGGCATAACTTGAGTGCTGTAGGGGAGACTGGAATTCCTGGTGTAGCGGTGAAATGCGCAGATATCAGGAGGAACACCGATGGCGAAGGCAGGTCTCTGGGCAGTTACTGACGCTGAGGAGCGAAAGCATGGGTAGCGAACAGGATTA	Bacteria/Actinobacteriota/Actinobacteria/Corynebacteriales/Corynebacteriaceae/Corynebacterium	0	0	0	0	0	0	0	0	0	0	1115	0	0	0	0	0	0	0	0	0	0	0	0	0	0	0	0	0	0	0	0	0	0	0	0	0	0	0	0	0	0	0	0	0	0	0	0
404	GTAATACGGAGGGTGCAAGCGTTATTCGGATTTATTGGGCGTAAAGTGAGCGTAGGCGGTCTGTTAAGTCAGGGGTGAAAGCCCCAGGCTCAACCTGGGAAGTGCCTTTGATACTGGCAGACTTGAGTACGAGAGAGGGTAGCGGAATTCCAAGTGTAGAGGTGAAATTCGTAGATATTTGGAGGAACACCGGTGGCGAAGGCGGCTACCTGGACCGATACTGACGCTGAGGCTCGAAAGCGTGGGGAGCAAACAGGATTA	Bacteria/Proteobacteria	0	0	0	0	30	54	19	538	0	0	0	0	33	28	33	115	0	0	0	0	0	0	0	39	0	0	0	147	0	0	48	0	0	18	0	9	0	0	3	16	0	0	0	0	0	0	0
405	GTAATACGGAGGGGGCAAGCGTTATTCGGATTTACTGGGCGTAAAGCGCACGTAGGCGGCAATATAAGTCACAGGTGAAAGCCCTCGGCTCAACCGAGGAACTGCCTGCGAAACTGCATTGCTTGAGTCCGGGAGGGGGGAGCGGAATTCCAAGTGTAGCGGTGAAATGCGTAGATACTTGGAGGAACACCGGTGGCGAAGGCGGCTCCCTGGACCGGTACTGACGCTGAGGTGCGAAAGCGTGGGTAGCAAACAGGATTA	Bacteria/Acidobacteriota/Thermoanaerobaculia/Thermoanaerobaculales/Thermoanaerobaculaceae/Subgroup 23	21	0	27	0	0	25	0	0	0	0	0	0	22	26	0	64	0	0	0	52	24	0	36	68	52	64	69	79	15	18	137	89	27	15	0	0	25	0	62	33	27	0	41	41	52	32	36
406	GTAATACGGAGGGTGCAAGCGTTGTTCGGAATTATTGGGCGTAAAGCGCGTGTAGGCGGTCGGGTAAGTCAGATGTGAAAGCCTTCTGCTTAACAGAAGAAGTGCATTTGAAACTGCCCGGCTAGAGTACGGGAGAGGAGAGTGGAATTCCCGGTGTAGAGGTGAAATTCGTAGATATCGGGAGGAACACCAGTGGCGAAGGCGGCTCTCTGGTCCGATACTGACGCTGAGACGCGAAAGCGTGGGGAGCAAACAGGATTA	Bacteria/Sva0485	0	0	0	0	0	0	0	0	0	0	0	0	0	0	0	0	0	0	0	18	0	0	0	0	0	0	0	0	0	0	0	31	0	0	0	0	0	0	63	48	41	0	34	1102	28	34	31
407	GTAATACGGGGGGTGCAAGCGTTATTCGGAATCATTGGGCGTAAAGGGCACGTAGGCGGCCTGGTAAGTCAGATGTGAAAGCCCGGGGCTTAACCCCGGAAGTGCATTTGAAACTATCAGGCTTGAGTATGGGAGAGGGAAGTGGAATTCCTGGTGTAGAGGTGAAATTCGTAGATATCAGGAGGAACACCGGTGGCGAAGGCGACTTCCTGGACCAATACTGACGCTGAGGTGCGAAGGCGTGGGTAGCAAACAGGATTA	Bacteria/Desulfobacterota/Desulfobacteria/Desulfobacterales/Desulfosarcinaceae/Desulfosarcina	0	0	0	0	0	0	0	25	0	0	0	0	0	0	0	0	0	0	0	0	0	0	37	86	100	65	0	92	0	15	18	0	11	188	54	29	0	20	24	51	46	0	49	55	34	0	34
408	GTAATACGGAGGGTGCAAGCGTTATTCGGAATTATTGGGCGTAAAGGGCGCGTAGGCGGCTTCTTAAGTCAGATGTGAAAGCCCGGGGCTTAACCCCGGAAGTGCATTTGAAACTAAGTGGCTTGAGTATGGGAGAGGGAAGTGGAATTCCTGGTGTAGAGGTGAAATTCGTAGATATCAGGAGGAACACCGGTGGCGAAGGCGACTTCCTGGACCAATACTGACGCTGAGGCGCGAAGGCGTGGGGAGCAAACAGGATTA	Bacteria/Desulfobacterota/Desulfobacteria/Desulfobacterales/Desulfosarcinaceae/SEEP-SRB1	0	0	0	48	0	76	0	0	0	0	0	0	0	0	0	0	0	0	0	0	0	0	0	0	117	0	0	0	0	0	0	38	0	0	0	0	0	0	0	0	0	0	0	0	0	0	0
409	GTAATACGTAGGGTGCAAGCGTTAATCGGAATTACTGGGCGTAAAGCGTGCGCAGGCGGTTATGCAAGACAGAGGTGAAATCCCCGGGCTCAACCTGGGAACTGCCTTTGTGACTGCATGGCTAGAGTGCGGCAGAGGGGGATGGAATTCCGCGTGTAGCAGTGAAATGCGTAGATATGCGGAGGAACACCGATGGCGAAGGCAATCCCCTGGGCCTGCACTGACGCTCATGCACGAAAGCGTGGGGAGCAAACAGGATTA	Bacteria/Proteobacteria/Gammaproteobacteria/Burkholderiales/Comamonadaceae	0	0	0	0	0	0	0	0	0	0	0	26	23	21	17	84	0	11	109	0	0	0	0	0	0	0	0	49	20	22	0	0	0	0	0	0	0	139	0	0	0	42	38	0	0	0	0
410	GTAATACGGAGGATGCAAGCGTTATCCGGATTCATTGGGTTTAAAGGGTGCGTAGGCGGATTAATAAGTCAGGGGTGAAAGTTTGCGGCTCAACCGTAAAATTGCCTTTGATACTGTTAATCTTGAGTACATTTGAGGTAGGCGGAATGTGTTGTGTAGCGGTGAAATGCTTAGATATAACACAGAACACCGATTGCGAAGGCAGCTTACTAAACTGTAACTGACGCTGAGGCACGAAAGCGTGGGTATCGAACAGGATTA	Bacteria/Bacteroidota/Bacteroidia/Bacteroidales/Marinilabiliaceae/Carboxylicivirga	18	38	0	0	0	42	28	0	0	0	0	0	0	11	0	0	0	0	0	0	0	31	58	20	0	0	0	13	0	0	573	0	0	0	0	0	0	26	76	63	63	47	58	36	61	39	53
411	GTAATACGTAGGGGGCGAGCGTTGTTCGGAATTACTGGGCGTAAAGAGCACGTAGGCGGTAAGTCAAGTCGAGTGTGAAAGCCTTGGGCTCAACCCAAGGATTGCATTCGAAACTAACTTACTAGAGTATAGTAGAGGGAAGTGGAATTCCCGGTGTAGCGGTGAAATGCGCAGATATTGGGAAGAACACCAGTGGCGAAGGCGGCTTCCTGGACTACGACTGACGCTGAGGTGCGAAAGCTAGGGGAGCGAACAGGATTA	Bacteria/Actinobacteriota/RBG-16-55-12	0	0	0	0	0	0	0	0	0	0	0	0	0	0	0	0	0	0	0	0	0	0	0	0	0	0	0	0	0	0	0	93	0	0	0	0	0	0	0	0	0	0	0	0	0	0	0
412	GTAAGACGAACCGGACGAACGTTATTCGGAATTACTGGGCTTAAAGAGTACGTAGGCGGCTTGGTAGGTTGGGTGTGAAATCCCACAGCTCAACTGTGGAACTGCGCTCAAAACCACCAGGCTTGAGGGAGACAGGGGTAAGCGGAACTGATGGTGGAGCGGTGAAATGCGTTGATATCATCAGGAACACCGGTGGCGAAGGCGGCTTACTGGGTCTTTTCTGACGCTGAGGTACGAAAGCTAGGGTAGCGAACGGGATTA	Bacteria/Planctomycetota/Planctomycetes/Pirellulales/Pirellulaceae/Rhodopirellula	79	83	67	34	49	0	30	0	6	0	0	0	0	0	0	0	26	0	0	52	36	43	69	44	25	0	52	0	0	0	326	20	0	0	0	0	0	0	20	26	41	28	33	38	105	27	35
413	GTAATACGTATGTCGCAAGCGTTATCCGGATTTATTGGGCGTAAAGCGCGTCTAGGCGGTTTGGTAAGTCTGATGTGAAAATGCGGGGCTCAACTCCGTATTGCGTTGGAAACTGCCAAACTAGAGTACTGGAGAGGTGGGCGGAACTACAAGTGTAGAGGTGAAATTCGTAGATATTTGTAGGAATGCCGATGGGGAAGCCAGCCCACTGGACAGATACTGACGCTAAAGCGCGAAAGCGTGGGTAGCAAACAGGATTA	Bacteria/Fusobacteriota/Fusobacteriia/Fusobacteriales/Fusobacteriaceae/Fusobacterium	0	0	0	0	0	0	0	0	0	21	0	0	0	0	0	525	0	0	0	32	0	33	0	0	0	0	0	120	122	0	0	16	0	0	16	0	0	0	0	0	0	0	0	0	0	0	0
414	GTAATACGGAGGGTGCAAGCGTTATCCGGATTTATTGGGTTTAAAGGGTGCGCAGGCGGACCTGTCAGTCAGTGGTGAAAACCCGGGGCTCAACTCCGGAACTGCCATTGATACTGCAGGTCTTGAATTCGGTTGAAGTGGGCGGAATGTGTCATGTAGCGGTGAAATGCATAGATATGACACAGAACACCGATCGCGAAGGCAGCTCACTAAGCCGACATTGACGCTCATGCACGAAAGCGTGGGGAGCGAACAGGATTA	Bacteria/Bacteroidota/Bacteroidia/Bacteroidetes VC2.1 Bac22	56	51	60	124	0	0	72	0	0	0	0	0	0	0	0	0	0	0	7	0	24	0	59	83	0	0	66	45	37	0	0	0	0	74	0	0	0	40	70	88	68	59	0	21	0	39	0
415	GTAATACGGAGGGTGCAAGCGTTATTCGGAATTACTGGGCGTAAAGAGCGTGTAGGCGGGATGATAAGTCAGATGTGAAAGCCCTGGGCTTAACCCAGGAAGTGCATTTGATACTGTCATTCTTGAGTATGGGAGAGGAGAGTGGAATTCCTAGTGTAGAGGTGAAATTCGTAGATATTAGGAGGAACATCCGTGGCGAAGGCGACTCTCTGGACCAATACTGACGCTGAGACGCGAAAGCGTGGGGAGCAAACAGGATTA	Bacteria/Desulfobacterota/Desulfobacteria/Desulfatiglandales/Desulfatiglandaceae/Desulfatiglans	0	0	0	31	0	0	34	24	0	0	0	0	0	16	0	0	0	0	0	0	0	0	24	38	32	70	40	0	0	0	0	21	0	0	0	0	0	28	46	31	0	0	36	33	36	35	49
416	GTAATACGTAGGTGGCAAGCGTTGTCCGGATTTATTGGGCGTAAAGCGAGCGCAGGCGGTTCTTTAAGTCTGATGTGAAAGCCCCCGGCTCAACCGGGGAGGGTCATTGGAAACTGGAGAACTTGAGTGCAGAAGAGGAGAGTGGAATTACACGTGTAGCGGTGAAATGCGTAGATATGTGGAGGAACACCAGTGGCGAAGGCGACTCTCTGGTCTGTAACTGACGCTGAGGCTCGAAAGCGTGGGGAGCAAACAGGATTA	Bacteria/Firmicutes/Bacilli/Lactobacillales/Carnobacteriaceae/Carnobacterium	0	0	0	0	0	0	0	0	135	141	0	0	0	0	0	0	0	787	81	0	0	0	0	0	0	0	0	0	245	73	314	0	69	122	0	0	0	0	0	0	0	0	0	369	0	0	0
417	GTAATACGTAGGATCCAAGCGTTGTCCGGATTTACTGGGTGTAAAGGGCGTGTAGGTGGGCTCTTAAGTCGGTGGTGAAATCTTGCAGCTTAACTGCAATACTGCCTTCGATACTGGGGGCCTTGAGTACGGAAGAGGGAAGTGGAATTCATGGTGTAGCGGTGAAATGTGTAGATATCATGAAGAACACCGGTAGCGAAGGCGGCTTCCTGGTCCGTTACTGACACTGAGGCGCGAAAGCATGGGGAGCAAACAGGATTA	Bacteria/Bacteroidota/Kryptonia/Kryptoniales/BSV26	29	19	0	0	0	30	25	14	0	0	10	0	0	0	44	0	0	10	10	0	0	26	0	47	0	0	14	16	73	17	39	0	0	10	0	0	0	0	26	0	21	0	19	21	0	21	32
418	GTAATACGGAGGGTGCGAGCGTTAATCGGAATTACTGGGCGTAAAGCGCGCGTAGGCGGTTTGTTAAGTCAGCTGTGAAAGCCCCGGGCTCAACCTGGGAACTGCAGTTGATACTGGCCGACTAGAGTATGAAAGAGGGAGGTAGAATTCCATGTGTAGCGGTGAAATGCGTAGATATATGGAGGAATACCAGTGGCGAAGGCGGCCTCCTGGTTCAATACTGACGCTGAGGTGCGAAAGCGTGGGGATCAAACAGGATTA	Bacteria/Proteobacteria/Gammaproteobacteria/Pseudomonadales/Halieaceae/Marimicrobium	59	82	115	107	29	63	20	0	0	0	0	0	0	0	0	0	0	0	0	64	65	54	45	54	0	0	0	0	0	0	0	0	0	0	0	0	0	33	50	56	79	41	34	38	80	41	40
419	GTAATACGGAGGGTGCGAGCGTTGTTCGGAATTATTGGGCGTAAAGAGCGTGTAGGCTGTTCGTCAAGTCTGATGTGAAAGCCCCGGGCTCAACCCGGGAAGTGCATTGGAAACTGGCGAACTTGAGTACGGGAGAGGAAAGTGGAATTTCGAGTGTAGGGGTGAAATCCGTAGATATTCGAAGGAACACCAGTGGCGAAGGCGGCTTTCTGGACCGATACTGACGCTGAGACGCGAAAGCGTGGGGAGCAAACAGGATTA	Bacteria/Desulfobacterota/Desulfuromonadia/Desulfuromonadales/Sva1033	0	0	0	0	183	0	0	0	0	0	0	0	0	0	0	0	185	0	0	0	0	0	0	0	0	0	0	0	145	0	0	0	0	0	0	0	0	0	186	144	147	0	124	0	91	0	92
420	GTAAGACGAACCGTCCAAACGTTATTCGGTATCACTGGGCTTAAAGCGTGCGTAGGCGGCTTGATAGGTGAGATGTGAAAGCCCACGGCCCAACCGTGGAATTGCGTTTCAAACCCTCAAGCTCGAGGAAGATAGGGGTGATGGGAACTTATGGTGGAGCGGTGAAATGCGTTGATATCATAGGGAACACCGGTGGCGAAGGCGCATCACTGGATCTTTTCTGACGCTGAGGCACGAAAGCTAGGGTAGCGAACGGGATTA	Bacteria/Planctomycetota/Planctomycetes/Pirellulales/Pirellulaceae/Rubripirellula	106	120	145	52	0	46	0	42	0	0	0	0	0	0	0	0	0	0	0	102	44	91	74	39	0	41	0	0	0	0	0	0	0	0	0	0	0	0	0	29	49	41	0	0	54	51	32
421	GTAATACGTAGGGGGCAAGCGTTGTCCGGAATCATTGGGCGTAAAGCGCGCGTAGGCGGCCCGATAAGTCCGCTGTAAAAGTCAACGGCTCAACTGTTGAAAGCCGGTGGATACTGTCGGGCTAGAGTCCGGAAGAGGCAAGTGGAATTCCTGGTGTAGCGGTGGAATGCGCAGATATCAGGAGGAACACCCATAGCGAAGGCAGCTTGCTGGGACGGTACTGACGCTAAGGCGCGAAAGCGTGGGGAGCAAACAGGATTA	Bacteria/Actinobacteriota/Thermoleophilia/Solirubrobacterales/67-14	59	54	0	71	0	55	0	0	0	0	0	0	0	0	56	0	0	0	0	31	42	0	0	0	41	67	63	0	0	0	0	0	0	0	0	0	13	0	0	45	0	0	0	0	0	33	0
422	GTAAAACGTAGGGGTCGAGCGTTATCCGGATTTACTGGGCGTAAAGAGCATGTAGGCGGTTGCTTTAGTCGGACGTGAAAGCTCCTGGCTTAACTAGGAGAGGCCGTTCGAAACTGAGCAACTCGAGGATGGTAGAGGAGAGTGGAATTCCCGGTGTAGTGGTGAAATGCGTAGATATCGGGAGGAACACCAGTGGCGAAAGCGGCTCTCTGGGCCATTCCTGACGCTGAGATGCGAAAGCTAGGGGAGAGAACGGGATTA	Bacteria/Chloroflexi/Anaerolineae/Ardenticatenales	32	31	18	26	0	13	0	0	0	0	0	0	0	0	26	0	0	12	11	44	0	0	0	29	41	41	28	0	31	20	0	137	22	0	0	0	0	0	11	27	0	0	0	0	30	0	20
423	GTAATACGTAGGGTGCAAGCGTTGTCCGGATTTATTGGGCGTAAAGAGCTCGTAGGCGGTTAGTCACGTCGGATGTGAAATCCGGGAGCTTAACTCCCGGCCTGCATTCGATACGGGCTGACTAGAGTGTGGTAGGGGAGACTGGAACTCCTGGTGTAGCGGTGAAATGCGCAGATATCAGGAAGAACACCGATGGCGAAGGCAGGTCTCTGGGCCACTACTGACGCTGAGGAGCGAAAGCGTGGGGAGCAAACAGGATTA	Bacteria/Actinobacteriota/Actinobacteria/PeM15	45	37	49	44	23	48	0	0	0	0	0	0	0	0	16	0	21	0	0	20	34	22	15	21	39	9	0	38	0	10	12	0	0	11	0	0	0	0	32	42	46	0	40	27	37	40	29
424	GTAATACGGAGGGAGCAAGCGTTATTCGGAATCACTGGGCGTAAAGGACGCGTAGGCGGGTTTTTAAGTCAGGTGTGAAATCCTATGGCTCAACCATAGAACTGCACTTGAAACTGGGGACCTAGAGTATGGAAGGGGCAGGTGGAATTAGTGGTGTAGGGGTAAAATCCGTAGATATCACTAGGAATACCGAAAGCGAAGGCGACCTGCTGGGACATTACTGACGCTGAGGCGTGAAAGCGTGGGGAGCAAACAGGATTA	Bacteria/Campylobacterota/Campylobacteria/Campylobacterales/Sulfurimonadaceae/Sulfurimonas	0	0	0	0	0	0	0	0	16	39	0	0	0	0	0	0	0	0	61	0	21	0	0	0	0	0	0	0	0	49	0	0	0	0	21	61	23	0	0	0	0	0	0	0	0	0	0
425	GTAATACGTAGGGCGCAAGCGTTATCCGGAATTATTGGGCGTAAAGAGCTTGTAGGCGGTTCGTCGCGTCTGGTGTGAAAGCCCATCGCTTAACGGTGGGTCTGCGCCGGGTACGGGCGGGCTAGAGTGCAGTAGGGGAGACTGGAATTCCCGGTGTAACGGTGGAATGTGTAGATATCGGGAAGAACACCAATGGCGAAGGCAGGTCTCTGGGCTGTTACTGACGCTGAGAAGCGAAAGCGTGGGGAGCGAACAGGATTA	Bacteria/Actinobacteriota/Actinobacteria/Bifidobacteriales/Bifidobacteriaceae/Gardnerella	0	0	0	0	0	0	0	0	0	0	0	0	0	0	0	0	0	35	0	0	0	0	0	0	0	0	0	0	0	0	0	0	0	0	0	0	0	0	0	0	0	0	0	0	0	20	0
426	GTAATACAGAGGGTGCAAGCGTTAATCGGAATTACTGGGCGTAAAGCGCGCGTAGGCCGTCGAGTAAGTCGGGTGTGAAATCCCTGGGCTTAACCTGGGAATTGCATTCGATACTGCCTGACTAGAGTGTGGAAGAGGGAAGCGGAATTTCCGGTGTAGCGGTGAAATGCGTAGATATCGGAAGGAACACCAGTGGCGAAGGCGGCTTCCTGGTCCAACACTGACGCTGAGGCGCGAAAGCGTGGGGAGCAAACAGGATTA	Bacteria/Proteobacteria/Gammaproteobacteria/CCM19a	42	37	34	20	25	42	21	0	0	0	0	0	0	16	16	0	0	16	7	28	28	30	0	85	21	22	31	15	117	16	30	25	22	22	0	0	14	28	22	27	71	12	27	18	15	22	13
427	GTAATACGGGGGGTGCAAGCGTTATTCGGAATTATTGGGCGTAAAGGGCGCGTAGGCGGTCTCTTAAGTCAGATGTGAAAGCCCGGGGCTTAACCCCGGAAGTGCATTTGAAACTAAGGGACTTGAGTATGGGAGAGGGAAGTGGAATTCCTGGTGTAGAGGTGAAATTCGTAGATATCAGGAGGAACACCGGTGGCGAAGGCGACTTCCTGGACCAATACTGACGCTGAGGCGCGAAGGCGTGGGGAGCAAACAGGATTA	Bacteria/Desulfobacterota/Desulfobacteria/Desulfobacterales/Desulfosarcinaceae/SEEP-SRB1	0	0	0	0	127	0	0	0	0	0	0	0	0	0	138	0	0	0	0	0	0	0	0	0	0	0	0	0	0	0	0	0	0	0	0	0	0	0	0	168	0	0	0	0	0	0	0
428	GTAATACGGAGGCTACAAACGTTGTTCGGATTTACTGGGCGTAAAGAGTTCGTAGGCGGTTGGGATTAATTAGACGTGAAATACTTTGGCTTACCCAAAGAATTGCGTCTAATATTGCCCGACTTGAGTATGAGAGGGGAGAGTAGAATTGTAGGTGGAGCGGTGAAATGCGTAGATATCTACAAGAATACCGGAGGCGAAGGCGACTCTCTAGTTCATTACTGACGCTGAGGAACGAAAGCTAGGGGATCAAACAGGATTA	Bacteria	0	0	0	0	0	0	0	0	0	38	18	0	0	56	0	155	0	0	8	0	0	0	5	0	0	0	0	16	0	0	0	0	0	0	0	0	3	0	0	0	89	58	49	49	106	734	75
429	GTAATACGGAGGGAGCTAGCGTTGTTCGGAATTACTGGGCGTAAAGCGCGCGTAGGCGGCTTCTCAAGTCAGAGGTGAAAGCCCGGGGCTCAACCCCGGAACTGCCTTTGAAACTAGGAAGCTAGAATCTTGGATAGGTCAGTGGAATTCCGAGTGTAGAGGTGAAATTCGTAGATATTCGGAAGAACACCAGTGGCGAAGGCGACTGACTGGACAAGTATTGACGCTGAGGTGCGAAAGCGTGGGGAGCAAACAGGATTA	Bacteria/Proteobacteria/Alphaproteobacteria/Sphingomonadales/Sphingomonadaceae/Novosphingobium	100	97	156	70	109	62	103	0	0	0	0	0	0	0	470	0	57	0	49	0	0	0	0	33	0	0	0	0	0	58	0	0	0	0	0	20	21	0	0	0	0	0	0	0	0	0	0
430	GTAATACGTAGGGGGCAAGCGTTGTCCGGAATGATTGGGCGTAAAGGGCGCGTAGGCGGCACGGCAAGTCCGGAGTGAAAGTCCTGCTTTTAAGGTGGGAATTGCTTTGGAAACTGTCGAGCTTGAGTGCAGGAGAGGTAAGCGGAATTCCCGGTGTAGCGGTGAAATGCGTAGAGATCGGGAGGAACACCAGTGGCGAAGGCGGCTTACTGGACTGTAACTGACGCTGAGGCGCGAAAGTGTGGGGAGCAAACAGGATTA	Bacteria/Firmicutes/Clostridia/Christensenellales/Christensenellaceae/Christensenellaceae R-7 group	5	188	0	0	0	0	0	0	0	0	0	0	0	0	0	0	0	0	0	0	0	0	0	0	0	0	0	0	0	0	0	0	0	0	0	0	0	0	0	0	0	0	0	0	0	0	0
431	GTAATACGAAGGGTGCAAGCGTTACTCGGAATTACTGGGCGTAAAGCGTGCGTAGGTGGTCGTTTAAGTCCGTTGTGAAAGCCCTGGGCTCAACCTGGGAACTGCAGTGGATACTGGGCGACTAGAGTGTGGTAGAGGGTAGCGGAATTCCTGGTGTAGCAGTGAAATGCGTAGAGATCAGGAGGAACATCCATGGCGAAGGCAGCTACCTGGACCAACACTGACACTGAGGCACGAAAGCGTGGGGAGCAAACAGGATTA	Bacteria/Proteobacteria/Gammaproteobacteria/Xanthomonadales/Xanthomonadaceae/Stenotrophomonas	38	34	56	33	45	0	40	0	24	19	0	16	0	35	89	49	23	0	0	25	0	0	0	16	27	26	41	36	0	0	0	69	0	0	21	21	187	0	0	0	0	0	0	0	0	0	0
432	GTAAGACGGAGGGTGCAAGCGTTATTCGGATTTATTGGGCGTAAAGAGAGTGTAGGCGGCCGGTCAAGCCAGATGTGAAAGCCCAGGGCTTAACCCTGGAAGTGCATTTGGAACTGGTTGGCTTGAGTTCGGGAGAGGGAAGTGGAATTCCGGGTGTAGAGGTGAAATTCGTAGATATCCGGAGGAACACCGGTGGCGAAGGCGACTTCCTGGACCGAAACTGACGCTGAGACTCGAAAGCGTGGGGAGCAAACAGGATTA	Bacteria/Desulfobacterota/Desulfobaccia/Desulfobaccales/Desulfobaccaceae/Desulfobacca	0	0	0	0	0	54	193	65	0	0	0	28	36	0	50	0	0	0	57	0	0	0	0	28	0	64	0	0	43	0	0	183	0	0	0	0	0	0	100	64	0	0	0	0	0	0	76
433	GTAATACGGAGGGGGCTAGCGTTGTTCGGAATTACTGGGCGTAAAGCGCGCGTAGGCGGATCTTTAAGTCAGAGGTGAAATCCTGGAGCTCAACTCCAGAACTGCCTTTGATACTGGAGATCTTGAGTCCGGAAGAGGTTAGTGGAATTCCCAGTGTAGAGGTGAAATTCGTAGATATTGGGAAGAACACCAGTGGCGAAGGCGGCTAACTGGTCCGGTACTGACGCTGAGGTGCGAAAGCGTGGGGAGCAAACAGGATTA	Bacteria/Proteobacteria/Alphaproteobacteria/Rhizobiales/Rhizobiales Incertae Sedis/Anderseniella	29	47	37	0	0	46	0	0	0	0	0	0	0	0	0	0	0	0	0	58	67	55	0	29	0	0	15	0	0	0	0	0	0	0	0	0	215	0	69	29	32	0	40	30	38	0	38
434	GTAATACGTAGGGTGCGAGCGTTAATCGGAATTACTGGGCGTAAAGCGTGCGCAGGCGGCTTTGCAAGACAGATGTGAAATCCCCGGGCTCAACCTGGGAACTGCATTTGTGACTGCAAGGCTAGAGTACGGCAGAGGGGGATGGAATTCCGCGTGTAGCAGTGAAATGCGTAGATATGCGGAGGAACACCAATGGCGAAGGCAATCCCCTGGGCCTGTACTGACGCTCATGCACGAAAGCGTGGGGAGCAAACAGGATTA	Bacteria/Proteobacteria/Gammaproteobacteria/Burkholderiales/Comamonadaceae/Aquabacterium	0	0	0	0	0	0	0	0	0	0	0	82	0	19	0	10	0	8	0	0	0	0	0	0	24	0	0	0	0	0	0	0	49	0	26	0	0	0	0	0	0	0	0	0	0	24	0
435	GTAATACGGGGGGTGCAAGCGTTATTCGGATTTATTGGGCGTAAAGGGCGCGTAGGCGGTCTTTTAAGTCAGATGTGAAAGCCCGGGGCTCAACCCCGGAAGTGCATTTGAAACTAAAGGACTTGAGTATGGGAGAGGGAAGTGGAATTCCTGGTGTAGAGGTGAAATTCGTAGATATCAGGAGGAACACCGGTGGCGAAGGCGACTTCCTGGACCAATACTGACGCTGAGGCGCGAAGGCGTGGGGAGCAAACAGGATTA	Bacteria/Desulfobacterota/Desulfobacteria/Desulfobacterales/Desulfosarcinaceae/SEEP-SRB1	0	0	0	0	0	0	0	0	0	0	0	0	0	0	0	0	0	0	0	0	85	0	112	0	90	148	114	0	0	0	0	23	0	0	0	0	0	0	0	0	84	0	0	0	0	0	0
436	GTAATACGTAGGTGGCGAGCGTTGTCCGGATTTACTGGGCGTAAAGAGCGCGCAGGCGGTCGTGCAAGTCGGATGTGAAAGCCCCCGGCTCAACTGGGGAGGGTCATTCGATACTGCTCGACTTGAAGGCGGGAGAGGGAAGCGGAATTCCCGGTGTAGTGGTGAAATGCGTAGATATCGGGAGGAACACCAGTGGCGAAGGCGGCTTCCTGGCCCGTTCTTGACGCTGAGGCGCGAAAGCTAGGGGAGCAAACGGGATTA	Bacteria/Chloroflexi/KD4-96	0	0	0	40	0	0	31	0	0	0	0	0	17	0	0	14	0	27	0	49	39	0	66	0	0	40	22	41	67	0	38	41	25	42	0	0	0	0	0	0	0	0	0	0	0	20	0
437	GTAATACGTAGGGGGCAAACGTTGCTCGGAATTACTGGGCGTAAAGGGTGTGTAGGTGGCTGAGTAAGTCACGGATGAAATCCCGAGGCTCAACCTCGGAATTGTTCTTGAAACTGCTCAGCTTGAGGATAGCTGAGGAAAACGGAATTCCCGGTGGAGCGGTGAAATGCGTAGATATCGGGAGGAACACCAGAGGCGAAGGCGGTTTTCTAAGCTATTCCTGACACTGAGACACGAAAGCTAGGGGAGCAAACGGGATTA	Bacteria/Acidobacteriota/Aminicenantia/Aminicenantales	0	0	0	0	0	0	0	0	0	0	0	0	0	0	0	0	0	0	0	0	0	0	0	0	0	0	0	0	0	0	0	0	0	0	0	0	0	64	0	0	27	0	0	0	0	0	0
438	GTAATACGTAGGGAGCAAGCGTTGTCCGGAATCATTGGGCGTAAAGCGCGCGTAGGCGGCCCGATAAGTCCGCTGTAAAAGTCAACGGCTCAACTGTTGAAAGCCGGTGGATACTGTCGGGCTAGAGTACGGAAGAGGCAAGTGGAATTCCTGGTGTAGCGGTGGAATGCGCAGATATCAGGAGGAACACCTATAGCGAAGGCAGCTTGCTGGGACGTTACTGACGCTAAGGCGCGAAAGCGTGGGGAGCGAACAGGATTA	Bacteria/Actinobacteriota/Thermoleophilia/Solirubrobacterales/67-14	34	40	48	34	26	33	32	0	0	0	0	28	0	0	0	0	0	0	0	34	0	0	0	0	0	26	0	54	0	0	0	19	0	0	0	0	0	0	44	29	30	0	23	19	23	25	0
439	GTAAGACGTAGGACGCAAGCGTTATCCGGATTTACTGGGCGTAAAGCGTCTGTAGGCGGAAAGACAAGTTGGGCGTGAAAGCTCCGGGCTCAACCCGGAGAGTGCGTTCAATACTGTTTATCTAGAGGAGGTCAGAGGGGAGTGGAATTTCAGGTGTAGCGGTAAAATGCGCAGATATCTGAAGGAACACCAGTGGCGAAGGCGGCTCCCTGGGGCCCACCTGACGCTGAGAGACGAAAGCTAGGGGAGCAAACAGGATTA	Bacteria/Chloroflexi/Anaerolineae/SBR1031	32	0	31	48	0	49	44	39	0	0	9	0	0	0	44	0	16	0	0	0	0	0	0	0	0	74	0	0	0	0	0	0	0	0	0	0	0	0	60	0	62	0	0	0	70	0	50
440	GTAAAACGTAGGAGGCGAGCGTTATCCGGATTCACTGGGCGTAAAGCGCGTGCAGGCGGTTTGGTAAGTTCGGCGTGAAAGCTCCCGGCTCAACTGGGAGAGGTCGTCAAATACTACCAGACTAGAGAGCGGTAGAGGAAAATGGAATTCCCGGTGTAGTGGTGAAATGCGTAGATATCGGGAGGAACACCAGTGGCGAAGGCGATTTTCTGGCCCGTTTCTGACGCTCAGACGCGAAAGCTAGGGTAGCAAACGGGATTA	Bacteria/Chloroflexi/Anaerolineae/Anaerolineales/Anaerolineaceae	36	0	0	0	0	23	0	0	0	0	0	0	0	0	0	59	0	0	0	19	0	20	0	28	21	0	0	18	65	18	0	0	0	0	0	0	0	0	17	0	23	0	0	0	25	0	0
441	GTAATACGTAGGGGGCAAGCGTTATCCGGATTCATTGGGCGTAAAGCGCGCGTAGGCGGTCTGTTAGGTCGGGAGTTAAATCCGGGGGCTCAACCCCCGTCCGCTCCCGATACCGGCAGACTTGAGTTTGGTAGGGGAAGATGGAATTCCAAGTGTAGCGGTGGAATGCGCAGATATTTGGAAGAACACCGGTGGCGAAGGCGGTCTTCTGGGCCATAACTGACGCTGAGGCGCGAAAGCTAGGGGAGCGAACAGGATTA	Bacteria/Actinobacteriota/Coriobacteriia/Coriobacteriales/Atopobiaceae/Atopobium	0	0	0	0	0	0	0	0	0	59	0	30	43	44	0	37	0	0	67	34	76	0	28	75	0	0	0	0	0	107	0	22	811	147	0	39	0	0	0	0	0	0	0	0	0	0	0
442	GTAAAACCAGCTCTTCGAGTGGTGTCCATGATTATTGAGCTTAAAGCGTTCGTAGCCGGTTCTGTAGGTCCCTGCTCAAATCTGGCCGCTTAACGGTCAGCCTGGTAGGGATACCGCATTACTTGGGGACGGGAGACGGCGACGGTATTCCGTAGGTAAGGGTGAAATCTAATGATCTACGGAGGACCACCAGTGGCGAAGGCGGTCGTCGAGAACGTGCCCGACGGTGAGGGACGAAACCCAGGGGAGCAAATCGGATTA	Archaea	0	0	0	0	0	0	0	0	0	0	0	0	0	0	120	0	0	0	0	0	0	0	0	0	0	0	0	0	0	0	0	0	0	0	0	0	0	0	0	0	0	0	0	0	0	0	0
443	GTAAAACCAGCTCTTCGAGTGGTGTCCATGATTATTGAGCTTAAAGCGTTCGTAGCCGGTTCTGTAGGTCCCTGCTTAAATCTGGCCGCTCAACGGTCAGTCTGGTAGGGATACCGCTTTACTTGGGGACGGGAGACGGCGACGGTATTCCGTAGGTAAGGGTGAAATCTAATGATCTACGGAGGACCACCAGTGGCGAAGGCGGTCGTCGAGAACGTGCCCGACGGTGAGGGACGAAACCCAGGGGAGCAAATCGGATTA	Archaea	0	0	0	0	0	0	0	0	0	0	0	0	0	0	76	0	0	0	0	0	0	0	0	0	0	0	0	0	0	0	0	0	0	0	0	0	0	0	0	0	0	0	0	0	0	0	0
444	GTAATACGGAAGGGGCTAGCGTTGTTCGGATTTACTGGGCGTAAAGCGCATGTAGGCGGCTATTCAAGTGAGGCGTGAAAGGCCTGGGCTCAACCTGGGAACGGCGCTTCAGACTGGATGGCTCGAGTTCGGGAGAGGGTGGTGGAATTTCCAGTGTAGAGGTGAAATTCGTAGATATTGGAAGGAACACCGGTGGCGAAGGCGGCCACCTGGCCCGAGACTGACGCTCAAGTGCGAAAGCGTGGGGAGCAAACAGGATTA	Bacteria/Proteobacteria/Alphaproteobacteria/Defluviicoccales/Defluviicoccaceae/Defluviicoccus	34	35	45	57	34	51	21	19	0	0	0	10	0	10	14	0	33	0	7	21	24	28	18	20	28	18	0	19	0	8	0	8	9	0	8	0	0	15	31	46	29	21	29	32	45	28	18
445	GTAATACGGAGGGGGCAAGCGTTATTCGGATTTACTGGGCGTAAAGCGCACGTAGGTGGCGATGTAAGTCATAGGTGAAAGCCCTCGGCTCAACCGAGGAACTGCCTGCGAAACTGCACCGCTTGAGTCCGGGAGGGGGGAGCGGAATTCCAAGTGTAGCGGTGAAATGCGTAGATACTTGGAGGAACACCGGTGGCGAAGGCGGCTCCCTGGACCGGTACTGACACTGAGGTGCGAAAGCGTGGGTAGCAAACAGGATTA	Bacteria/Acidobacteriota/Thermoanaerobaculia/Thermoanaerobaculales/Thermoanaerobaculaceae/Subgroup 23	35	23	28	15	0	18	0	0	0	0	0	0	0	0	10	0	0	0	0	36	24	29	28	50	25	23	33	26	40	0	21	0	0	0	0	0	0	26	53	32	30	16	35	31	59	29	30
446	GTAATACGTAGGGGGCTAGCGTTATCCGGAATTACTGGGCGTAAAGGGTGCGTAGGTGGTTTCTTAAGTCAGAGGTGAAAGGCTACGGCTCAACCGTAGTAAGCCTTTGAAACTGAGAAACTTGAGTGCAGGAGAGGAGAGTAGAATTCCTAGTGTAGCGGTGAAATGCGTAGATATTAGGAGGAATACCAGTTGCGAAGGCGGCTCTCTGGACTGTAACTGACACTGAGGCACGAAAGCGTGGGGAGCAAACAGGATTA	Bacteria/Firmicutes/Clostridia/Peptostreptococcales-Tissierellales/Peptostreptococcaceae/Romboutsia	0	17	31	41	0	0	24	0	0	0	0	0	0	0	30	0	19	0	0	24	0	0	0	0	0	0	0	0	8	0	0	10	0	0	0	0	0	18	0	49	48	0	33	0	64	0	54
447	GTAATACGTAGGGTGCGAGCGTTAATCGGAATTACTGGGCGTAAAGCGTGCGCAGGCGGTTTTTTAAGCCAGATGTGAAATCCCCGGGCTCAACCTGGGAACTGCATTTGGAACTGGAAGACTAGAGTGTAGCAGAGGGGGGTAGAATTCCACGTGTAGCAGTGAAATGCGTAGATATGTGGAGGAATACCGATGGCGAAGGCAGCCCCCTGGGCTAACACTGACGCTCATGCACGAAAGCGTGGGGAGCAAACAGGATTA	Bacteria/Proteobacteria/Gammaproteobacteria/Burkholderiales/Gallionellaceae/Gallionella	0	0	0	0	84	0	0	21	16	0	0	0	0	0	0	0	82	0	16	54	40	24	0	0	0	0	0	0	40	0	32	33	54	42	0	0	0	0	37	28	0	0	0	0	0	0	0
448	GTAATACGTATGGAGCGAGCGTTGTCCGGAATTATTGGGCGTAAAGGGTACGCAGGCGGTTTAATAAGTCGAATGTTAAAGATCGGGGCTCAACCCCGTAAAGCATTGGAAACTGATAAACTTGAGTAGTGGAGAGGAAAGTGGAATTCCTAGTGTAGTGGTGAAATACGTAGATATTAGGAGGAATACCAGTAGCGAAGGCGACTTTCTGGACACAAACTGACGCTGAGGTACGAAAGCGTGGGGAGCAAACAGGATTA	Bacteria/Firmicutes/Clostridia/Peptostreptococcales-Tissierellales/Family XI/Finegoldia	0	0	0	0	23	0	0	0	0	0	0	20	16	20	0	58	27	501	20	0	0	0	0	0	0	0	0	27	34	0	8	0	17	0	0	0	0	60	0	0	0	31	0	0	0	0	0
449	GTAATACGTAGGTGGCAAGCGTTGTCCGGATTTATTGGGCGTAAAGCGAGCGCAGGCGGTTCTTTAAGTCTGATGTGAAAGCCCCCGGCTCAACCGGGGAGGGTCATTGGAAACTGGAGAACTTGAGTGCAGAAGAGGAGAGTGGAATTCCACGTGTAGCGGTGAAATGCGTAGATATGTGGAGGAACACAAGTGGCGAAGGCGACTCTCTGGTCTGTAACTGACGCTGAGGCTCGAAAGCGTGGGGAGCAAACAGGATTA	Bacteria/Firmicutes/Bacilli/Lactobacillales/Carnobacteriaceae/Carnobacterium	0	0	0	0	0	0	0	0	140	104	0	0	0	1591	0	0	0	398	0	0	0	0	0	0	0	0	0	0	0	0	374	0	0	210	0	0	0	0	0	0	0	0	0	0	0	0	0
450	GTAATACGTAGGTGGCAAGCGTTGTCCGGATTTATTGGGCGTAAAGCGAGCGCAGGCGGTCTTTTAAGTCTGATGTGAAAGCCCCCGGCTTAACCGGGGAGGGTCATTGGAAACTGGGAGACTTGAGTGCAGAAGAGGAAAGCGGAATTCCATGTGTAGCGGTGAAATGCGTAGATATATGGAGGAACACCAGTGGCGAAGGCGGCTTTCTGGTCTGTAACTGACGCTGAGGCTCGAAAGCGTGGGGAGCAAACAGGATTA	Bacteria/Firmicutes/Bacilli/Lactobacillales	0	0	0	0	0	0	0	0	0	0	0	0	0	0	0	0	0	0	0	0	0	0	0	0	0	0	0	0	0	0	0	0	0	0	0	0	0	0	0	0	0	0	0	0	0	0	0
451	GTAATACGAAGGGGGCTAGCGTTGTTCGGAATTACTGGGCGTAAAGCGCACGTAGGCGGATGTGTCAGTCAGGGGTGAAATCCCGAGGCTCAACCTCGGAACTGCCTCCGATACAGCACGTCTCGAGTCCGGAAGAGGTGAGTGGAATTCCTAGTGTAGAGGTGAAATTCGTAGATATTAGGAAGAACACCAGTGGCGAAGGCGGCTCACTGGTCCGGTACTGACGCTGAGGTGCGAAAGCGTGGGGAGCAAACAGGATTA	Bacteria/Proteobacteria/Alphaproteobacteria/Rhizobiales/Hyphomicrobiaceae	49	43	50	68	28	0	0	0	0	0	0	0	0	0	0	0	0	0	0	0	53	0	42	24	0	0	0	0	0	0	0	0	0	0	0	0	0	0	52	51	39	0	0	39	0	0	27
452	GTAATACGTAGGATCCGAGCGTTATCCGAATTTACTGGGCGTAAAGCGCGTGCAGGCGGTTTGATAAGTTGGATGTGAAAGCTCCCGGCTCAACTGGGAGAGGCCGTTCAAAACTATCAGACTAGAGGACGGTAGAGGGAGGTGGAATTCCCGGTGTAGTAGTGAAATGCGTAGATATCGGGAGGAACACCAGTGGCGAAGGCGGCCTCCTGGGCCGTTCCTGACGCTAAGACGCGAAAGCTAGGGTAGCAAACGGGATTA	Bacteria/Chloroflexi/Anaerolineae/Anaerolineales/Anaerolineaceae/RBG-16-58-14	37	44	23	0	0	27	26	0	0	0	0	0	0	0	42	0	0	0	0	0	0	0	0	0	0	0	0	0	0	0	0	0	0	0	0	0	0	0	0	28	18	0	0	0	0	24	32
453	GTAATACGGAGGGCGCGAGCGTTACCCGGATTCACTGGGCGTAAAGGGCGTGTAGGCGGTCTGGGGCGTCCCATGTGAAAGACCACGGCTCAACCGTGGGGGAGCGTGGGATACGCTCAGGCTAGACGGTGGGAGAGGGTGGTGGAATTCCCGGAGTAGCGGTGAAATGCGCAGATACCGGGAGGAACGCCGATGGCGAAGGCAGCCACCTGGTCCACCCGTGACGCTGAGGCGCGAAAGCGTGGGGAGCAAACCGGATTA	Bacteria/Deinococcota/Deinococci/Thermales/Thermaceae/Thermus	0	0	0	0	0	0	0	0	0	0	0	0	0	0	0	0	0	0	0	0	0	0	0	0	0	0	0	0	0	0	0	0	0	0	319	52	38	0	0	0	0	0	0	0	0	0	0
454	GTAAGACGGAGGGTGCTAGCGTTGTTCGGAATCACTGGGCGTAAAGGGCGCGTAGGCGGCGCCGACAGTCGGCCGTGAAAGCCCGGGGCTCAACCCCGGAGGTGCGGCCGAGACGTCGGTGCTGGAGGCCGGAAGAGGAGGGTGGAATACCCAGTGTAGAGGTGAAATTCGTAGATATTGGGTGGAACACCGGTGGCGAAAGCGGCTCTCTGGTCCGGACCTGACGCTGAGGCGCGAAAGCGTGGGGAGCAAACAGGATTA	Bacteria/Proteobacteria/Alphaproteobacteria/Tistrellales/Geminicoccaceae	27	20	20	15	20	21	10	0	0	0	0	0	0	9	0	0	15	0	0	64	34	14	15	15	49	63	30	0	0	0	0	146	29	0	0	7	0	0	12	29	24	0	27	15	16	31	27
455	GTAATACGGAGGGGGCAAGCGTTATTCGGATTTACTGGGCGTAAAGCGCACGTAGGTGGCATGGTAAGTCAAAGGTGAAAGCCCTCGGCTCAACCGAGGAACTGCCTTTGAAACTGCCTTGCTTGAGTCCGGGAGGGGGGAGCGGAATTCCCAGTGTAGCGGTGAAATGCGTAGATACTGGGAGGAACACCGGTGGCGAAGGCGGCTCCCTGGACCGGTACTGACACTGAGGTGCGAAAGCGTGGGTAGCAAACAGGATTA	Bacteria/Acidobacteriota/Thermoanaerobaculia/Thermoanaerobaculales/Thermoanaerobaculaceae/Subgroup 23	0	0	67	0	0	0	0	0	0	0	0	0	0	0	69	0	0	0	0	0	0	0	0	0	0	0	0	0	0	0	0	0	0	0	0	0	0	0	44	42	42	0	0	0	47	0	0
456	GTAATACGGAGGGTGCAAGCGTTGTTCGGAATTACTGGGCGTAAAGGGCGTGTAGGCGGACCAAGTAGTCGGGTGTGAAAGCCCTGGGCTCAACCCAGGAAGTGCGCCCGAAACCATTGGTCTAGAGATTCGGAGGGGAGCGGGGAATTCCCAGTGTAGAGGTGAAATTCGTAGATATTGGGAGGAACACCGGTGCCGAAGGGGCCGCTCTGGACGAATACTGACGCTGAGACGCGAAAGCGTGGGTAGCAAACAGGATTA	Bacteria/NKB15	0	0	13	0	0	0	0	17	0	0	0	0	0	0	17	0	0	0	0	0	0	0	0	0	0	0	0	0	0	0	0	0	0	0	0	0	0	0	0	0	0	0	51	0	0	0	0
457	GTAATACGTAGGTGGCAAGCGTTGTCCGGATTTATTGGGCGTAAAGCGAGCGCAGGCGGTTCTTTAAGTCTGATGTGAAAGCCCCCGGCTCAACCGGGGAGGGTCATTGGAAACTGGAGAACTTGAGTGCAGAAGAGGAGAGTGGAATTCCACGTGTAGCGGTGAAATGCGTAGATATGTGGAGGAACACCAGTGGCGAAGGCGACTATCTGGTCTGTAACTGACGCTGAGGCTCGAAAGCGTGGGGAGCAAACAGGATTA	Bacteria/Firmicutes/Bacilli/Lactobacillales/Carnobacteriaceae/Carnobacterium	0	0	0	0	0	0	0	0	0	0	0	0	205	230	0	303	0	302	201	0	0	0	0	0	0	0	0	0	0	0	186	0	137	325	0	0	0	276	0	0	0	0	0	0	0	0	0
458	GTAATACAGAGGGTGCGAGCGTTAATCGGAATTACTGGGCGTAAAGCGCACGTAGGCGGCTACGTAAGTCAGGTGTGAAATCCCCGGGCTCAACCTGGGAACTGCATTTGAGACTGCGTAGCTAGAGTATGGGAGAGGAAGGCGGAATTCCCGGTGTAGCGGTGAAATGCGTAGATATCGGGAGGAACATCAGTGGCGAAGGCGGCCTTCTGGCCCAATACTGACGCTCAGGTGCGAAAGCGTGGGGAGCAAACAGGATTA	Bacteria/Proteobacteria/Gammaproteobacteria/PLTA13	19	18	0	0	31	24	0	11	0	0	0	0	0	0	20	0	20	0	0	0	13	0	9	0	0	0	0	0	0	0	0	0	0	0	0	0	0	0	0	37	20	0	21	0	0	23	22
459	GTAATACGAAGGGGGCTAGCGTTGTTCGGAATTACTGGGCGTAAAGCGCATGCAGGCGGATCGCTAAGTCAGGGGTGAAAGCCCGAGGCTCAACCTCGGAACTGCCTTTGATACTGGCGATCTTGAGTCCGGGAGAGGTGAGTGGAACTCCGAGTGTAGAGGTGAAATTCGTAGATATTCGGAAGAACACCAGTGGCGAAGGCGGCTCACTGGCCCGGTACTGACGCTGAGATGCGAAAGCGTGGGGAGCAAACAGGATTA	Bacteria/Proteobacteria/Alphaproteobacteria/Rhizobiales/Rhizobiales Incertae Sedis/Bauldia	28	0	21	15	0	46	0	0	0	0	0	0	0	0	20	15	0	0	11	26	38	28	32	38	0	13	0	23	21	17	22	0	0	51	0	0	0	0	17	40	29	0	48	28	45	22	12
460	GTAATACGAAGGCCACAAGCGTTATCCGGATTTATTGGGCGTAAAGAGCGTGTAGGAGGTTCGACAAGTCTTTCTGTTAAATTTCACCGCTCAACGGTGAAGCCGCAGGGGATACTATCGGACTAGAGGGCGTTAGAGGCAGATGGAACACACGGTGTAGGGGTGAAATCCGTTGATATCGTGTGGAACACCAAAGGCGAAGGCATTCTGCTGGGACGTTCCTGACTCTGAGACGCGAAAGCGTGGGGAGCAAAAAGGATTA	Bacteria/Patescibacteria/Parcubacteria/Candidatus Jorgensenbacteria	0	0	0	0	0	0	0	0	0	0	0	0	0	0	0	0	0	0	0	0	0	0	0	0	0	0	0	0	0	0	0	0	0	0	0	0	0	0	6	0	12	9	0	1085	0	36	0
461	GTAAAACGTAGGAGGCGAGCGTTATCCGGATTTACTGGGTGTAAAGCGCGTGCAGGCGGTTTGATAAGTTGGATGTGAAAGCTCCTGGCTCAACTGGGAGAGGTCGTTCAAAACTATCAGACTAGAGAGTGGTAGAGGAAAGTGGAATTCCCGGTGTAGTGGTGAAATGCGTAGATATCGGGAGGAACACCAGTGGCGAAGGCGGCTTTCTGGACCATTTCTGACGCTAAGACGCGAAAGCTAGGGTAGCAAACGGGATTA	Bacteria/Chloroflexi/Anaerolineae/Anaerolineales/Anaerolineaceae/GWD2-49-16	0	0	0	0	0	0	0	21	23	0	0	0	0	0	0	0	0	0	0	0	0	0	0	0	0	0	0	0	0	0	0	0	0	0	0	0	0	0	0	0	0	0	0	0	0	0	0
462	GTAAGACGAACCAAGCGAACGTTATTCGGAATTACTGGGCTTAAAGCGCGTGTAGGCGGATGACCACGTCAGTTGTTGAAATCCCCCGGCTCAACCGGGGAACTGGCACTGATACGGGTCGTCTGGAGGTGGGTAGGGGAGACTGGAACTTCCGGTGGAGCGGTGAAATGCGTTGAGATCGGAAGGAACGCCCGCGGCGAAAGCGAGTCTCTGGACCCATACTGACGCTGAGACGCGAAAGCCAGGGGAGCAAACGGGATTA	Bacteria/Planctomycetota/Planctomycetes/Isosphaerales/Isosphaeraceae	38	52	61	47	28	37	419	26	0	0	0	32	0	0	14	0	0	0	0	28	0	0	17	0	22	74	0	0	99	0	0	102	0	0	0	0	0	0	0	35	28	0	44	26	38	23	0
463	GTAACACGGGGGGAGCAAGCGTTGTCCGGAATTACTGGGCGTAAAGGGCGTGTAGGCGGCTTGGTAAGTCAGATGTTAAAGCCCCCGGCTTAACCGGGGATTGTCATTTGAAACTGCCAGGCTTGAGTTCGAGAGAGGGTAGCGGAATTCCCAGTGTAGCGGTGAAATGCGTAGATATTGGGAAGAACACCAGTAGCGAAGGCGGCTACCTGGCTCGTAACTGACGCTAATGCGCGAAAGCGTGGGGAGCAAACAGGATTA	Bacteria/Calditrichota/Calditrichia/Calditrichales/Calditrichaceae/Caldithrix	26	0	0	0	0	24	17	25	10	0	0	0	0	9	20	0	0	0	0	62	32	16	21	41	56	90	33	0	22	0	0	104	38	13	0	13	0	28	18	28	0	0	23	38	21	0	0
464	GTAATACGGAGGGTGCAAGCGTTGTTCGGAATTATTGGGCGTAAAGCGCGTGTAGGCGGTCTGTTAAGTCTGATGTGAAAGCCCGGGGCTCAACCCCGGAAGTGCATTGGAAACTGGCAGACTTGAGTACGGGAGAGGGTAGTGGAATTTCGAGTGTAGGGGTGAAATCCGTAGATATTCGAAGGAACACCGGTGGCGAAGGCGGCTACCTGGACCGATACTGACGCTGAGACGCGAAAGCGTGGGGAGCAAACAGGATTA	Bacteria/Desulfobacterota/Desulfuromonadia/Desulfuromonadales/Desulfuromonadaceae	0	0	0	0	0	0	0	0	0	0	0	0	0	0	0	0	0	0	0	0	0	0	0	0	0	60	15	0	0	0	0	33	0	0	0	0	0	47	122	67	181	38	0	106	46	29	43
465	GTAATACGTAGGTGGCGAGCGTTGTCCGGATTTACTGGGCGTAAAGAGCGCGCAGGCGGTCGTGCAAGTCGGATGTGAAATCCCCCGGCTCAACTGGGGAGGGTCATTCGATACTGCTCGACTTGAAGGCGGGAGAGGGAAGCGGAATTCCCGGTGTAGTGGTGAAATGCGTAGATATCGGGAGGAACACCAGTGGCGAAGGCGGCTTCCTGGCCCGTTCTTGACGCTGAGGCGCGAAAGCTAGGGGAGCGAACGGGATTA	Bacteria/Chloroflexi/KD4-96	0	0	0	0	12	34	0	21	0	0	0	27	0	0	52	0	0	0	0	0	0	0	0	25	42	0	0	0	0	0	0	0	0	0	14	17	0	0	24	28	46	0	34	30	49	0	34
466	GTAATACGGAGGGGGTTAGCGTTGTTCGGAATTACTGGGCGTAAAGCGTACGTAGGCGGATTAGAAAGTAGGGGGTGAAATCCCAGGGCTCAACCCTGGAACTGCCTCCTAAACTACTAGTCTAGAGTTCGAGAGAGGTGAGTGGAATTCCAAGTGTAGAGGTGAAATTCGTAGATATTTGGAGGAACACCAGTGGCGAAGGCGGCTCACTGGCTCGATACTGACGCTGAGGTACGAAAGTGTGGGGAGCAAACAGGATTA	Bacteria/Proteobacteria/Alphaproteobacteria/Rhodobacterales/Rhodobacteraceae/Yoonia-Loktanella	45	41	40	41	0	85	21	22	0	0	0	5	0	21	28	0	0	0	0	110	144	76	46	58	19	26	38	0	58	12	38	31	32	23	0	0	9	34	42	35	34	30	57	0	0	0	0
467	GTAATACGTAGGGCGCAAGCGTTGTCCGGAATTATTGGGCGTAAAGAGCTTGTAGGTGGCTTGTCGCGTCTGCCGTGAAAACCCGAGGCTCAACCTCGGGCGTGCGGTGGGTACGGGCAGGCTAGAGTGTGGTAGGGGAGACTGGAACTCCTGGTGTAGCGGTGAAATGCGCAGATATCAGGAAGAACACCGATGGCGAAGGCAGGTCTCTGGGCCATTACTGACACTGAGAAGCGAAAGCATGGGTAGCGAACAGGATTA	Bacteria/Actinobacteriota/Actinobacteria/Micrococcales/Dermabacteraceae/Brachybacterium	0	0	0	0	0	0	0	0	0	28	11	128	530	46	0	35	0	187	76	0	0	0	0	0	17	48	0	0	39	43	0	0	0	0	24	107	0	0	0	0	0	0	0	0	0	0	0
468	GTAATACGTAGGGGGCGAGCGTTGTCCGGAATTATTGGGCGTAAAGAGCACGTAGGCGGCCTGCCAAGTCAGATGTGAAATCCCCCGGCTCAACCGGGGAACTGCATTTGAAACTGGTAGGCTAGAGTTCAGGAGAGGGAAGTGGAATTCCTAGTGTAGCGGTGAAATGCGCAGATATTAGGAGGAACACCGGTGGCGAAGGCGGCTTCCTGGACTGTAACTGACGCTGAGGTGCGAAAGCTAGGGGAGCAAACAGGATTA	Bacteria/Actinobacteriota/Coriobacteriia/CG2-30-50-142	0	0	12	0	0	0	12	0	0	0	0	19	0	18	0	26	0	11	0	24	0	0	0	0	0	0	0	35	18	10	14	13	18	5	0	0	0	0	19	0	17	0	15	13	14	0	253
469	GTAAGACGTAGGGGGCAAGCGTTGTCCGGAATCACTGGGCGTAAAGAGCTCGTAGGCGGTCTGTTTAGTCGGATGTGAAAGCCCTCGGCTCAACCGAGGAATTGCATTCGATACTGGCAGGCTAGAGTCTAGCAGAGGGAAGTGGAATTCCCGGTGTAGCGGTGAAATGCGCAGATATCGGGAAGAACACCGGTGGCGAAGGCGGCTTCCTGGGCTATGACTGACGCTGAGGAGCGAAAGCTAGGGGAGCAAACAGGATTA	Bacteria/Actinobacteriota/RBG-16-55-12	0	19	23	10	0	7	10	0	0	0	0	0	0	0	35	0	0	0	0	0	0	0	0	0	0	0	0	0	0	0	0	0	0	0	0	0	0	61	0	0	0	0	0	0	0	0	0
470	GTAATACAGAGGGTGCAAGCGTTAATCGGAATTACTGGGCGTAAAGCGCGCGTAGGCGGCTTGGTCAGTCGGATGTGAAAGCCCCGGGCTTAACCTGGGAATTGCATTCGATACTGCTAGGCTAGAGTGTAGTAGAGGGAAGCGGAATTCCAGGTGTAGCGGTGAAATGCGTAGATATCTGGAGGAACATCAGTGGCGAAGGCGGCTTCCTGGACTAACACTGACGCTGAGGTGCGAAAGCGTGGGGAGCAAACAGGATTA	Bacteria/Proteobacteria/Gammaproteobacteria/B2M28	51	0	0	0	0	0	0	0	0	0	0	0	0	0	63	0	0	0	0	0	0	0	0	0	0	0	0	0	0	0	0	0	0	0	0	0	0	0	0	67	0	0	0	0	44	0	0
471	GTAATACGGAGGGTGCAAGCGTTGTTCGGAATTATTGGGCGTAAAGCGCGTGTAGGCGGTCTGTTAAGTCTGATGTGAAAGCCCCGGGCTCAACCCGGGAAGTGCATTGGATACTGCCAGACTTGAGTACGGGAGAGGGAAGTGGAATTCCGAGTGTAGGAGTGAAATCCGTAGATATTCGGAGGAACACCGGTGGCGAAGGCGGCTTCCTGGACCGATACTGACGCTGAGACGCGAAAGCGTGGGGAGCAAACAGGATTA	Bacteria/Desulfobacterota/Desulfuromonadia/Desulfuromonadales/Syntrophotaleaceae/Syntrophotalea	0	0	0	0	215	0	0	0	29	49	0	0	65	0	0	0	217	0	0	0	0	0	25	78	0	90	0	48	34	37	40	0	49	56	13	78	18	0	0	0	0	0	28	0	0	108	0
472	GTAATACGGAGGGTGCAAGCGTTGTTCGGATTTATTGGGCGTAAAGCGAGTGTAGGCGGTTTGGCAAGTCGGATGTGAAAGCCCAGGGCCCAACCCTGGAATTGCATCCGATACTGTCAGGCTAGAGTCCCGGAGAGGGTGGCGGAATTCCCGGTGTAGGGGTGAAATCCGTAGATATCGGGAGGAACACCAGTGGCGAAGGCGGCCACCTGGACGGTGACTGACGCTGAGACTCGAAAGCGTGGGTAGCAAACAGGATTA	Bacteria/NB1-j	45	23	0	27	0	36	20	28	0	0	0	0	0	27	17	0	0	0	0	46	0	0	0	57	24	0	29	15	40	0	13	20	14	0	0	0	0	0	26	38	26	12	36	24	31	21	25
473	GTAATACGTAGGGGGCAAGCGTTATCCGGATTCATTGGGCGTAAAGAGCGCGTAGGCGGCTTGTTAAGCGAGATGTGAAAACCGGGGGCTTAACCCGCGGCCTGCATCTCGAACTGGCAGGCTTGAGTCTGGTAGAGGAGTGTGGAATTCCCAGTGTAGCGGTGAAATGCGCAGATATTGGGAGGAACACCAGTGGCGAAGGCGGCACTCTGGGCCACGACTGACGCTGAGGCGCGAAAGCTAGGGGAGCGAACAGGATTA	Bacteria/Actinobacteriota/Coriobacteriia/OPB41	26	22	0	0	16	32	0	0	0	0	0	0	0	0	36	0	19	0	0	0	0	0	0	0	0	0	0	0	38	0	20	0	14	0	0	0	0	24	22	16	20	13	0	24	42	19	34
474	GTAAAACGTAGGAGGCGAGCGTTATCCGGATTTACTGGGCGTAAAGCGCGTGCAGGCGGTTTTCTAAGTCGGACGTGAAAGCTCCCGGCTCAACTGGGAGAGGTCGTTCGAAACTAGGAAACTTGAGGATGGTAGAGGAGAGTGGAATTCCCGGTGTAGTGGTGAAATGCGTAGATATCGGGAGGAACACCAGTGGCGAAGGCGGCTCTCTGGGCCATTCCTGACGCTAAGACGCGAAAGCTAGGGGAGAGAACGGGATTA	Bacteria/Chloroflexi/Anaerolineae/Ardenticatenales	37	0	0	0	0	42	27	22	0	0	0	0	0	0	49	0	0	0	0	0	0	0	0	0	0	15	0	45	0	0	32	0	0	16	0	0	0	26	0	0	34	0	0	0	33	0	0
475	GTAATACGTAGGGGGCGAACGTTGCTCGGAATTACTGGGCGTAAAGGGTGCGTAGGTGGCTGAGCAAGTCAAAGATGAAATCCCGGGGCTCAACCTCGGAACTGTCTTTGAAACTGCTCAGCTTGAGGATGGTTGAGGAGAGCGGAATTCCCGGTGGAGCGGTGAAATGCGTAGATATCGGGAGGAACACCAGAGGCGAAGGCGGCTCTCTGGGCCATTCCTGACGCTGAGGCACGAAAGCTAGGGGAGCGAACGGGATTA	Bacteria/Acidobacteriota/Aminicenantia/Aminicenantales	53	48	34	10	29	47	42	34	0	0	0	0	0	0	98	0	15	0	0	0	0	0	0	0	0	0	0	0	0	0	0	0	0	0	0	0	0	0	0	0	25	0	0	0	0	0	28
476	GTAATACGGAGGGTGCGAGCGTTGTTCGGATTTACTGGGCGTAAAGGGTATGTAGGCGGTCTAACCAGCTAAGGGTGAAATCCCGGGGCTCAACCCCGGAAGTGCTCTTAGAACTATTAGGCTAGAGATTGTTAGGGGCAAGTGGAATTCCTGGTGTAGGAGTGAAATCCGTAGATATCAGGAGGAACACCGGTGGCGAAGGCGACTTGCTGGAGCAAATCTGACGCTGATGTACGAAAGCGTGGGTAGCAAACGGGATTA	Bacteria/Desulfobacterota	0	0	0	0	0	0	0	0	0	0	0	0	0	0	0	0	0	0	0	0	0	0	0	0	0	0	0	0	0	0	0	0	0	0	0	0	0	0	0	0	0	0	0	0	0	0	0
477	GTAAAACGTAGGACGCAAGCGTTATCCGGAATTACTGGGCGTAAAGCGCGCGCAGGCGGGTCAGCAAGTCATGTGTGAAAGCTCCCGGCTAAACTGGGAGAGGACGGATGAAACTGCTGGTCTTGAGGGTGTTAGAGGAGTGTGGAATTCCGCGTGTAGTGGTGAAATGCGTAGATATGCGGAGGAACACCGGAGGCGAAGGCGGCACTCTGGGACACACCTGACGCTGAGGCGCGAAAGCATGGGTAGCGAACGGGATTA	Bacteria/Chloroflexi/Anaerolineae/SBR1031/A4b	30	0	0	0	0	23	0	20	0	0	9	17	0	19	19	0	0	10	16	24	0	18	32	0	20	0	0	0	0	0	25	0	0	0	0	0	0	0	18	32	25	0	0	0	0	26	0
478	GTAATACAGAGGTGGCAAGCGTTGTTCGGAATTACTGGGCGTAAAGGGCGCGTAGGCGGCCTTGTAAGTCTCGTGTGAAAGCCCTCGGCTTAACTGAGGATCTGCACGGGATACTGCGAGGCTTGAGTTCGGGAGAGGAAAGCGGAATTCCGGGTGTAGCGGTGAAATGCGTAGATATCCGGAGGAACACCAGTGGCGAAGGCGGCTTTCTGGACCGACACTGACGCTGAGGCGCGAAAGCTAGGGGAGCAAACGGGATTA	Bacteria/Acidobacteriota/Vicinamibacteria/Subgroup 17	20	13	20	20	0	0	0	0	17	14	0	0	0	48	0	0	0	0	0	20	27	32	0	42	0	0	25	0	0	10	34	8	0	0	9	26	509	0	11	22	0	0	44	0	15	0	0
479	GTAATACGGAGGGTGCAAGCGTTAATCGGAATTACTGGGCGTAAAGCGCGCGTAGGCGGTCTGTTAAGTCAGATGTGAAAGCCCTGGGCTTAACCTGGGAACTGCATTTGATACTGGCGGACTAGAGTATGGTAGAGGGAAGTGGAATTCCGGGTGTAGCGGTGAAATGCGTAGATATCCGGAAGAACATCAGTGGCGAAGGCGGCTTCCTGGACCAATACTGACGCTGAGGTGCGAAAGCGTGGGGAGCAAACAGGATTA	Bacteria/Proteobacteria/Gammaproteobacteria/Chromatiales/Sedimenticolaceae	0	0	26	0	0	0	43	38	0	0	0	0	0	0	0	0	0	0	0	0	0	0	0	0	32	0	0	0	0	0	0	0	0	0	0	0	0	0	0	0	0	0	39	0	0	0	57
480	GTAATACGGAGGGTGCAAGCGTTAATCGGAATTACTGGGCGTAAAGCGCACGCAGGCGGTTTGTTAAGTCAGATGTGAAATCCCCGAGCTTAACTTGGGAACTGCATTTGAAACTGGCAAGCTAGAGTCTTGTAGAGGGGGGTAGAATTCCAGGTGTAGCGGTGAAATGCGTAGATATCTGGAGGAATACCGGTGGCGAAGGCGGCCCCCTGGACAAAGACTGACGCTCAGGTGCGAAAGCGTGGGGAGCAAACAGGATTA	Bacteria/Proteobacteria/Gammaproteobacteria/Enterobacterales	0	0	0	0	0	0	0	0	0	0	238	0	0	0	0	0	0	0	0	0	0	0	0	0	0	0	0	0	0	0	0	0	105	147	0	0	0	0	0	0	0	0	0	0	0	0	0
481	GTAATACTCGCGGTCCAAGTCGCAGCCATTTTTATTGGGTCTAAAACATCCGTAGCTTGCTTAATAAGTTCTCTGTGAAATCTTATCTCTCAAAGATAAGACGCGCAGGGAATACTGTTAAGCTAGAGACTGGAAGACGTAAGAAGTATGATCAAAGTAGTGGTAAAATACTTTAATCTTGGTCAGACTAACAATAGCGAAGGCATCTTACGAGGACAGTTCTGACAGTAAAGGATGAAGGCTAGGGGCGCAAAACGGATTA	Archaea/Nanoarchaeota/Nanoarchaeia/Woesearchaeales/SCGC AAA011-D5	0	0	0	0	0	0	0	0	0	0	19	0	0	0	0	0	0	0	0	0	0	0	0	0	0	0	0	0	0	0	0	0	0	0	0	0	0	0	0	0	0	0	0	0	0	0	0
482	GTAATACGGAGGGTCCAAGCGTTATCCGGATTTATTGGGTTTAAAGGGTGCGCAGGCGGGGATGTAAGTCAGTGGTGAAATACTGCCGCTCAACGGTAGCACTGCCATTGATACTGCATCTCTTGAGTATGGTTGAGGTAGGCGGAATGTGTCGTGTAGCGGTGAAATGCATAGATATGACACAGAACGCCAATTGCGAAGGCAGCTTACTAAGCCATTACTGACGCTGAGGCACGAAAGCGTGGGGAGCGAACAGGATTA	Bacteria/Bacteroidota/Bacteroidia/Bacteroidales/Prolixibacteraceae/Draconibacterium	31	19	30	25	81	62	17	17	0	0	0	0	13	11	16	29	48	0	0	0	19	20	20	18	20	33	0	0	54	0	0	11	0	0	0	0	0	15	83	60	36	21	54	58	43	26	34
483	GTAATACGTAGGTGGCAAGCGTTGTCCGGATTTACTGGGCGTAAAGGATGTGTAGGCGGATATTTAAGTGAGATGTGAAATCCCCGGGCTTAACTTGGGGGCTGCATTTCAAACTGGATGTCTAGAGTGCAGGAGAGGAAAGCAGAATTCCTAGTGTAGCGGTGAAATGCGTAGAGATTAGGAAGAATACCAGTGGCGAAGGCGGCTTTCTGGACTGTAACTGACGCTGAGGCATGAAAGCGTGGGGAGCAAACAGGATTA	Bacteria/Firmicutes/Clostridia/Clostridiales/Clostridiaceae/Clostridium sensu stricto 11	21	18	0	0	0	0	0	0	57	70	0	0	0	0	0	174	7	0	0	0	0	0	0	0	0	0	0	183	0	0	0	0	0	0	50	108	69	0	0	0	0	0	0	0	0	0	0
484	GTAATACGGAGGGTGCAAGCGTTGTTCGGAATTACTGGGCGTAAAGCGCGCGTAGGCGGTTATATAAGTCAGATGTGAAAGTCCACGGCTCAACCATGGAAGTGCATTTGAAACTGTATAACTTGAGTACTGGAGGGGGTGGTGGAATTCCCGGTGTAGAGGTGAAATTCGTAGATATCGGGAGGAATACCGGTGGCGAAGGCGACCACCTGGCCAGATACTGACGCTGAGGTGCGAAAGCGTGGGGAGCAAACAGGATTA	Bacteria/Desulfobacterota/Desulfobulbia/Desulfobulbales/Desulfocapsaceae	38	59	50	0	0	40	0	0	0	0	0	0	0	0	0	0	0	0	0	48	0	39	48	0	0	0	0	0	0	0	0	0	0	0	0	0	0	126	41	55	56	66	28	35	55	23	38
485	GTAATACGGAGGGTGCAAGCGTTGTTCGGAATCACTGGGCGTAAAGGGCGCGCAGGCGGTTTAATAAGTCAGATGTGAAAGCCCACGGCTTAACTGTGGAAGAGCATTTGAAACTGTAAGACTTGAGTACCAGAGGGGAAGGTGGAATTCCCGGTGTAGAGGTGAAATTCGTAGATATCGGGAGGAATACCGGTGGCGAAGGCGACCTTCTGGCTGGATACTGACGCTGAGGCGCGAAAGCGTGGGGAGCAAACAGGATTA	Bacteria/Desulfobacterota/Desulfobulbia/Desulfobulbales/Desulfobulbaceae	0	0	0	7	0	0	0	19	0	0	0	15	0	39	0	0	0	0	0	28	28	36	58	96	73	88	74	102	70	14	20	39	30	18	88	39	33	0	0	0	0	0	0	20	20	0	0
486	GTAATACGTAGGTGGCGAGCGTTATCCGGAATTACTGGGCGTAAAGCGCACGCAGGCGGTTGAACAAGTTCGGCGTGAAAGCTCCCGGCTTAACTGGGAGAGGTCGTTGAAAACTGTTTAGCTTGAGGTAGTGAGAGGGGTACGGAATTCCAGGTGTAGTGGTGGAATGCGTAGATATCTGGAGGAACACCAGTGGCGAAAGCGGTACCCTGGCATTGACCTGACGCTCATGTGCGAAAGCGTGGGGAGCGAACGGGATTA	Bacteria/Chloroflexi/Anaerolineae/Caldilineales/Caldilineaceae	0	0	0	0	49	0	0	123	0	0	0	0	0	78	0	0	0	0	0	0	0	0	0	156	0	0	72	0	0	0	0	0	0	0	0	17	319	0	0	0	0	93	0	0	0	0	0
487	GTAATACGGAGGGTGCAAGCGTTGTTCGGAATTACTGGGCGTAAAGCGCGTGTAGGCGGCTTGGCAAGTCGAGTGTGAAATCCCAGGGCTCAACCCTGGAACTGCACCCGAAACTGCCTAGCTAGAGTCCCGGAGAGGGTGGCGGAATTTCCGGTGTAGAGGTGAAATTCGTAGATATCGGAAGGAACACCAGTGGCGAAGGCGGCCACCTGGACGGTGACTGACGCTGAGACGCGAAAGCGTGGGGATCAAACAGGATTA	Bacteria/Acidobacteriota/Thermoanaerobaculia/Thermoanaerobaculales/Thermoanaerobaculaceae/B276-D12	28	0	41	0	0	46	0	0	0	0	0	0	0	0	56	0	10	0	0	0	0	0	0	0	58	0	0	117	0	0	0	0	0	0	0	0	0	0	42	44	46	0	31	23	0	27	0
488	GTAATACGTAGGTGGCAAGCGTTATCCGGAATTATTGGGCGTAAAGCGCGCGTAGGCGGTTTTTTAAGTCTGATGTGAAAGCCCACGGCTCAACCGTGGAGGGTCATTGGAAACTGGAAAACTTGAGTGCAGAAGAGGAAAGTGGAATTCCATGTGTAGCGGTGAAATGCGCAGAGATATGGAGGAATACCAGTGGCGAAGGCGACTTTCTGGTCTGTAACTGACGCTGATGTGCGAAAGCGTGGGGATCAAACAGGATTA	Bacteria/Firmicutes/Bacilli/Staphylococcales/Staphylococcaceae/Staphylococcus	0	0	0	0	0	0	0	0	0	0	101	0	0	0	0	0	0	0	0	0	0	0	0	0	0	0	1159	0	0	0	0	0	0	0	0	0	0	0	0	0	0	0	0	0	0	0	0
489	GTAATACGTAGGGTGCAAGCGTTAATCGGAATTACTGGGCGTAAAGCGTGCGCAGGCGGTTATGCAAGACAGATGTGAAATCCCCGGGCTCAACCTGGGAACTGCATTTGTGACTGCATAGCTTGAGTGCGGCAGAGGGGGATGGAATTCCGCGTGTAGCAGTGAAATGCGTAGATATGCGGAGGAACACCGATGGCGAAGGCAATCCCCTGGGCCTGCACTGACGCTCATGCACGAAAGCGTGGGGAGCAAACAGGATTA	Bacteria/Proteobacteria/Gammaproteobacteria/Burkholderiales/Comamonadaceae	91	0	132	69	0	87	0	0	0	0	0	0	0	0	0	0	0	0	0	70	90	0	0	75	0	0	0	0	0	0	0	0	0	0	0	0	18	0	0	0	95	0	87	48	0	0	0
490	GTAAAACCAGCTCTTCGAGTGGTGTCCATGATTATTGAGCTTAAAGCGTTCGTAGCCTGTTTGGTAGGTTCCTGCTCAAATCCGGTCGCTTAACGGTCGGACTGGTAGGAATACCGCCTTACTTGGGGACGGGAGACGGCAACGGTATTCCGTAGGTAAGGGTGAAATCTAATGATCTACGGAGGACCACCAGTGGCGAAGGCGGTTGTCGAGAACGTGCCCGACGGTGAGGGACGAAACCCAGGGGAGCAAATCGGATTA	Archaea	0	0	0	0	0	0	0	0	0	0	0	0	0	0	0	0	0	0	0	0	0	0	0	0	0	0	0	36	0	0	0	89	0	0	0	0	0	0	0	0	0	0	0	0	0	0	0
491	GTAATACGTAGGTGGCAAGCGTTGTCCGGATTTACTGGGCGTAAAGAGCGCGCAGGCGGCCAAGTCAGTCGAATGTGAAAGCCCCCGGCTCAACTGGGGAAGGTCATTCGATACTGCTCGGCTTGAAGGTAGGAGAGGGAAGTGGAATTTCAGGTGTAGTGGTGAAATGCGTAGATATCTGAAGGAACACCAGTGGCGAAGGCGACTTTCTGGCCTATTCTTGACGCTGAGGCGCGAAAGCTAGGGGAGCGAACGGGATTA	Bacteria/Chloroflexi/KD4-96	55	0	70	0	0	0	0	0	0	0	0	0	0	0	0	26	26	0	0	96	32	49	0	33	81	78	0	84	0	0	0	89	106	0	0	30	23	0	0	0	0	0	72	0	96	0	0
492	GTAATACGGAGGGTGCTAGCGTTGTTCGGAATTACTGGGCGTAAAGCGCACGTAGGCGGGTTTGTAAGTCGATTGTGAAAGCCCCGGGCTCAATCCGGGAATTGCAGTCGAAACTACAAGTCTTGAATACCTGAGAGGATGACGGAATTCCTGGTGTAGAAGTGAAATTCGTAGATATCAGGAGGAACACCGGAGGCGAAGGCGGTTGTCTGGCAGTGTATTGACGCTGAGGTGCGAAAGCGTGGGGAGCAAACAGGATTA	Bacteria/Bdellovibrionota/Oligoflexia/Oligoflexales/Oligoflexaceae	0	0	0	0	0	0	0	0	0	0	0	0	0	0	0	0	0	0	0	0	0	0	0	0	0	0	0	0	0	0	0	0	0	0	0	0	0	0	0	0	0	0	0	0	0	0	0
493	GTAATACGTAGGGTGCGAGCGTTAATCGGAATTACTGGGCGTAAAGCGTGCGCAGGCGGTTCGTTAAGTTCGTTGTGAAAGCCCCGGGCTCAACCTGGGAACTGCAATGGAAACTGGCGGGCTTGAGTATGGCAGAGGGGGGTGGAATTCCGCGTGTAGCAGTGAAATGCGTAGAGATGCGGAGGAACACCGATGGCGAAGGCAGCCCCCTGGGCCAATACTGACGCTCAGGCACGAAAGCGTGGGGAGCAAACAGGATTA	Bacteria/Proteobacteria/Gammaproteobacteria/Burkholderiales/SC-I-84	14	0	0	0	0	26	0	8	11	0	0	0	0	0	0	32	0	0	10	0	15	14	24	32	0	0	10	137	60	21	46	0	14	14	0	0	0	0	9	0	0	0	0	13	13	12	11
494	GTAATACGTAGGGTGCGAGCGTTGTCCGGAATTACTGGGCGTAAAGAGCTCGTAGGTGGTTTGTCGCGTCGTCTGTGAAATTCCGGGGCTTAACTTCGGGCGTGCAGGCGATACGGGCATAACTTGAGTGCTGTAGGGGAGACTGGAATTCCTGGTGTAGCGGTGGAATGCGCAGATATCAGGAGGAACACCGATGGCGAAGGCAGGTCTCTGGGCAGTAACTGACGCTGAGGAGCGAAAGCATGGGGAGCGAACAGGATTA	Bacteria/Actinobacteriota/Actinobacteria/Corynebacteriales/Corynebacteriaceae/Corynebacterium	0	0	0	0	0	0	0	0	0	0	0	0	298	40	0	0	0	0	0	0	0	0	0	0	0	46	0	0	0	0	0	0	0	0	0	49	0	0	0	0	0	0	0	0	0	0	0
495	GTAATACGGAGGATGCAAGCGTTATCCGGATTTATTGGGTTTAAAGGGTGCGCAGGCGGAATGATAAGTCAGTGGTGAAATCCTACAGCTTAACTGTAGAACTGCCATTGATACTGTTGTTCTTGAGTACATTTGTAGTGGGCGGAATGTGTCATGTAGCGGTGAAATGCTTAGAGATGACACAGAACACCGATCGCGAAGGCAGCTCACTAAACTGTAACTGACGCTGAGGCACGAAAGCGTGGGGATCAAACAGGATTA	Bacteria/Bacteroidota/Bacteroidia/Sphingobacteriales/Lentimicrobiaceae	0	0	0	0	0	0	0	0	0	0	0	0	0	0	0	0	0	0	0	0	48	0	0	23	0	0	0	60	0	0	0	0	0	24	0	0	0	0	0	0	0	23	0	0	105	0	0
496	GTAATACAGAGGGTGCGAGCGTTAATCGGAATTACTGGGCGTAAAGCGTGCGTAGGCGGTTAAATCAGTTGGATGTGAAAGCCCCGAGCTTAACTTGGGAATTGCATTCAATACTATTTGACTAGAGTATGGTAGAGGAAAGTGGAATTCCCGGTGTAGCGGTGAAATGCGTAGATATCGGGAGGAACATCAGTGGCGAAGGCGGCTTTCTGGACCAATACTGACGCTCAGGTACGAAAGCGTGGGGAGCAAACAGGATTA	Bacteria/Proteobacteria/Gammaproteobacteria/Beggiatoales/Beggiatoaceae	84	41	75	65	57	121	35	23	0	0	0	0	0	0	25	0	36	0	0	0	0	0	0	0	0	0	0	0	0	0	0	0	0	0	0	0	0	0	22	48	19	14	46	124	0	14	19
497	GTAATACAGAGGGTGCAAGCGTTAATCGGAATTACTGGGCGTAAAGCGCGCGTAGGTGGTTTGTTAAGTTGGATGTGAAATCCCCGGGCTCAACCTGGGAACTGCATTCAAAACTGACTGACTAGAGTATGGTAGAGGGTGGTGGAATTTCCTGTGTAGCGGTGAAATGCGTAGATATAGGAAGGAACACCAGTGGCGAAGGCGACCACCTGGACTAATACTGACACTGAGGTGCGAAAGCGTGGGGAGCAAACAGGATTA	Bacteria/Proteobacteria/Gammaproteobacteria/Pseudomonadales/Pseudomonadaceae/Pseudomonas	0	0	0	0	0	0	0	0	58	0	73	137	282	175	0	131	0	349	182	70	0	0	0	0	0	0	0	0	154	0	0	0	135	0	0	62	0	0	0	0	0	0	0	0	0	0	0
498	GTAATACGTAGGTGGCAAGCGTTGTCCGGATTTACTGGGCGTAAAGAGCGCGCAGGCGGCCAGGTCAGTCGAATGTGAAAGCCCCCGGCTCAACTGGGGAAGGTCGTTCGATACTGCCTGGCTCGAAGGTAGGAGAGGGAAGTGGAATTTCAGGTGTAGTGGTGAAATGCGTAGATATCTGAAGGAACACCAGTGGCGAAGGCGACTTTCTGGCCTATTCTTGACGCTGAGGCGCGAAAGCTAGGGGAGCGAACGGGATTA	Bacteria/Chloroflexi/KD4-96	46	34	31	0	0	35	0	0	0	0	0	0	0	0	0	0	0	0	0	0	20	25	31	23	26	46	0	0	0	0	0	65	23	40	0	0	0	0	25	0	62	0	25	14	39	28	28
499	GTAATACGGAGGGTGCAAGCGTTGTTCGGAATTACTGGGCGTAAAGGGCGTGTAGGCGGGTTGGTAAGTCAGATGTGAAAGCCCTGGGCTTAACCCAGGAAGTGCATTTGAAACTGCCATCCTTGAGTATGGGAGAGGAGAGTGGAATTCCCAATGTAGAGGTGAAATTCGTAGATATTGGGAGGAACACCCGTGGCGAAGGCGACTCTCTGGACCAATACTGACGCTGAGACGCGAAAGCGTGGGGAGCAAACAGGATTA	Bacteria/Desulfobacterota/Desulfobacteria/Desulfatiglandales/Desulfatiglandaceae/Desulfatiglans	0	0	0	77	0	0	0	0	0	37	81	0	0	0	48	0	0	0	0	0	55	56	68	0	30	0	0	0	0	0	0	0	0	0	0	0	0	0	0	0	0	0	0	0	0	0	0
500	GTAATACGTAGGGGCCAAACGTTGTCCGGATTTATTGGGCGTAAAGGGCTCGTAGGCGGTTCAACAAGTCGATCGTGAAAGCCCGGGGCTCAACCCCGGGACGCCGGTCGAAACTGTTGTGACTAGGGTCCGGTAGAGGTGAGTGGAATTCTCGGTGTAGCGGTGGAATGCGCAGATATCGAGAGGAACACCAGTAGCGAAGGCGGCTCACTGGGCCGGTACCGACGCTGAGGAGCGAAAGCATGGGGAGCAAACAGGATTA	Bacteria/Actinobacteriota/Acidimicrobiia/Actinomarinales	0	0	217	0	0	0	0	0	0	0	0	0	93	110	0	0	0	60	37	212	234	0	0	0	0	0	154	0	344	0	0	193	0	0	28	0	0	0	0	0	0	0	0	0	0	0	0
501	GTAATACGTAGGGTGCAAGCGTTGTCCGGATTTATTGGGTTTAAAGGGTGCGTAGGCGGGCTATTAAGTCAGTGGTGAAATCCAACAGCTCAACTGTTGATGTGCCATTGATACTGGTAGCCTTGAGTACAGATGAGGTAGGCGGAATTGACAGTGTAGCGGTGAAATGCATAGATATTGTCAAGAACTCCGATAGCGAAGGCAGCTTACTGGACTGTAACTGACGCTGATGCACGAAAGTGTGGGGATCAAACAGGATTA	Bacteria/Bacteroidota/Bacteroidia/Cytophagales/Microscillaceae	28	47	48	79	69	90	27	19	0	0	0	0	0	0	20	35	32	0	0	24	34	33	9	34	8	0	6	40	0	0	0	12	0	0	0	0	0	15	0	31	33	12	22	18	18	25	19
502	GTAAAACGTAGGAGGCGAGCGTTATCCGGATTTACTGGGCGTAAAGCGCGTGCAGGCGGTAAGGAAAGTTGGATGTGAAAGCTCCTGGCTTAACTGGGAGAGGTCGTTCAAAACTACCTAACTAGAGTGTGGGAGAGGGAGGTGGAATTCCGGGTGTAGTGGTGAAATGCGTAGATATCCGGAGGAACACCAGTGGCGAAAGCGGCCTCCTGGCCCAAGACTGACGCTCAGACGCGAAAGCTAGGGTAGCAAACGGGATTA	Bacteria/Chloroflexi/Anaerolineae/Anaerolineales/Anaerolineaceae/Leptolinea	0	0	0	0	0	22	26	0	0	0	0	34	0	43	33	0	0	9	0	0	66	0	0	106	108	0	151	0	126	25	237	43	21	0	0	0	0	0	0	0	0	0	0	0	58	0	38
503	GTAAGACGGAGGATGCAAGTGTTATCCGGAATCACTGGGCGTAAAGCGTCTGTAGGTGGTCCAATAAGTCAACTGTTAAATCTTGAGGCTCAACCTCAAAATCGCAGTCGAAACTATTAGACTAGAGTATAGTAGGGGTAAAGGGAATTTCCAGTGGAGCGGTGAAATGCGTAGAGATTGGAAAGAACACCGATGGCGAAGGCACTTTACTGGGCTATTACTAACACTCAGAGACGAAAGCTAGGGTAGCAAATGGGATTA	Bacteria/Cyanobacteria/Cyanobacteriia/Chloroplast	0	0	0	110	202	100	0	0	0	0	391	0	0	0	0	0	189	0	0	172	232	79	0	0	0	117	0	0	0	0	0	0	0	0	0	0	0	0	0	62	0	0	0	0	0	0	0
504	GTAATACGGGGGGGGCCAGCGTTGTTCGGAATTACTGGGCGTAAAGGGCGCGTAGGCGGCCTTCTAAGTCGGACGTGAAATCCCTCGGCTCAACCGGGGAACTGCGTCCGATACTGGAGGGCTTGAATCCGGGAGAGGGATGCGGAATTCCAGGTGTAGCGGTGAAATGCGTAGATATCTGGAGGAACACCGGTGGCGAAGGCGGCATCCTGGACCGGTATTGACGCTGAGGCGCGAAAGCCAGGGGAGCAAACGGGATTA	Bacteria/Acidobacteriota/Vicinamibacteria/Vicinamibacterales/Vicinamibacteraceae	0	26	0	0	0	0	0	0	0	0	0	0	32	0	26	0	0	0	0	63	72	60	0	89	59	129	52	0	100	0	27	95	35	0	0	0	25	11	0	0	37	0	0	0	0	0	57
505	GTAATACGTAGGGTGCGAGCGTTAATCGGAATTACTGGGCGTAAAGCGTGCGCAGGCGGTTTTGTAAGACAGAGGTGAAATCCCCGGGCTCAACCTGGGAACTGCCTTTGTGACTGCAAGGCTGGAGTGCGGCAGAGGGGGATGGAATTCCGCGTGTAGCAGTGAAATGCGTAGATATGCGGAGGAACACCGATGGCGAAGGCAATCCCCTGGGCCTGCACTGACGCTCATGCACGAAAGCGTGGGGAGCAAACAGGATTA	Bacteria/Proteobacteria/Gammaproteobacteria/Burkholderiales/Comamonadaceae	0	0	0	0	0	0	0	0	0	0	0	0	0	0	0	0	0	0	0	0	0	0	0	0	0	0	0	0	0	0	0	0	302	0	0	0	0	0	0	0	0	0	0	0	0	0	0
506	GTAATACGGAGGGTGCAAGCGTTAATCGGAATTACTGGGCGTAAAGCGTGCGTAGGCGGTTTATTAAGTCAGATGTGAAAGCCCCGGGCTCAACCTGGGAACTGCATATGATACTGGTAAGCTAGAGTATGGTAGAGGGGGGTAGAATTTCTGGTGTAGCGGTGAAATGCGTAGATATCAGAAGGAATACCAGTGGCGAAGGCGGCCCCCTGGCCCAATACTGACGCTGAGGCACGAAAGCGTGGGTAGCGAACAGGATTA	Bacteria/Proteobacteria/Gammaproteobacteria/Thiotrichales/Thiotrichaceae	0	0	0	0	0	93	24	45	0	0	0	0	0	0	22	24	16	0	0	32	134	0	11	26	0	0	0	105	36	0	66	0	24	81	0	0	0	0	0	0	0	0	0	0	0	0	0
507	GTAATACGGAGGGGGTTAGCGTTGTTCGGAATTACTGGGCGTAAAGCGCGCGTAGGCGGATCAGAAAGTTGGGGGTGAAATCCCAGGGCTCAACCCTGGAACTGCCTTCAAAACTCCTGGTCTTGAGTTCGAGAGAGGTGAGTGGAATTCCGAGTGTAGAGGTGAAATTCGTAGATATTCGGAGGAACACCAGTGGCGAAGGCGGCTCACTGGCTCGATACTGACGCTGAGGTGCGAAAGCGTGGGGAGCAAACAGGATTA	Bacteria/Proteobacteria/Alphaproteobacteria/Rhodobacterales/Rhodobacteraceae	0	0	0	0	0	32	0	0	0	0	0	0	0	0	0	0	0	0	0	0	0	0	0	0	0	0	0	0	0	0	28	0	0	0	0	0	0	34	90	135	117	74	282	57	98	57	58
508	GTAAAACGTAGGAACCGAGCGTTATCCGAATTCACTGGGCGTAAAGAGCGAGCAGGCGGTTGGGCAAGTTGGATGTGAAAGCTTCCGGCTCAACTGGGAGAGGACGTACAAAACTACCCAACTAGAGGGCGGCAGAGGGAGGTGGAATTCCCGGTGTAGTGGTGAAATGCGTAGATATCGGGAGGAACACCAGAGGCGAAGGCGGCCTCCTGGGCCGTGCCTGACGCTGAGGAGCGAAAGCTAGGGGAGCAAACGGGATTA	Bacteria/Chloroflexi/Anaerolineae/Anaerolineales/Anaerolineaceae	22	21	47	31	5	12	13	14	0	0	0	0	0	0	78	0	0	0	0	0	0	0	0	0	0	0	0	0	0	0	0	0	0	0	0	0	0	0	5	13	33	0	0	7	14	6	18
509	GTAATACAGAGGTCCCGAGCGTTGTTCGGATTTACTGGGCGTAAAGGGTGCGTAGGTGGCAGGGTAAGTTCGGTGTGAAAGCTTCGAGCTCAACTCGGAAACGGCATTGAAAACTATCCTGCTTGAGGGTCGGAGGGGAGACTGGAATTCTCGGTGTAGCAGTGAAATGCGTAGATATCGAGAGGAACACCAGTGGCGAAGGCGGGTCTCTGGACGATTCCTGACACTGAGGCACGAAAGCTAGGGGAGCAAACAGGATTA	Bacteria/Verrucomicrobiota/Verrucomicrobiae/Pedosphaerales/Pedosphaeraceae	0	0	0	0	0	30	21	36	0	0	0	0	0	0	0	0	25	0	0	0	0	0	31	48	32	0	33	39	18	0	0	13	0	0	0	0	0	29	0	22	0	0	0	24	49	30	21
510	GTAATACGTAGGGAGCAAGCGTTGTTCGGAATTATTGGGCGTAAAGAGCGCGTAGGCGGTTCGGTAAGTCTGATGTGAAATCCCAGAGCTTAACTCTGGAACTGCATTGGATACTGCCGGGCTTGAGTGTGGGAGAGGAGAGTGGAATTCCCAGTGTAGAGGTGAAATTCGTAGATATTGGGAGGAACACCCGTGGCGAAGGCGGCTCTCTGGACCACAACTGACGCTGAGGCGCGAAAGCTAGGGTAGCAAACGGGATTA	Bacteria/Nitrospinota/P9X2b3D02	0	95	0	0	0	0	339	0	0	0	714	39	0	0	37	0	0	0	41	0	0	0	0	0	0	47	0	0	0	0	0	0	0	0	0	0	0	0	0	0	0	0	0	0	0	0	0
511	GTAATACGGAGGGCGCGAGCGTTACCCGGATTCACTGGGCGTAAAGGGCGTGTAGGCGGCCTGGGGCGTCCCATGTGAAAGACCACGGCTCAACCGTGGGGGAGCGTGGGATACGCTCAGGCTAGACGGTGGGAGAGGGTGGTGGAATTCCCGGAGTAGCGGTGAAATGCGCAGATACCGGGAGGAACGCCGATGGCGAAGGCAGCCACCTGGTCCACCCGTGACGCTGAGGCGCGAAAGCGTGGGGAGCAAACCGGATTA	Bacteria/Deinococcota/Deinococci/Thermales/Thermaceae/Thermus	0	0	0	0	0	0	0	0	0	20	0	82	0	0	0	0	0	0	0	0	0	0	0	0	0	0	0	0	0	0	0	0	0	0	382	62	0	0	0	0	0	0	0	0	0	0	0
512	GTAATACGTAGGGAGCGAGCGTTGTCCGGAATCATTGGGCGTAAAGAGCACGTAGGTGGATCAATTAGTCTGCTGTGAAAGTCAAAGGCTCAACCTTTGAAAGCCGGTGGATACTGTTGATCTAGAGTACGGAAGAGGCGAGTGGAATTCCTGGTGTAGCGGTGGAATGCGCAGATATCAGGAGGAACACCAATAGCGAAGGCAGCTCGCTGGGACGTTACTGACACTGAGGTGCGAAAGCGTGGGGAGCAAACAGGATTA	Bacteria/Actinobacteriota/Thermoleophilia/Solirubrobacterales/67-14	0	0	133	149	0	79	0	0	0	0	385	0	0	0	0	0	0	0	0	0	0	0	0	0	0	0	0	0	0	0	0	0	0	0	0	0	0	0	0	72	0	0	0	0	123	0	0
513	GTAATACGTAGGTGGCAAGCGTTGTCCGGATTTATTGGGCGTAAAGCGAGCGCAGGCGGTTCTTTAAGTCTGATGTGAAAGCCCCCGGCTAAACCGGGGAGGGTCATTGGAAACTGGAGAACTTGAGTGCAGAAGAGGAGAGTGGAATTCCACGTGTAGCGGTGAAATGCGTAGATATGTGGAGGAACACCAGTGGCGAAGGCGACTCTCTGGTCTGTAACTGACGCTGAGGCTCGAAAGCGTGGGGAGCAAACAGGATTA	Bacteria/Firmicutes/Bacilli/Lactobacillales/Carnobacteriaceae/Carnobacterium	0	0	0	0	0	0	0	0	0	69	0	0	0	0	0	210	0	602	139	0	0	0	0	0	0	0	0	55	339	161	197	0	191	0	0	0	253	0	0	0	0	0	0	0	0	0	0
514	GTAATACGTAGGGGGCAAGCGTTATCCGGATTTACTGGGTGTAAAGGGTACGTAGGCGGTTTATTAAGTCAGATGTGAAAGCCCGGAGCTCAACTCCGGGACTGCATTTGAAACTGGTGAACTAGAGTACAGGAGAGGTAAGTGGAATTCCTAGTGTAGCGGTGAAATGCGTAGATATTAGGAAGAACACCAGTGGCGAAGGCGACTTACTGGACTGTAACTGACGCTGAGGTACGAAAGCGTGGGGAGCGAACAGGATTA	Bacteria/Firmicutes/Clostridia/Lachnospirales/Defluviitaleaceae/Defluviitaleaceae UCG-011	0	0	28	11	0	0	0	0	0	0	0	0	0	0	0	0	0	14	0	49	41	53	38	32	0	0	0	0	161	0	30	0	22	18	0	0	0	62	90	108	119	93	61	35	69	81	55
515	GTAATACGTAGGGTGCAAGCGTTGTCCGGAATTATTGGGCGTAAAGAGCTCGTAGGCGGTTTGTCACGTCTGCTGTGAAAACCCGAGGCTCAACCTCGGGCTTGCAGTGGGTACGGGCAGACTAGAGTGCGGTAGGGGAGATTGGAATTCCTGGTGTAGCGGTGGAATGCGCAGATATCAGGAGGAACACCGATGGCGAAGGCAGATCTCTGGGCCGTAACTGACGCTGAGGAGCGAAAGCATGGGGAGCAAACAGGCTTA	Bacteria/Actinobacteriota/Actinobacteria/Micrococcales/Microbacteriaceae/Agrococcus	0	0	0	0	0	0	0	0	0	0	0	0	0	0	0	0	0	0	0	0	0	0	0	0	0	0	0	0	0	0	0	0	0	0	0	0	0	87	0	0	327	0	0	0	13	0	0
516	GTAATACGGGGGGGGCAAGCGTTGTTCGGAATTACTGGGCGTAAAGGGCGCGTAGGCGGCCCTGAAAGTCTTTCGTGAAATCCCACAGCTCAACTGTGGAACTGCGGAAGATACTGCAGGGCTTGAGTCCGGGAGAGGGGAGTGGAATTCCCAGTGTAGCGGTGAAATGCGTAGATATTGGGAGGAACACCGGTGGCGAAGGCGGCTCCCTGGACCGGTACTGACGCTGAGGCGCGAAAGCTAGGGGAGCAAACGGGATTA	Bacteria/Acidobacteriota/Vicinamibacteria/Subgroup 9	15	10	0	0	0	0	0	0	19	23	0	0	48	0	0	21	17	0	0	26	28	28	23	56	0	78	0	119	20	25	0	0	22	19	0	481	25	0	0	24	22	0	0	0	40	0	27
517	GTAATACGGGGGGGACGAGCGTTGTTCGGATTTACTGGGCGTAAAGGGCGCGTAGGCGGACCTTCAAGTCGGATGTGAAACCTGTCGGCTTAACTGACAGCCTGCACCCGATACTGTTGGCCTTGAGTACGGGAGAGGAGAGCGGAATTCCTGGTGTAGCGGTGAAATGCGTAGATATCAGGAAGAACACCAGTTGCGAAGGCGGCTCTCTGGACCGATACTGACGCTGAAGCGCGAAGGCTTGGGGAGCAAACAGGATTA	Bacteria/Zixibacteria	24	0	0	0	23	32	19	27	18	16	11	0	0	0	56	9	18	0	0	26	31	16	25	0	0	38	0	29	22	0	0	28	0	20	0	33	0	0	0	0	0	0	0	23	0	0	0
518	GTAATACGGAGGATCCGAGCGTTATCCGGATTTATTGGGTTTAAAGGGAGCGTAGGCGGGATATCAAGTCAGCTGTGAAATGTAGATGCTCAACATCTTCACTGCAGTTGAAACTGGTGTTCTTGAGTGCGTAAGAGGTAGGCGGAATTCGTCGTGTAGCGGTGAAATGCATAGATATGACGAAGAACTCCGATTGCGAAGGCAGCTTACTGGGCCGCAACTGACGCTGAAGCTCGAAGGTGCGGGTATCAAACAGGATTA	Bacteria/Bacteroidota/Bacteroidia/Bacteroidales/Bacteroidales UCG-001	0	140	0	17	0	0	0	0	0	0	0	0	0	0	0	0	0	0	0	0	0	0	0	0	0	0	0	0	0	0	0	0	0	0	0	0	0	0	0	0	0	0	0	0	0	0	0
519	GTAATACGTAGGTGGCAAGCGTTGTCCGGATTTACTGGGTGTAAAGAGCATGTAGGCGGGAATACAAGTCAGATGTGAAATGCTGCAGCTTAACTGCAGCCCTGCATCTGAAACTGTATTTCTTGAGTATTGGAGAGGAAAGCGGAATTCCTAGTGTAGCGGTGAAATGCGTAGATATTAGGAGGAACACCGGTGGCGAAGGCGGCTTTCTGGACAATTACTGACGCTGAGATGCGAAAGCGTGGGGAGCAAACAGGATTA	Bacteria/Firmicutes/Clostridia/Oscillospirales/Hungateiclostridiaceae	7	5	0	0	0	9	0	0	0	0	0	0	0	0	0	0	0	0	0	0	0	17	0	0	0	0	0	0	0	0	0	0	0	0	0	0	0	0	55	21	37	22	0	20	39	24	18
520	GTAATACGTAGGTGGCAAGCGTTGTCCGGATTTATTGGGCGTAAAGCGAGCGCAGGCGGTTTCTTAAGTCTGATGTGAAAGCCCCCGGCTCAACCGGGGAGGGTCATTGGAAACTGGGAGACTTGAGTGCAGAAGAGGAGAGTGGAATTCCATGTGTAGCGGTGAAATGCGTAGATATATGGAGGAACACCAGTGGCGAAGGCGGCTCTCTGGTCTGTAACTGACGCTGAGGCTCGAAAGCGTGGGGAGCGAACAGGATTA	Bacteria/Firmicutes/Bacilli/Lactobacillales/Enterococcaceae/Enterococcus	0	0	12	0	12	0	7	0	0	261	0	83	0	0	61	0	0	275	0	0	58	0	0	0	0	0	0	0	145	176	236	0	0	250	0	0	0	0	0	0	0	0	0	0	0	0	0
521	GTAATACGTAGGTGGCAAGCGTTGTCAGGATTTATTGGGCGTAAAGCGAGCGCAGGCGGTTCTTTAAGTCTGATGTGAAAGCCCCCGGCTCAACCGGGGAGGGTCATTGGAAACTGGAGAACTTGAGTGCAGAAGAGGAGAGTGGAATTCCACGTGTAGCGGTGAAATGCGTAGATATGTGGAGGAACACCAGTGGCGAAGGCGACTCTCTGGTCTGTAACTGACGCTGAGGCTCGAAAGCGTGGGGAGCAAACAGGATTA	Bacteria/Firmicutes/Bacilli/Lactobacillales/Carnobacteriaceae/Carnobacterium	0	0	0	0	0	0	0	0	0	123	0	0	151	0	0	117	0	307	207	0	0	0	0	0	0	0	0	0	0	0	0	0	0	217	0	0	0	0	0	0	0	0	0	0	0	0	291
522	GTAATACGGAGGGTGCAAGCGTTAATCGGAATTACTGGGCGTAAAGCGCACGCAGGCGGTTTGTTAAGTCAGATGTGAAATCCCCGAGCTTAACTTGGGAACTGCATTTGAAACTGGCAAGCTAGAGTATTGTAGAGGGGGGTAGAATTCCAGGTGTAGCGGTGAAATGCGTAGAGATCTGGAGGAATACCGGTGGCGAAGGCGGCCCCCTGGACAAAGACTGACGCTCAGGTGCGAAAGCGTGGGGAGCAAACAGGATTA	Bacteria/Proteobacteria/Gammaproteobacteria/Enterobacterales	0	0	0	0	0	0	0	0	177	318	0	0	0	99	0	218	0	247	373	0	0	0	0	0	0	0	0	0	104	203	0	0	150	0	0	0	0	0	0	0	0	0	0	0	0	0	0
523	GTAAGACGGAGGAGGCAAGCGTTGTCCGGAATCATTGGGCGTAAAGAGCGCGTAGGCTGTTTTCCAAGTCATATGTGAAAACCTCAGGCTTAACTTGAGGATTGCATGTGAAACTGGATAACTTGAGTGCAGTAGGGGAAAGTGGAATTCCTGGTGTAGCGGTGAAATGTGCAGATATCAGGAAGAACACCAGTAGCGAAGGCGGCTTTCTGGGCTGCTACTGACGCTGAGGCGCGAAAGCTAGGGGAGCAAACAGGATTA	Bacteria/Actinobacteriota/WCHB1-81	0	26	0	56	0	45	29	0	0	0	0	0	0	0	48	0	0	0	0	30	0	0	26	10	24	0	0	0	0	0	0	0	0	0	0	0	0	0	40	23	29	0	21	0	40	0	0
524	GTAAGACGGAGGGTGCAAGCGTTATTCGGAATTACTGGGCGTAAAGGGCGCGCAGGCGGCTCCTTAAGTCAGGCGTGAAAGCCCGGGGCTAAACTCCGGAAGGGCGTCTGAAACTAGGGAGCTCGAGTACGGGAGAGGGAAGTGGAATTCCTGGTGTAGAGGTGAAATTCGTAGATATCAGGAGGAACACCGGTGGCGAAGGCGACTTCCTGGACCGATACTGACGCTGAGGCGCGAAAGCGTGGGGAGCGAACAGGATTA	Bacteria/Desulfobacterota/Desulfobacteria/Desulfobacterales/Desulfosarcinaceae/SEEP-SRB1	0	0	22	29	0	0	0	0	0	0	0	0	0	0	0	0	0	0	0	0	0	0	0	0	0	0	0	0	0	0	0	0	0	0	0	0	0	53	0	0	30	0	0	0	0	0	0
525	GTAATACGGGGGGTGCAAGCGTTAATCGGAATTACTGGGCGTAAAGCGCGCGTAGGCGGTCTGGTCAGTCGGATGTGAAAGCCCTGGGCTCAACCTGGGAATGGCATTCGATACTGCCAGACTAGAATATGGGAGAGGCAAGTGGAATTTCCGGTGTAGCGGTGAAATGCGTAGATATCGGAAGGAACACCAGTGGCGAAGGCGGCTTGCTGGCCCAATATTGACGCTGAGGTGCGAAAGCGTGGGGAGCGAACAGGATTA	Bacteria/Proteobacteria/Gammaproteobacteria/Thiohalorhabdales/Thiohalorhabdaceae	0	19	24	0	0	0	0	10	0	0	0	20	0	0	0	30	0	0	0	0	0	35	32	36	0	0	0	0	0	0	20	0	0	0	0	0	0	0	20	29	0	0	29	0	28	0	34
526	GTAATACGGAGGGTGCAAGCGTTGTCCGGATTTATTGGGTTTAAAGGGTGCGTAGGCGGATTATTAAGTCAGTGGTGAAAGTCTGCGGCTCAACCGCAGGAGTGCCATTGATACTGGTAGTCTTGAGTACAGTAGAGGTAGGCGGAATTTATGGTGTAGCGGTGAAATGCATAGATACCATAAAGAACACCGATAGCGTAGGCAGCTTACTATGCTGTAACTGACGCTGAGGCACGAAAGCGTGGGGATCGAACAGGATTA	Bacteria/Bacteroidota/Bacteroidia/Cytophagales/Cyclobacteriaceae	32	19	19	0	0	21	0	0	0	0	12	0	0	0	28	0	0	0	0	0	17	28	13	11	0	19	0	0	19	0	0	0	0	0	0	0	0	0	38	0	17	0	0	0	12	0	23
527	GTAATACGTAGGTGGCAAGCGTTATCCGGAATTATTGGGCGTAAAGCGCGCGTAGGTGGTTTTTTAAGTCTGATGTGAAAGCCCACGGCTCAACCGTGGAGGGTCATTGGAAACTGGAAAACTTGAGTGCAGAAGAGGAAAGTGGAATTCCATGTGTAGCGGTGAAATGCGCAGAGATATGGAGGAACACCAGTGGCGAAGGCGACTTTCTGGTCTGTAACTGACGCTGATGTGCGAAAGCGTGGGGATCAAACAGGATTA	Bacteria/Firmicutes/Bacilli/Staphylococcales/Staphylococcaceae/Staphylococcus	0	0	0	0	0	0	0	0	222	0	0	0	0	0	0	0	0	0	0	0	0	0	0	0	0	0	0	0	0	0	0	0	0	0	0	0	0	0	0	0	0	0	0	0	0	0	0
528	GTAATACGTAGGGAGCAAGCGTTATCCGGATTTACTGGGTGTAAAGGGCGAGTAGGCGGGCCGACAAGTTGGGAGTGAAATCCGGGGGCTTAACCCCCGAACTGCTTTCAAAACTGTTGGTCTTGAGTGATGGAGAGGCAGGCGGAATTCCCAGTGTAGCGGTGAAATGCGTAGATATTGGGAGGAACACCAGTGGCGAAGGCGGCCTGCTGGACATTAACTGACGCTGAGGCGCGAAAGCGTGGGGAGCAAACAGGATTA	Bacteria/Firmicutes/Clostridia/Oscillospirales/Butyricicoccaceae	0	0	8	0	0	0	0	0	88	0	0	0	0	0	17	0	0	0	0	0	0	20	0	0	0	0	0	0	0	0	0	0	0	0	8	10	12	0	0	0	0	0	0	0	0	0	0
529	GTAATACGTAGGGAGCAAGCGTTGTTCGGAATCATTGGGCGTAAAGAGCGCGTAGGCGGTTTAGTAAGTCTGATGTGAAATCCCAGAGCTTAACTCTGGAACTGCATTGGAAACTGCTAGGCTTGAGTGCGGGAGAGGTGAGTGGAATTCCCAGTGTAGAGGTGAAATTCGTAGATATTGGGAGGAACACCGGTGGCGAAGGCGGCTCACTGGACCGCAACTGACGCTGAGGCGCGAAAGCTAGGGGAGCAAACGGGATTA	Bacteria/Nitrospinota/P9X2b3D02	0	0	0	57	0	0	0	0	0	0	0	0	0	0	0	0	0	0	0	0	0	0	0	0	0	0	0	0	0	0	0	0	0	0	0	0	24	0	0	0	0	0	83	0	0	0	0
530	GTAATACGGGGGGGGCAAGCGTTGTTCGGAATTACTGGGCGTAAAGGGCTCGTAGGCGGCCCGCTAAGTCTGACGTGAAATCCCTTGGCTTAACCAAGGAACTGCGTCAGATACTGGCGGGCTTGAGTTCGGGAGAGGGACGTGGAATTCCAGGTGTAGCGGTGAAATGCGTAGATATCTGGAGGAACACCGGTGGCGAAGGCGGCGTCCTGGACCGACACTGACGCTGAGGAGCGAAAGCCAGGGGAGCAAACGGGATTA	Bacteria/Acidobacteriota/Vicinamibacteria/Vicinamibacterales	29	18	22	11	0	24	0	9	32	0	0	0	12	0	38	0	12	0	0	0	0	0	0	0	30	51	0	0	17	7	0	24	0	0	0	0	0	0	0	0	0	0	20	0	20	0	16
531	GTAAGACGAACCGTCCGAACGTTATTCGGTATCACTGGGCTTAAAGAGTTCGTAGGCGGCCAAGCAGGTCAGGTGTGAAATCCCACAGCTCAACTGTGGAATTGCGCTTGAAACCGCATGGCTTGAGGGAGATAGAGGTGAGCGGAACAGATGGTGGAGCGGTGAAATGCGTTGATATCATCTGGAACACCGGTGGCGAAAGCGGCTCACTGGATCTCTTCTGACGCTGAGGAACGAAAGCTAGGGTAGCGAACGGGATTA	Bacteria/Planctomycetota/Planctomycetes/Pirellulales/Pirellulaceae/Pirellula	0	0	0	209	55	123	77	0	0	0	131	0	0	0	0	0	0	0	0	0	0	101	0	0	0	0	31	0	0	0	0	358	0	0	0	0	0	0	0	0	153	111	64	0	0	234	0
532	GTAATACGGAGGGTGCAAGCGTTAATCGGAATTACTGGGCGTAAAGCGCGCGTAGGCGGCTAGGTCAGTCAGATGTGAAAGCCCCGGGCTCAACCTGGGAATTGCATTTGATACTGCCTGGCTAGAGTATGGTAGAGGGAAGTGGAATTCCAGGTGTAGCGGTGAAATGCGTAGATATCTGGAGGAACACCAGTGGCGAAGGCGACTTCCTGGACCAATACTGACGCTCAGGTGCGAAAGCGTGGGTAGCAAACAGGATTA	Bacteria/Proteobacteria/Gammaproteobacteria/Chromatiales/Chromatiaceae/Candidatus Thiobios	0	0	0	0	0	51	24	24	0	0	0	0	0	0	28	0	0	0	0	0	0	0	0	21	0	0	0	0	0	0	0	0	0	0	0	0	0	0	29	52	31	0	0	39	39	24	53
533	GTAATACGGAGGGTGCAAGCGTTAATCGGAATTACTGGGCGTAAAGCGCACGCAGGCGGTTTGTTAAGTCAGATGTGAAATCCCCGAGCTTAACTTGGGAACTGCATTTGAAACTGGCAAGCTAGAGTCTTGTAGAGGGGGGTAGAATTACAGGTGTAGCGGTGAAATGCGTAGAGATCTGGAGGAATACCGGTGGCGAAGGCGGCCCCCTGGACAAAGACTGACGCTCAGGTGCGAAAGCGTGGGGAGCAAACAGGATTA	Bacteria/Proteobacteria/Gammaproteobacteria/Enterobacterales	0	0	0	0	0	0	0	0	143	132	0	0	0	0	0	0	0	79	427	0	0	0	0	0	0	0	0	0	103	310	120	0	124	72	0	0	0	232	0	0	0	0	0	0	0	0	0
534	GTAATACGGGGGGTGCAAGCGTTATTCGGAATCATTGGGCGTAAAGGGCGCGTAGGCGGTCTCTTGTGTCAGATGTGAAAGCCCTCAGCTTAACTGAGGAAGTGCATTTGAAACTGGGAGACTTGAGTATGGGAGAGGGAAGTGGAATTCCTGGTGTAGCGGTGAAATGCGTAGATATCAGGAGGAACACCGGTGGCGAAGGCGACTTCCTGGACCAATACTGACGCTGAGGCGCGAAGGCGTGGGGAGCAAACAGGATTA	Bacteria/Desulfobacterota/Desulfobacteria/Desulfobacterales/Desulfosarcinaceae/Sva0081 sediment group	0	14	14	0	0	0	0	0	0	0	0	0	0	11	0	0	15	16	0	0	22	24	38	83	55	53	39	65	115	0	23	0	0	16	0	0	0	0	22	0	0	0	15	23	38	0	17
535	GTAAAACGTAGGGGTCGAGCGTTATCCGGATTTACTGGGCGTAAAGAGCATGTAGGCGGTTGCTTAAGTCGGACGTGAAAGCTCCTGGCTCAACTAGGAGAGGCCGTTCGAAACTAAGTGACTCGAGGATGGTAGAGGAGAGTGGAATTCCAGGTGTAGTGGTGAAATGCGTAGATATCTGGAGGAACACCAGTGGCGAAGGCGGCTCTCTGGGCCATTCCTGACGCTGAGATGCGAAAGCTAGGGGAGAGAACGGGATTA	Bacteria/Chloroflexi/Anaerolineae/Ardenticatenales	33	0	25	0	0	0	27	33	0	0	0	0	0	0	25	0	0	0	0	0	14	26	23	43	0	41	15	0	50	0	15	0	22	0	0	0	0	19	0	0	32	16	0	0	42	30	47
536	GTAAGACGGGGGGGGCAAGTGTTCTTCGGAATGACTAGGCGTAAAGGGCACGTAGGCGGTTCATCGGGTTGCAAGTGAAAGTCGCCAAAAAGTGGCGGAATGCTCTATCAACCAATGAACTTGAGTGAGACAGAGGAGAGTGGAATTTCGTGTGTAGGGGTGAAATCTGGAGATCCACGAAGGAAGGCCAAAAGCGAAGGCAGCTCTCTGGGTCCCTACCGACGCTGAGGTGCGAAAGCATGGGGAGCGAACAGGATTA	Bacteria/Proteobacteria/Alphaproteobacteria/Rickettsiales/Mitochondria	0	0	0	12	0	0	0	0	0	0	0	0	0	0	0	0	0	0	0	0	0	0	0	0	0	0	0	0	0	0	0	0	0	0	0	0	0	0	0	0	0	0	0	0	0	0	0
537	GTAATACGGAGGGTGCGAGCGTTAATCGGAATTACTGGGCGTAAAGCGCGCGTAGGTGGTTAATTAAGTCAGATGTGAAAGCCCAGGGCTCAACCTTGGAACTGCATTTGAAACTGGTTAACTAGAGTTTTGTAGAGGGTGGTAGAATTTCAGGTGTAGCGGTGAAATGCGTAGAGATCTGAAGGAATACCAGTGGCGAAGGCGGCCACCTGGACAGAGACTGACACTGAGGCGCGAAGGCGTGGGGAGCAAACGGGATTA	Bacteria/Proteobacteria/Gammaproteobacteria/Enterobacterales/Psychromonadaceae/Psychromonas	0	0	0	49	0	40	64	0	0	0	0	0	0	0	13	0	0	0	6	0	0	0	0	0	0	0	0	0	0	0	0	0	0	0	0	0	7	40	0	125	83	104	86	82	108	71	84
538	GTAATACGGAGGGTGCGAGCGTTGTTCGGAATTATTGGGCGTAAAGCGCGTGTAGGCGGTCTTTTAAGTCTGATGTGAAAGCCCCGGGCTCAACCCGGGAAGTGCATTGGAAACTGGGAGACTTGAATACGGGAGAGGGTAGTGGAATTCCTAGTGTAGGAGTGAAATCCGTAGATATTAGGAGGAACACCGGTGGCGAAGGCGGCTACCTGGACCGATATTGACGCTGAGACGCGAAAGCGTGGGTAGCAAACAGGATTA	Bacteria/Desulfobacterota/Desulfuromonadia/Geobacterales/Geobacteraceae	0	0	0	8	0	0	0	0	0	0	58	0	0	0	0	0	0	0	0	39	24	26	33	0	0	0	0	0	14	0	0	0	0	0	0	0	0	0	24	0	27	0	0	0	0	0	0
539	GTAATACGTAGGTGGCAAGCGTTGTCCGGATTTACTGGGCGTAAAGGGCGTGTAGGCGGTCTGTTAAGTCCGGTGTGAAATCTCCCGGCTCAACTGGGAGGGGTCATCGGATACTGGCGGACTAGAGGAGGGTAGAGGAAGGCGGAATTCCCGGTGTAGCGGTGATATGCGTAGATATCGGGAGGAACACCAGTGGCGAAGGCGGCCTTCTGGGCCCATCCTGACGCTGAGGCGCGAAAGCGTGGGGAGCAAACCGGATTA	Bacteria/Chloroflexi/Dehalococcoidia/S085	0	0	0	0	66	0	0	0	0	0	0	0	0	0	0	0	92	0	0	0	0	0	0	0	0	0	0	0	0	0	0	0	0	0	0	0	0	0	0	0	0	0	42	0	20	8	0
540	GTAATACGGAGGGTCCGAGCGTTAATCGGAATTACTGGGCGTAAAGCGTGCGCAGGCGGTTTGTTAAGCGAGATGTGAAAGCCCTGGGCTCAACCTAGGAATAGCATTTCGAACTGGCGAACTAGAGTCTTGTAGAGGGGGGTAGAATTCCAGGTGTAGCGGTGAAATGCGTAGAGATCTGGAGGAATACCGGTGGCGAAGGCGGCCCCCTGGACAAAGACTGACGCTCATGCACGAAAGCGTGGGGAGCAAACAGGATTA	Bacteria/Proteobacteria/Gammaproteobacteria/Enterobacterales/Shewanellaceae/Shewanella	80	75	187	75	54	0	78	0	0	0	0	0	21	0	472	0	39	0	0	0	0	0	0	0	0	13	0	0	0	0	0	0	0	0	0	132	0	0	0	0	0	0	0	0	0	0	0
541	GTAATACGGAGGGTGCGAGCGTTAATCGGAATTACTGGGCGTAAAGCGCATGCAGGTGGTTTGTTAAGTCAGATGTGAAAGCCCGGGGCTCAACCTCGGAACCGCATTTGAAACTGGCAGGCTAGAGTACTGTAGAGGGGGGTAGAATTTCAGGTGTAGCGGTGAAATGCGTAGAGATCTGAAGGAATACCAGTGGCGAAGGCGGCCCCCTGGACAGATACTGACACTCAGATGCGAAAGCGTGGGGAGCAAACAGGATTA	Bacteria/Proteobacteria/Gammaproteobacteria/Enterobacterales/Vibrionaceae/Vibrio	0	0	0	0	0	0	0	0	0	0	0	0	0	0	0	0	13	0	0	0	0	0	0	0	0	0	0	0	0	0	0	0	0	0	0	0	0	45	113	141	119	82	92	70	170	189	68
542	GTAATACGGGGGGAGCGAGCGTTGTCCGGAATTACTGGGCGTAAAGGGCGTGTAGGCGGTATTGTAAGTCAGATGTAAAAGGCTACGGCTTAACCGTAGATGGTCATTTGAAACTGCAGTACTTGAGTGCGGGAGAGGAGGGGGGAATTCCCGGTGTAGAGGTGAAATTCGTAGATATCGGGAGGAATACCGGTGGCGAAGGCGCCCCTCTGGACCGATACTGACGCTGAGACGCGAAAGCGTGGGGAGCAAACAGGATTA	Bacteria	0	0	0	0	0	0	0	0	0	0	0	0	0	0	0	0	0	0	0	0	0	0	0	0	0	0	0	0	0	0	0	0	0	0	0	0	0	0	0	0	0	0	0	0	0	0	0
543	GTAATACGGAAGGGGCTAGCGTTGTTCGGATTTACTGGGCGTAAAGCGCATGTAGGCGGCGGATCAAGTGAGGCGTGAAAGGCCTGGGCTCAACCTGGGAACGGCGCTTCAGACTGATTTGCTAGAGTTCGGGAGAGGGTGGTGGAATTTCCAGTGTAGAGGTGAAATTCGTAGATATTGGAAGGAACACCGGTGGCGAAGGCGGCCACCTGGCCCGAAACTGACGCTCAAGTGCGAAAGCGTGGGGAGCAAACAGGATTA	Bacteria/Proteobacteria/Alphaproteobacteria/Defluviicoccales/Defluviicoccaceae/Defluviicoccus	45	32	59	42	0	50	0	0	0	0	0	0	0	0	0	0	0	0	0	0	37	0	0	0	39	0	0	0	0	0	0	0	0	137	0	0	0	0	0	65	49	0	48	0	56	55	0
544	GTAAAACGTAGGAGGCGAGCGTTATCCGGATTCACTGGGCGTAAAGCGCGTGCAGGCGGTTTGGTAAGTTAGGCGTGAAAGCTCCCGGCTCAACTGGGAGAGGTCGTCTAAAACTGCCAGACTCGAGAGCGGTAGAGGAAAATGGAATTCCAGGTGTAGTGGTGAAATGCGTAGATATCTGGAGGAACACCAGTGGCGAAGGCGATTTTCTGGACCGTTTCTGACGCTCAGACGCGAAAGCTAGGGTAGCAAACGGGATTA	Bacteria/Chloroflexi/Anaerolineae/Anaerolineales/Anaerolineaceae	0	0	0	25	0	0	0	0	0	0	0	0	95	0	26	0	0	0	23	42	0	0	0	0	0	0	0	0	0	0	0	0	0	0	0	35	0	0	0	0	38	0	0	0	0	0	0
545	GTAATACGGAGGGTCCGAGCGTTAATCGGAATTACTGGGCGTAAAGCGTGCGCAGGCGGTTATTTAAGCCAGATGTGAAAGCCCCGGGCTCAACCTGGGAATTGCATTTGGAACTGGGTAACTAGAGTCTTGTAGAGGGGGGTAGAATTTCAGGTGTAGCGGTGAAATGCGTAGAGATCTGAAGGAATACCGGTGGCGAAGGCGGCCCCCTGGACAAAGACTGACGCTCATGCACGAAAGCGTGGGGAGCAAACAGGATTA	Bacteria/Proteobacteria/Gammaproteobacteria/Enterobacterales/Shewanellaceae/Shewanella	0	0	0	0	0	0	0	0	0	0	0	0	0	0	0	0	0	0	0	20	19	18	6	0	0	0	0	0	11	0	0	0	0	0	0	0	0	47	96	137	123	69	85	50	205	113	61
546	GTAATACATAGGGGTCAAGCGTTGTCCGGATTTATTGGGCGTAAAGAGCTCGTAGGCGGTTCAACAAGTCGGTCGTAAAAGTTTAGGGCTCAACCCTAAAATGTCGATCGATACTGTTGTGACTAGGATACGGTAGAGGTGAATGGAATTCCGAGTGTAGCGGTGAAATGCGTAGATATTCGGAGGAACACCAATTGCGAAGGCAGTTCACTGGACCGTGATCGACGCTGAGGAGCGAAAGCTAGGGGAGCAAACAGGATTA	Bacteria/Actinobacteriota/Acidimicrobiia/Actinomarinales/Actinomarinaceae/Candidatus Actinomarina	78	86	159	70	95	0	96	14	0	0	0	0	0	0	403	0	71	0	0	0	0	0	0	0	0	0	0	0	0	0	0	0	0	0	0	0	0	0	0	0	0	0	0	0	0	0	0
547	GTAATACGGAGGGTGCGAGCGTTAATCGGAATCACTGGGCGTAAAGCGCACGTAGGCGGCTGTGTAAGTCAGATGTGAAATCCCCGGGCTTAACCTGGGAACTGCATTTGATACTGCGCAGCTCGAGTCTGATAGAGGGGGGTGGAATTCCAGGTGTAGCGGTGAAATGCGTAGATATCTGGAGGAACACCAGTGGCGAAGGCGGCCCCCTGGATCAAGACTGACGCTGAGGTGCGAAAGCGTGGGGAGCAAACAGGATTA	Bacteria/Proteobacteria/Gammaproteobacteria/Chromatiales/Chromatiaceae	0	41	36	0	0	0	0	0	0	0	0	0	0	0	33	0	16	0	0	0	0	0	0	0	0	0	0	0	0	0	0	0	0	0	0	0	0	21	38	42	43	0	24	25	47	0	29
548	GTAATACGGAGGGTGCGAGCGTTAATCGGAATAACTGGGCGTAAAGGGCACGCAGGCGGTGACTTAAGTGAGGTGTGAAAGCCCCGGGCTTAACCTGGGAATTGCATTTCATACTGGGTCGCTAGAGTACTTTAGGGAGGGGTAGAATTCCACGTGTAGCGGTGAAATGCGTAGAGATGTGGAGGAATACCGAAGGCGAAGGCAGCCCCTTGGGAATGTACTGACGCTCATGTGCGAAAGCGTGGGGAGCAAACAGGATTA	Bacteria/Proteobacteria/Gammaproteobacteria/Enterobacterales/Pasteurellaceae/Haemophilus	0	0	0	0	0	0	0	0	0	0	25	53	467	57	0	51	0	23	0	0	0	0	0	0	0	81	0	0	0	0	0	0	0	0	0	101	0	26	0	0	0	0	0	0	7	0	0
549	GTAATACGAAGGTGGCAAGCGTTATTCGAAATCACTGGGCTTAAAGGGTGCGTAGGCGGAACTGAAAGTGTTTTGTGAAATCCCTCGGCTTAACCGAGGAATTGCTTGGCAAACTACAGTTCTTGAGGCAAGTAGGGGTGTGTGGAACTCTTGGTGGAGCGGTGGAATGCGTAGATATCAAGAGGAACGCCGAAGGTGAAGACAGCACACTGGACTTGTACTGACGCTGAGGCACGAAAGCGTGGGGAGCAAACAGGATTA	Bacteria/Planctomycetota/Phycisphaerae/MSBL9/4572-13	0	0	0	0	0	42	22	24	0	0	0	0	0	0	0	0	0	0	0	0	0	0	0	0	35	19	0	0	0	0	0	0	0	0	0	0	0	23	0	63	0	0	26	0	60	0	53
550	GTAATACGTAGGGTGCAAGCGTTAATCGGAATTACTGGGCGTAAAGAGTGCGCAGGCGGTTTTGCAAGACCGATGTGAAATCCCCGGGCTTAACCTGGGAACTGCATTGGTGACTGCAAGGCTAGAGTGTGTCAGAGGGAGGTGGAATTCCGCATGTAGCAGTGAAATGCGTAGATATGCGGAGGAACACCGATGGCGAAGGCAGCCTCCTGGGATAACACTGACGCTCATGCACGAAAGCGTGGGGAGCAAACAGGATTA	Bacteria/Proteobacteria/Gammaproteobacteria/Burkholderiales/Burkholderiaceae/Lautropia	0	0	0	0	0	0	0	0	0	0	0	0	0	0	0	0	0	0	0	0	0	0	0	0	0	0	0	0	0	0	0	0	0	0	0	0	0	0	0	10	0	0	0	434	9	0	0
551	GTAATACTAGGGGTGCAAGCGTTGTCCGGAATCATTGGGCGTAAAGGGTGCGTAGGCGCCCAGGAAAGTTATTTGTTAAATACTCCGGCTTAACCGGAGAAATGCATATAAAACTACCTGGGTAGAGTTTAAGAGGGGAAAATGGAATTCCTGGTGTAGCGGTGACATGCGTAGATATCAGGAGGAACACCAATAGCGAAGGCAGTTTTCTGGCTTAAAACTGACGCTGAGGCACGAAAGCGTGGGGAGCAAACAGGATTA	Bacteria/Marinimicrobia (SAR406 clade)	0	0	0	16	9	11	4	0	0	0	0	0	0	0	0	0	0	5	0	0	0	0	0	0	0	0	0	0	18	0	0	0	0	0	0	0	0	0	31	16	13	0	0	0	13	0	0
552	GTAATACGTAGGGGGCAAGCGTTGTCCGGAATCATTGGGCGTAAAGAGCTCGTAGGCGGTTCAGTAAGTCGGGTGTGAAAGCTCCGAGCTCAACTCGGAGAGGCCACTCGATACTGCTGTGACTAGAATCCAGTAGGGGAGCGTGGAACTCCTGGTGTAGCGGTGAAATGCGCAGATATCAGGAAGAACACCAGCGGCGAAGGCGGCGCTCTGGGCTGGAATTGACGCTGAGGAGCGAAAGTGTGGGTAGCAAACAGGATTA	Bacteria/Actinobacteriota/Acidimicrobiia/Microtrichales/Microtrichaceae/IMCC26207	52	91	57	0	49	51	51	16	0	0	0	0	49	0	0	0	31	0	0	0	0	0	0	79	0	49	0	0	0	14	0	0	40	105	0	50	0	0	0	0	49	0	0	48	37	41	47
553	GTAATACGGAGGGTGCAAGCGTTAATCGGAATTACTGGGCGTAAAGCGCGCGTAGGTGGTTTGGTAAGTCAGATGTGAAAGCCCTGGGCTCAACCTGGGAATTGCATTTGATACTGCTTGACTAGAGTATGGTAGAGGGAAGTGGAATTCCAGGTGTAGCGGTGAAATGCGTAGATATCTGGAGGAACATCAGTGGCGAAGGCGACTTCCTGGACCAATACTGACACTGAGGTGCGAAAGCGTGGGTAGCAAACAGGATTA	Bacteria/Proteobacteria/Gammaproteobacteria/Chromatiales/Sedimenticolaceae/Candidatus Thiodiazotropha	0	77	0	32	0	28	0	0	0	0	0	0	0	0	46	0	0	0	0	0	0	0	0	0	0	0	0	0	0	0	0	0	0	0	0	0	0	0	40	0	0	0	0	0	18	0	0
554	GTAATACGGAGGATGCGAGCGTTATCCGGATTCATTGGGTTTAAAGGGTGCGTAGGCGGTTTTTTAAGTCAGTGGTGAAATCCTGCGGCTCAACCGTAGAACTGCCATTGATACTGAGGAACTTGAATATAGTTGAGGTAGGCGGAATGAGTAGTGTAGCGGTGAAATGCTTAGATATTACTCAGAACACCGATTGCGAAGGCAGCTTACCAAGTTATAATTGACGCTGAGGCACGAAAGCGTGGGGATCGAACAGGATTA	Bacteria/Bacteroidota/Bacteroidia/Bacteroidales/Prolixibacteraceae/Roseimarinus	0	176	0	0	0	0	0	0	0	0	0	0	0	0	0	7	0	0	0	0	0	0	0	0	0	0	0	0	0	0	0	0	0	0	0	0	0	0	0	0	0	0	0	0	0	0	0
555	GTAATACGTAGGAGGCGAGCGTTATCCGGATTTATTGGGCGTAAAGCGCGTGCAGGTTGTTTGGTAAGTTGGGTATGAAATCTCCTGGCTTAACTGGGAGAGGTTGCTCAAAACTACCAGACTAGAGGACGGTAGAGGAAGGTGGAATTCCCGGTGTAGTAGTGAAATGCGTAGATATCGGGAGGAACACCAGTGGCGAAGGCGGCCTTCTGGGCCGTTCCTGACACTAAGACGCGAAAGCATGGGTAGCAAACGGGATTA	Bacteria/Chloroflexi/Anaerolineae/Anaerolineales/Anaerolineaceae	66	0	0	0	0	31	0	26	0	0	0	0	0	25	60	0	0	0	0	0	0	0	0	0	0	0	36	0	0	0	0	0	0	0	0	0	0	0	0	21	36	0	0	0	0	0	22
556	GTAATACGGAGGATGCAAGCGTTATCCGGATTCATTGGGTTTAAAGGGTGCGTAGGCGGATTAATAAGTCAGAGGTGAAAGTTTGCGGCTCAACCGTAAAATTGCCTTTGATACTGTTAATCTTGAGTACAAACGAGGTAGGCGGAATGTGATGTGTAGCGGTGAAATGCATAGATATGTCACAGAACACCGATTGCGAAGGCAGCTTACTAGGATGTAACTGACGCTGATGCACGAAAGCGTGGGTATCGAACAGGATTA	Bacteria/Bacteroidota/Bacteroidia/Bacteroidales/Marinilabiliaceae/Carboxylicivirga	22	0	30	25	30	74	22	17	4	9	0	7	0	19	13	28	20	0	0	37	17	0	22	33	24	35	42	65	0	13	0	74	0	0	15	9	6	0	27	35	29	10	20	30	25	30	26
557	GTAAAACGTAGGAGGCGAGCGTTATCCGGATTCACTGGGCGTAAAGCGCGTGTAGGCGGTTTGGTAAGTTGGACGTGAAAGCTCCCGGCTCAACTGGGAGAGGTCGTTCAAAACTGCTAGACTAGAGAGCGAAAGAGGAAAATGGAATTCCAGGTGTAGTGGTGAAATGCGTAGATATCTGGAGGAACACCAGTGGCGAAGGCGATTTTCTGGTTCGTTTCTGACGCTCAGACGCGAAAGCTAGGGTAGCAAACGGGATTA	Bacteria/Chloroflexi/Anaerolineae/Anaerolineales/Anaerolineaceae	0	0	0	0	0	22	16	416	29	18	0	11	37	0	0	0	0	0	0	0	0	40	22	0	30	79	0	0	0	0	0	0	0	0	0	501	20	0	27	0	23	0	0	29	0	0	0
558	GTAATACGAAGGTCCCGAGCGTTGTTCGGAATCACTGGGCGTAAAGGGAGCGTAGGCGGCGTGGTAAGTCAGATGTGAAATCCCGAGGCTCAACCTCGGAACTGCATCCGATACTGCCGTGCTAGAGTGATGGAGAGGTAGCTGGAATTCACGGTGTAGCAGTGAAATGCGTAGATATCGTGAGGAACACTCGTGGCGAAAGCGAGCTACTGGACATTTACTGACGCTGAGGCTCGAAGGCTAGGGTAGCGAAAGGGATTA	Bacteria/Verrucomicrobiota/Verrucomicrobiae/Verrucomicrobiales/Rubritaleaceae/Luteolibacter	55	187	136	94	57	0	0	0	0	0	0	0	0	0	0	0	29	0	0	53	87	88	45	56	34	49	21	0	43	0	0	0	0	0	0	0	0	0	0	0	42	0	0	0	0	0	0
559	GTAATACGTAGGTGGCAAGCGTTGTCCGGATTTATTGGGTTTAAAGGGTGCGTAGGCGGCTTTGTAAGTCAGTGGTGAAATATGTCAGCTTAACTGAGAGGGTGCCATTGATACTGCAGAGCTTGAGTACAGATGAGGTAGGCGGAATTGACGGTGTAGCGGTGAAATGCTTAGATATCGTCAAGAACACCTATAGCGAAGGCAGCTTACTAGGCTGTAACTGACGCTGAGGCACGAAAGTGTGGGGATCAAACAGGATTA	Bacteria/Bacteroidota/Bacteroidia/Cytophagales/Microscillaceae/Chryseolinea	31	23	19	57	21	27	0	0	0	0	0	0	0	0	0	0	0	0	0	18	20	0	0	0	12	0	0	0	0	5	0	14	0	0	0	0	0	0	22	22	17	0	12	16	14	16	20
560	GTAATACGTAGGTGACTAGCGTTGTCCGGATTTACTGGGCGTAAAGAGCGCGCAGGCGGTCGTTCAAGTCGAGTGTGAAAGCCCCCGGCTCAACTGGGGAGGGTCATTCGATACTGATCGACTGGAAGGCAGGAGAGGGAAGCGGAATTCCCGGTGTAGTGGTGAAATGCGTAGATATCGGGAGGAACACCAGTGGCGAAGGCGGCTTCCTGGCCTGTTCTTGACGCTGAGGCGCGAAAGCTAGGGGAGCAAACGGGATTA	Bacteria/Chloroflexi/KD4-96	0	0	38	0	51	29	0	0	0	0	0	0	0	0	65	0	0	0	0	0	0	0	0	0	0	0	0	0	0	0	0	0	0	0	0	0	0	0	0	0	41	0	0	0	68	0	0
561	GTAAAACGTAGGAGCCAAGCGTTATCCGAATTCACTGGGCGTAAAGCGCGTGCAGGCGGCTTGGTAAGTTGGATGTGAAAGCTCCCGGCTCAACTGGGAGAGGACGTTCAATACTACCAGGCTAGAGGACGGCAGAGGAAGGTGGAATTCCCGGTGTAGTGGTGAAATGCGTAGATATCGGGAGGAACACCAGTGGCGAAGGCGGCCTTCTGGGCCGTTCCTGACGCTAAGACGCGAAAGCTAGGGTAGCAAACGGGATTA	Bacteria/Chloroflexi/Anaerolineae/Anaerolineales/Anaerolineaceae	0	21	32	12	0	27	0	32	0	0	0	0	0	0	58	16	0	0	0	22	0	0	0	0	0	9	0	23	0	0	0	0	0	0	0	14	0	0	0	0	22	0	0	0	0	0	0
562	GTAATACGGAGGGTGCAAGCGTTGTTCGGAATTATTGGGCGTAAAGCGCGTGTAGGCGGTCTGTTAAGTCTGATGTGAAAGCCCGGGGCTCAACCCCGGAAGTGCATTGGAAACTGGCCGACTTGAGTACGGGAGAGGGTAGTGGAATTTCGAGTGTAGGGGTGAAATCCGTAGATATTCGAAGGAACACCGGTGGCGAAGGCGGCTACCTGGACCGATACTGACGCTGAGACGCGAAAGCGTGGGGAGCAAACAGGATTA	Bacteria/Desulfobacterota/Desulfuromonadia/Desulfuromonadales/Desulfuromonadaceae/Candidatus Deferrimonas	0	0	0	0	0	0	0	0	0	0	0	0	0	0	0	0	0	16	0	0	21	32	0	0	0	0	0	0	28	13	0	0	0	0	0	0	0	0	0	0	0	0	116	0	0	0	0
563	GTAATACGGAGGGTGCAAGCGTTATTCGGATTTACTGGGCGTAAAGGGAGCGCAGGCTGCCAGATAAGTCAGATGTGAAAGCCCGGGGCTCAACCCCGGAAGTGCATTTGAAACTGTCTGGCTTGAGTATGGTAGAGGGAAGTGGAATTCCAGGTGTAGCGGTGAAATGCGTAGATATCTGGAGGAACACCGGTGGCGAAGGCGACTTCCTGGACCAATACTGACGCTGAGGCTCGAAGGTGTGGGTAGCAAACAGGATTA	Bacteria/Desulfobacterota/Desulfobacteria/Desulfobacterales/Desulfosarcinaceae	0	0	0	0	0	0	0	17	0	0	0	0	22	9	0	0	13	0	0	0	64	58	57	61	79	0	50	0	25	0	0	0	20	70	0	0	18	47	42	42	56	63	43	0	0	0	40
564	GTAATACAGAGGGTGCAAGCGTTAATCGGAGTTACTGGGCGTAAAGGGCGCGTAGGCTGATATTTAAGTCGATTGTGAAATCCCCGGGCTCAACCTGGGAATTGCATTCGATACTGGATGTCTTGAGTATGGTAGAGGAAAGTGGAATTCCCGGTGTAGTGGTTAAATACATAGATATCGGGAAGAACACCAGTGGCGAAGGCGGCTTTCTGGACCAATACTAACGCTGAGGCGCGAAAGCGTGGGGAGCAAACAGGATTA	Bacteria/Proteobacteria/Gammaproteobacteria/Coxiellales/Coxiellaceae/Coxiella	19	30	39	28	0	0	0	0	0	14	0	0	0	0	0	23	18	0	0	0	0	0	0	0	0	10	30	26	0	0	0	8	0	0	0	19	15	27	63	0	110	0	0	0	40	0	26
565	GTAATACGGAGGGTGCAAGCGTTATCCGGAATTATTGGGTTTAAAGGGTCCGTAGGCGGACCTTTAAGTCAGTGGTGAAATCTTTCGGCTCAACCGGAAAACTGCCATTGAAACTGAAGGTCTTGAATATGTTTGAAGTGGGCGGAATATGGCATGTAGCGGTGAAATGCTTAGATATGCCATAGAACACCGATAGCGAAGGCAGCTCACTAAGCCATTATTGACGCTAAGGGACGAAAGCGTGGGGAGCGAACAGGATTA	Bacteria/Bacteroidota/Bacteroidia/Flavobacteriales/Crocinitomicaceae	0	53	0	0	0	52	0	0	0	0	0	0	0	5	0	0	0	0	0	0	0	0	0	23	0	0	0	71	0	0	0	0	0	0	0	0	0	0	34	33	20	28	35	0	0	0	31
566	GTAATACGGGGGGTGCAAGCGTTATTCGGAATCATTGGGCGTAAAGAGCACGTAGGCGGCCTGGTAAGTCAGATGTGAAAGCCCGGGGCTTAACCCCGGAAGTGCATTTGATACTGCCAGGCTTGAGTATGGGAGAGGGAAGTGGAATTCCTGGTGTAGAGGTGAAATTCGTAGATATCAGGAGGAACACCGGTGGCGAAGGCGACTTCCTGGACCAATACTGACGCTGAGGTGCGAAGGCGTGGGTAGCAAACAGGATTA	Bacteria/Desulfobacterota/Desulfobacteria/Desulfobacterales/Desulfosarcinaceae/Desulfosarcina	0	0	0	0	0	0	0	0	0	0	0	0	41	73	0	71	0	40	0	0	0	0	135	153	181	122	98	63	159	0	93	0	0	0	0	0	0	0	0	0	0	0	0	0	0	0	0
567	GTAATACGGAAGGGGCTAGCGTTGTTCGGAATTACTGGGCGTAAAGAGCGCGTAGGCGGCTCTTCAAGTTAGGCGTGAAAGGCCTGGGCTCAACCTGGGAACTGCGTTTAATACTGGAGAGCTTGAGTCCGGGAGAGGGTGGTGGAATTCCCAGTGTAGAGGTGAAATTCGTAGATATTGGGAGGAACACCAGTGGCGAAGGCGGCCACCTGGCCCGGAACTGACGCTGAGGCGCGAAAGCGTGGGGAGCAAACAGGATTA	Bacteria/Proteobacteria/Alphaproteobacteria/Defluviicoccales/Defluviicoccaceae/Defluviicoccus	40	45	62	0	0	57	18	0	0	0	0	0	0	0	0	0	0	0	0	25	33	0	0	39	0	0	0	0	51	0	0	0	0	0	0	0	0	0	24	44	30	25	42	35	63	0	40
568	GTAATACGGAGGGGGTTAGCGTTGTTCGGAATTACTGGGCGTAAAGCGCGCGTAGGCGGGCTGTTAAGTCAGAGGTGAAATCCCAGGGCTCAACCCTGGAACTGCCTTTGATACTGGCAGCCTTGAGTTCGAGAGAGGTGAGTGGAATTCCGAGTGTAGAGGTGAAATTCGTAGATATTCGGAGGAACACCAGTGGCGAAGGCGGCTCACTGGCTCGATACTGACGCTGAGGTGCGAAAGTGTGGGGAGCAAACAGGATTA	Bacteria/Proteobacteria/Alphaproteobacteria/Rhodobacterales/Rhodobacteraceae	43	39	38	0	37	25	0	23	0	0	0	0	0	0	0	0	22	0	0	29	44	0	31	0	0	21	0	24	0	0	0	0	0	0	0	0	0	0	51	49	46	28	46	0	31	22	40
569	GTAATACGGAGGGGGCCAGCGTTGTTCGGAATTATTGGGCGTAAAGGGCGCGTAGGTGGCCAAGCAAGTCTGACGTGAAAGCCCCCGGCTCAACCGGGGAAATGCCTCAGATACTGCTTGGCTTGAGTCCCGGAGAGGGTAGCGGAATTCCCAGTGTAGCGGTGAAATGCGTAGATATTGGGAGGAACACCAGTGGCGAAGGCGGCTACCTGGACGGGTACTGACGCTGAGGCGCGAAAGCTAGGGGAGCAAACAGGATTA	Bacteria/Acidobacteriota/Subgroup 22	25	25	40	0	10	25	0	20	0	0	0	0	0	0	39	0	24	0	0	0	0	0	0	0	0	0	0	0	0	0	0	0	0	0	0	0	0	21	12	22	29	0	0	0	28	0	25
570	GTAATACGTAGGTGGCAAGCGTTGTCCGGATTTATTGGGCGTAAAGCGAGCGCAGGCGGTTCTTTAAGTCTGATGTGAAAGCCCCCGGCTCAACCGGGGAGGGTCATTGGAAACTGGAGAACTTGAGTGCAGAAGAGGAGAGTGGAATTCCACGTGTAGCGGTGAAATGCGTAGATATGTGGAGGAACACCAGTGGCGAAGGCGACTCTCTGGTATGTAACTGACGCTGAGGCTCGAAAGCGTGGGGAGCAAACAGGATTA	Bacteria/Firmicutes/Bacilli/Lactobacillales/Carnobacteriaceae/Carnobacterium	0	0	0	0	0	0	0	0	0	0	0	167	0	170	0	239	0	138	372	0	0	0	0	0	0	0	0	0	195	155	0	0	172	0	0	0	0	0	0	0	0	0	0	0	0	0	0
571	GTAATACGTAGGGTGCGAGCGTTGTCCGGAATTACTGGGCGTAAAGAGCTCGTAGGTGGTTTGTCGCGTCGTTTGTGTAAGTCCACGGCTTAACTGTGGGATGGCAGGCGATACGGGCATAACTTGAGTGCTGTAGGGGAGACTGGAATTCCTGGTGTAGCGGTGAAATGCGCAGATATCAGGAGGAACACCGATGGCGAAGGCAGGTCTCTGGGCAGTAACTGACGCTGAGGAGCGAAAGCATGGGTAGCGAACAGGATTA	Bacteria/Actinobacteriota/Actinobacteria/Corynebacteriales/Corynebacteriaceae/Corynebacterium	0	0	0	0	0	0	0	0	37	27	0	110	46	0	0	0	0	0	103	0	0	0	0	0	36	0	0	0	0	0	0	0	319	0	48	83	50	0	0	0	0	0	0	0	0	0	0
572	GTAATACGGAGGGTGCGAGCGTTGTTCGGAATTACTGGGCGTAAAGCGCGTGTAGGCGGCCTTCTAAGTCTGGTGTGAAATCCCGGGGCTCACCCCCGGAAGTGCATTGGATACTGGAAGACTCGAGTACCGGAGAGGAGGGTGGAATTCCTGGTGTAGCGGTGAAATGCGTAGATATCAGGAGGAACACCGGTGGCGAAGGCGGCCCTCTGGACGGATACTGACGCTGAGACGCGAAAGCGTGGGGAGCAAACAGGATTA	Bacteria/MBNT15	0	0	42	38	0	0	0	0	0	0	0	0	0	0	0	0	0	0	0	26	38	39	0	24	37	10	0	12	14	19	121	0	18	19	0	0	0	0	46	35	27	0	22	39	67	42	19
573	GTAAAACGTAGGAGGCGAGCGTTATCCGGATTTACTGGGCGTAAAGCGCGCGCAGGCGGTTCCGTTAGTCGGACGTGAAAGCTCCTGGCTTAACTGGGAGAGGCCGTTCGATACTGCGGGACTTGAGGTTGGGAGAGGAGTGTGGAATTCCCGGTGTAGTGGTGGAATGCGTAGAGATCGGGAGGAACACCTGTGGCGAAAGCGGCACTCTGGCCCACACCTGACGCTGAGGTGCGAAAGCGTGGGTAGCAAACAGGATTA	Bacteria/Chloroflexi/Anaerolineae/SJA-15	0	12	21	0	0	35	16	23	0	0	0	0	0	17	14	0	0	0	0	36	20	38	31	29	14	32	18	0	0	12	19	0	14	0	0	13	0	0	24	37	29	0	0	43	32	24	31
574	GTAATACGGGGGGGGCAAGCGTTGTTCGGAATTACTGGGCGTAAAGGGCGCGTAGGCGGTTTTGGAAGTCATGGGTGAAAGTCCTCGGCTCAACCGAGGGATTGCCTGTGAAACCACGGGACTGGAGTGCTGGAGAGGGAAGTGGAATTCCCAGTGTAGCGGTGAAATGCGTAGATATTGGGAGGAACATCTGTGGCGAAGGCGGCTTCCTGGACAGACACTGACGCTGAGGCGCGAAAGCCAGGGGAGCAAACGGGATTA	Bacteria/Acidobacteriota/Subgroup 21	0	25	26	0	13	25	0	25	0	0	0	0	0	0	53	0	28	0	0	0	0	0	0	0	0	0	0	0	22	0	0	0	0	0	0	0	0	0	6	17	0	0	0	0	0	0	26
575	GTAATACGGAGGGTGCGAACGTTAATCGGAATTACTGGGCGTAAAGCGCGCGTAGGCGGTCAGATAAGTGGGATGTGAAAGCCCCGGGCTCAACCTGGGAATTGCATTCCAAACTGCCTGACTAGAGTATGGTAGAGGGAGGTAGAATTTCCTGTGTAGCGGTGAAATGCGTAGATATAGGAAGGAATACCAGTGGCGAAGGCGGCCTCCTGGACCAATACTGACGCTGAGGTGCGAAAGCGTGGGGAGCAAACAGGATTA	Bacteria/Proteobacteria/Gammaproteobacteria/Pseudomonadales/KI89A clade	25	0	20	0	0	0	0	0	0	0	13	24	36	0	16	12	0	95	26	0	20	0	0	31	28	16	17	0	64	0	0	0	0	0	0	0	9	0	49	0	23	0	29	14	22	22	0
576	GTAAGACAGAGGGTGCGAACGTTGTTCGGAATTACTGGGCGTAAAGCGCGTGTAGGCGGCTATGCAAGTCGGATGTGAAAGCCCTGGGCTTAACCTAGGAAGTGCACTCGAAACTGCATAGCTCGAGTCCCGGAGAGGATGGTGGAATTCTGAGTGTAGAGGTGAAATTCGTAGATATTCAGAGGAACACCGGTGGCGAAGGCGGCCATCTGGACGGGTACTGACGCTGAGACGCGAAAGCGTGGGTAGCAAACAGGATTA	Bacteria/Myxococcota/Polyangia/Polyangiales/Phaselicystidaceae/Phaselicystis	23	21	0	15	0	37	0	22	0	13	0	0	0	0	0	0	0	0	0	32	0	0	0	34	0	0	0	0	30	0	0	0	0	14	0	0	0	18	57	0	57	39	42	0	0	41	0
577	GTAATACGTAGGGTGCAAGCGTTGTCCGGAATTATTGGGCGTAAAGAGCTCGTAGGCGGTCTGTCACGTCCGCTGTGAAACCCTAGGGCTTAACCCTGGGCCTGCAGTGGGTACGGGCAGACTAGAGTATGGTAGGGGAGACTGGAATTCCTGGTGTAGCGGTGAAATGCGCAGATATCAGGAGGAACACCGGTGGCGAAGGCGGGTCTCTGGGCCATAACTGACGCTGAGGAGCGAAAGCGTGGGGAGCAAACAGGATTA	Bacteria/Actinobacteriota/Actinobacteria/Kineosporiales/Kineosporiaceae	34	26	23	91	0	0	0	0	0	0	0	0	13	0	0	0	0	0	0	64	65	16	0	0	102	74	30	0	0	0	8	475	24	0	0	7	0	0	14	16	0	0	0	15	24	17	0
578	GTAATACGTAAGGGGCAAGCGTTATCCGGAATCACTGGGCGTAAAGGGTGCGTAGGTGGTCCTGTAAGTCAGAAGTGAAAGGCATTGGCTCAACCAATGTAAGCTTTTGAAACTGTGGGACTTGAGTGCAGGAGAGGTAAGTGGAATTCCTAGTGTAGCGGTGAAATGCGTAGATATTAGGAGGAACACCAGTGGCGAAGGCGACTTACTGGACTGATACTGACACTGAGGCACGAAAGCGTGGGGAGCAAACAGGATTA	Bacteria/Firmicutes/Clostridia/Peptostreptococcales-Tissierellales/Fusibacteraceae/Fusibacter	0	0	0	0	0	0	0	0	0	0	69	0	0	0	0	0	0	0	0	0	0	0	0	41	0	0	0	29	29	27	28	0	0	20	0	0	0	0	0	0	0	0	0	0	0	0	0
579	GTAATACGAAGGGTGCAAGCGTTACTCGGAATTACTGGGCGTAAAGCGTGCGTAGGCGGTTTGTTAAGTCTGTCGTGAAAGCCCCGGGCTCAACCTGGGAATGGCGATGGATACTGGCAGGCTAGAGTACGGTAGAGGATGGTGGAATTCCCGGTGTAGCAGTGAAATGCGTAGAGATCGGGAGGAACATCTATGGCGAAGGCAGCCATCTGGACCAGTACTGACGCTGAGGCACGAAAGCGTGGGGAGCAAACAGGATTA	Bacteria/Proteobacteria/Gammaproteobacteria/Xanthomonadales/Xanthomonadaceae/Arenimonas	0	0	0	0	0	0	0	0	0	0	0	0	91	17	0	27	0	0	16	0	0	0	0	0	0	0	0	0	0	0	0	0	0	25	0	32	0	0	0	21	0	0	0	0	0	0	0
580	GTAATACAGAGGTGGCAAGCGTTGTTCGGAATTACTGGGCGTAAAGGGCGCGTAGGCGGCCTTCTAAGTCGGACGTGAAAGCCCCAGGCTTAACCTGGGAACTGCGTCCGATACTGGGAGGCTTGGATTCGGGAGAGGGATGTGGAATTCCAGGTGTAGCGGTGAAATGCGTAGATATCTGGAGGAACACCGGTGGCGAAGGCGGCATCCTGGACCGAGATCGACGCTGAGGCGCGAAAGCTAGGGGAGCAAACGGGATTA	Bacteria/Acidobacteriota/Vicinamibacteria/Vicinamibacterales/Vicinamibacteraceae	44	29	22	58	0	0	0	0	0	0	0	0	0	8	5	13	0	0	0	59	78	27	19	18	0	8	0	46	0	10	16	0	23	16	0	8	0	0	0	16	14	0	18	0	25	20	11
581	GTAATACGTAGGTGGCAAGCGTTGTCCGGATTTACTGGGCGTAAAGAGCGCGCAGGCGGCCAAGTCAGTCGAATGTGAAAGCCCCCGGCTCAACTGGGGAAAGTCATCCGATACTGCTTGGCTCGAAGATGGGAGAGGGAAGCGGAATTTCAGGTGTAGTGGTGAAATGCGTAGATATCTGAAGGAACACCAGTGGCGAAGGCGGCTTTCTGGCCCATTCTTGACGCTGAGGCGCGAAAGCTAGGGGAGCGAACGGGATTA	Bacteria/Chloroflexi/KD4-96	47	0	51	34	0	22	16	14	0	0	0	0	0	0	0	0	0	0	0	46	18	26	22	15	0	35	0	0	0	0	0	19	0	0	0	0	0	26	0	0	24	0	29	27	36	33	22
582	GTAATACAGAGGGTGCAAGCGTTAATCGGAATTACTGGGCGTAAAGCGCGCGTAGGCGGTTTAATCAGTCGGATGTGAAAGCCCCGGGCTCAACCTGGGAACTGCATTCGAAACTGTTAAGCTAGAGTATGGTAGAGGATAGTGGAATTCCTGGTGTAGCGGTGAAATGCGTAGATATCAGGAGGAACATCAGTGGCGAAGGCGACTATCTGGACCAATACTGACGCTGAGGTGCGAAAGCGTGGGGATCAAACAGGATTA	Bacteria/Proteobacteria/Gammaproteobacteria	0	11	28	55	26	39	19	15	0	0	0	0	0	0	36	0	19	0	0	0	0	0	0	48	34	42	12	0	0	10	0	0	0	0	0	0	0	0	0	45	0	0	0	0	0	12	17
583	GTAATACGTAGGTGGCAAGCGTTGTCCGGAATTATTGGGCGTAAAGCGCGCGCAGGCGGTCCTTTAAGTCTGATGTGAAAGCCCACGGCTCAACCGTGGAGGGTCATTGGAAACTGGGGGACTTGAGTGCAGAAGAGGAGAGCGGAATTCCACGTGTAGCGGTGAAATGCGTAGAGATGTGGAGGAACACCAGTGGCGAAGGCGGCTCTCTGGTCTGTAACTGACGCTGAGGCGCGAAAGCGTGGGGAGCAAACAGGATTA	Bacteria/Firmicutes/Bacilli/Bacillales/Bacillaceae/Anoxybacillus	0	0	0	0	0	0	0	0	51	37	0	0	0	0	0	0	0	0	0	0	134	0	0	0	0	0	0	0	0	0	0	0	0	93	38	102	63	0	0	0	0	0	0	0	0	0	0
584	GTAATACGGAGGGAGCAAGCGTTATTCGGAATCACTGGGCGTAAAGGACGCGTAGGCGGGTTTTTAAGTCAGGTGTGAAATCCTACAGCTCAACTGTAGAACTGCACTTGAAACTGGGAACCTAGAGTATGGAAGGGGCAGGTGGAATTAGTGGTGTAGGGGTAAAATCCGTAGATATCACTAGGAATACCGAAAGCGAAGGCGACCTGCTGGGACATTACTGACGCTGAGGCGTGAAAGCGTGGGGAGCAAACAGGATTA	Bacteria/Campylobacterota/Campylobacteria/Campylobacterales/Sulfurimonadaceae/Sulfurimonas	0	0	0	34	0	0	0	0	0	0	28	0	0	0	0	15	0	0	0	23	0	26	35	0	0	0	0	0	0	0	18	0	0	0	0	0	0	0	0	0	0	0	0	0	0	0	0
585	GTAATACGGAGGGTGCAAGCGTTAATCGGAATCACTGGGCGTAAAGCGCACGTAGGCGGCAACGTAAGTCAGATGTGAAAGCCCCGGGCTCAACCCGGGAACGGCATTTGAGACTGCGTCGCTCGAGTCTGAGAGAGGGGGGTGGAATTCCGGGTGTAGCGGTGAAATGCGTAGAGATCCGGAGGAACACCAGTGGCGAAGGCGGCCCCCTGGCTCAAGACTGACGCTGAGGTGCGAAAGCGTGGGGAGCAAACAGGATTA	Bacteria/Proteobacteria/Gammaproteobacteria/Chromatiales/Chromatiaceae/Thiocapsa	28	34	54	0	0	32	0	0	0	0	0	0	0	18	0	0	0	0	0	36	0	37	55	52	0	11	22	0	0	0	0	9	0	0	0	0	0	0	34	46	31	26	0	36	44	42	33
586	GTAATACGGAGGGTGCAAGCGTTGTCCGGATTTATTGGGTTTAAAGGGTGCGTAGGCGGCACGTTAAGTCAGTGGTGAAAGCCTCCCGCTCAACGGGAGAAATGCCATTGATACTGGCGTGCTTGAGTACGGACGAGGTAGGCGGAATTTATGGTGTAGCGGTGAAATGCATAGATACCATAAAGAACACCAATAGCGTAGGCAGCTTACTAGACCGTAACTGACGCTGAGGCACGAAAGCGTGGGGAGCGAACAGGATTA	Bacteria/Bacteroidota/Bacteroidia/Cytophagales/Cyclobacteriaceae	15	29	19	18	31	33	19	0	0	0	0	0	0	0	0	0	20	0	0	0	21	25	26	28	22	67	0	74	54	0	5	0	0	10	6	0	0	0	39	34	34	14	0	18	22	20	22
587	GTAATACGGGGGGAGCAAGCGTTGTCCGGAATTACTGGGCGTAAAGGGCGTGTAGGCGGTTTGGTAAGTCAGATGTAAAAGGTCCCGGCTTAACCGGGGATGGTCATTTGAAACTACCAGGCTTGAGTTCGAGAGAGGGTAGCGGAATTCCCAGTGTAGCGGTGAAATGCGTAGATATTGGGAAGAACACCAGTAGCGAAGGCGGCTACCTGGCTCGCAACTGACGCTAAGGCGCGAAAGCGTGGGGAGCAAACAGGATTA	Bacteria/Calditrichota/Calditrichia/Calditrichales/Calditrichaceae/Caldithrix	0	0	0	0	0	31	0	15	0	0	0	0	0	15	0	0	14	0	0	0	15	16	29	22	47	36	38	0	0	0	0	22	0	0	0	0	28	0	31	28	37	13	27	24	54	23	34
588	GTAATACGTAGGGGGCTAGCGTTACTCGGATTCACTGGGCGTAAAGCGAATGTAGGCGGTTAAATAAGTCAGGGGTGAAATCCCTCAGCCTAACTGAGGAATTGCCTTTGATACTGTTTGACTAGAGGACAGGAGAGGAAAGTGGAATTCCCGGTGTAGCGGTGGAATGCGTAGATATCGGGAGGAACACCAGAGGCGAAGGCGGCTTTCTGGACTGATCCTGACGCTGAGATTCGAAAGCTAGGGGAGCAAACAGGATTA	Bacteria/Acidobacteriota/Aminicenantia/Aminicenantales	0	0	0	0	0	0	0	0	0	24	0	0	31	0	0	9	0	0	0	0	0	0	0	25	0	34	0	25	29	12	80	0	0	18	23	91	34	0	0	0	16	0	0	0	0	0	0
589	GTAAGACAGAGGTGGCAAGCGTTGTTCGGAATTACTGGGCTTAAAGGGCGCGTAGGCGGTGCGGTAAGTCCGGGGTGGAATCCTATGGCTCAACCATAGAATTGCCTTGGAAACTGCAGCACTTGAGTCAGTGAGAGGAGGGCGGAATTCCTGGTGTAGCAGTGAAATGCGTAGATATCAGGAGGAAGGCCCGTGGCGAAGGCGGCCCTCTGGCGCTTGACTGACGCTGAGGCGCGAAAGCGTGGGGAGCAAACAGGATTA	Bacteria/Nitrospirota/Thermodesulfovibrionia	0	0	0	0	944	13	18	0	0	0	0	0	14	8	14	34	1085	0	0	0	0	0	0	0	0	0	0	20	0	0	0	0	0	0	0	0	0	0	0	0	0	0	0	0	0	0	0
590	GTAAAACGTAGGAGGCGAGCGTTATCCGGATTTACTGGGCGTAAAGCGCGTGCAGGCGGTTTGGTAAGTTGGGCGTGAAAGCTCCCGGCTCAACTGGGAGAGGTCGTTCAAGACTACCAGACTAGAGAGCGATAGAGGAAAATGGAATTCCCGGAGTAGTGGTGAAATGCGTAGATACCGGGAGGAACACCAGTGGCGAAGGCGATTTTCTGGATCGTTTCTGACGCTCAGACGCGAAAGCTAGGGTAGCAAACGGGATTA	Bacteria/Chloroflexi/Anaerolineae/Anaerolineales/Anaerolineaceae	49	20	0	15	13	0	0	0	0	0	0	0	0	0	0	0	0	0	0	30	39	44	38	42	46	29	0	0	0	0	29	0	0	0	0	0	0	0	0	21	21	28	0	16	16	18	14
591	GTAAGACGGAGGGTGCGAGCGTTATTCGGAATTACTGGGCGTAAAGGGCGCGCAGGCGGCTCTTTAAGTCAGGCGTGAAAGCCCGGGGCTCAACCCCGGAAGTGCGTTTGAAACTAAGGAGCTCGAGTACGGGAGAGGGAAGTGGAATTCCTGGTGTAGAGGTGAAATTCGTAGATATCAGGAGGAACACCGGTGGCGAAGGCGACTTCCTGGACCGATACTGACGCTGAGGCGCGAAAGCGTGGGGAGCAAACAGGATTA	Bacteria/Desulfobacterota/Desulfobacteria/Desulfobacterales/Desulfosarcinaceae/SEEP-SRB1	0	0	0	0	0	0	0	0	0	0	39	0	0	0	0	0	0	0	0	0	0	34	59	0	0	0	0	0	0	0	0	0	0	0	0	0	0	44	0	0	0	0	0	23	0	0	0
592	GTAATACGAACCGTACGAACGTTATTCGGAATCACTGGGCTTAAAGAGTGCGTAGGCGGCTTGGTAGGTTGGGTGTGAAATCCCTCGGCTCAACCGAGGAATTGCGCCCAAAACCCTCAAGCTTGAGGGAGATAGAGGTGAGCGGAACTGATGGTGGAGCGGTGAAATGCGTTGATATCATCAGGAACACCGGTGGCGAAGGCGGCTCACTGGGTCTCTACTGACGCTGAGGCACGAAAGCTAGGGGAGCAAACGGGATTA	Bacteria/Planctomycetota/Planctomycetes/Pirellulales/Pirellulaceae/Rhodopirellula	65	74	82	56	0	20	33	0	0	0	0	0	0	22	0	0	0	0	0	23	0	40	48	37	15	19	33	0	0	0	0	0	0	0	0	0	14	20	0	33	22	27	36	0	37	12	32
593	GTAAAACGTAGGAGGCAAGCGTTATCCGGATTTACTGGGCGTAAAGCGCGTGTAGGCGGCCCGGTCAGTCGGACGTGAAATCTCCTGGCTCAACTGGGAGGGGCCGTTCGACACTACCGGGCTTGAGGGCAGTAGAGGGAGGTGGAATTCCGGGTGTAGCGGTGAAATGCGTAGATATCCGGAGGAACACCTGTGGCGAAAGCGGCCTCCTGGACTGCTCCTGACGCTCAGACGCGAAAGCTAGGGGAGCGAACGGGATTA	Bacteria/Chloroflexi/Anaerolineae/Anaerolineales/Anaerolineaceae	0	0	0	0	0	0	0	0	0	0	0	12	21	11	0	11	0	0	11	22	12	0	0	0	0	0	0	2	0	0	0	0	18	0	0	0	0	0	0	0	19	0	8	11	14	200	0
594	GTAATACGTAGGGGGCAAGCGTTGTCCGGATTTACTGGGTGTAAAGGGCGCGCAGGCGGGTTGACAAGTCAGAGGTGAAATCCTACAGCTTAACTGTAGAACTGCCTTTGAGACTGTCAATCTTGAGTACGGAAGAGAGAGATGGAATTCCAGGTGTAGTGGTGAAATACGTAGATATCTGGAAGAACACCAGTGGCGAAGGCGGTCTCTTGGTCCTTTACTGACGCTAAGGCGCGAAAGCGTGGGGAGCAAACAGGATTA	Bacteria/Bacteroidota/Ignavibacteria/Ignavibacteriales/Ignavibacteriaceae/Ignavibacterium	0	0	0	184	0	0	0	0	0	0	0	0	0	0	0	0	0	26	0	89	0	0	0	0	0	0	0	0	0	0	0	538	60	0	0	0	0	0	0	0	0	0	0	0	0	0	0
595	GTAATACGGAGGATGCAAGCGTTATCCGGATTTATTGGGTTTAAAGGGTGCGCAGGCGGGCTAATAAGTCAGTGGTGAAATCTTTCGGCTTAACCGGGAAACTGCCATTGATACTGTTAGTCTTGAGTTCGGTTGAGGTAGGCGGAATGTGTAATGTAGCGGTGAAATGCTTAGATATTACACAGAACACCAATTGCGTAGGCAGCTTACTAGACCGACACTGACGCTGAGGCACGAAAGCGTGGGGAGCGAACAGGATTA	Bacteria/Bacteroidota/Bacteroidia/Bacteroidales/Marinilabiliaceae	0	0	0	0	0	0	0	0	0	0	0	0	0	15	0	0	0	0	0	43	0	79	50	49	0	34	0	0	30	0	0	16	0	0	0	0	13	0	73	0	74	0	71	0	0	0	69
596	GTAACACGTAGGGGACGAGCGTTGTCCGGATTTATTGGGCGTAAAGCGCGCGTAGGCGGCTCGGAAAGTCGGTTGTGAAAACCCGGGGCTCAACCCCGGGCCTGCGTCCGATACTTCCGAGCTCGAGGCAGGTAGGGGAGATCGGAATTCCTGGTGTAGCGGTGAAATGCGCAGATATCAGGAGGAACACCGGTGGCGAAGGCGGATCTCTGGGCCTTGCCTGACGCTGAGGCGCGAAAGCTAGGGGAGCGAACAGGATTA	Bacteria/Actinobacteriota/MB-A2-108	0	0	0	0	92	7	0	0	0	0	0	0	0	0	13	0	93	0	0	0	0	0	0	0	0	0	0	0	0	0	0	0	0	0	0	0	0	0	0	24	0	0	52	17	0	0	0
597	GTAATACGAGAGGTGCAAACGTTATTCGGATTTACTGGGCGTAAAGGGTGCGTAGACGGCATGATAAGTCAGTTGTTAAATTTTCCGGCCTAACCGGAAGTCGGCGGCAGAAACTATCAAGCTAGAGGATGGAAGAGAGAAGTGGAATTCTCGGAGTAGCGGTAAAATGCGTAGATCTCGAGAGGAACACCAATGGCGAAGGCAGCTTCTTGGTCCACTCCTGACGTTGAGGCACGAAAGCGTGGGGAGCAAACAGGATTA	Bacteria/Dependentiae/Babeliae/Babeliales/Vermiphilaceae	0	0	0	0	0	0	0	0	0	0	4	15	11	0	0	61	0	5	0	0	0	11	0	0	0	0	0	0	0	0	0	19	0	64	8	0	0	0	0	0	0	0	0	0	0	0	0
598	GTAATACGGAGGGAGCTAGCGTTGTTCGGAATTACTGGGCGTAAAGCGCGCGTAGGCGGTTTATCAAGTCAGAGGTGAAATCCCGGGGCTCAACCCCGGAACTGCCTTTGAAACTAGTAAACTAGAATCTTGGAGAGGTCAGTGGAATTCCGAGTGTAGAGGTGAAATTCGTAGATATTCGGAAGAACACCAGTGGCGAAGGCGACTGACTGGACAAGTATTGACGCTGAGGTGCGAAAGCGTGGGGAGCAAACAGGATTA	Bacteria/Proteobacteria/Alphaproteobacteria/Sphingomonadales/Sphingomonadaceae	0	0	0	0	0	0	0	0	0	0	0	0	29	0	0	0	0	0	28	0	0	0	0	0	0	30	0	0	0	147	0	0	51	0	19	299	0	0	0	0	0	0	0	0	0	0	0
599	GTAATACGAAGGGGGCTAGCGTTGTTCGGAATTACTGGGCGTAAAGCGCACGTAGGCGGATTGGCAAGTCAGAGGTGAAATCCCGGGGCTCAACCTCGGAACTGCCTTTGATACTGCCAGTCTAGAGTCCGGAAGAGGTGGGTGGAATTCCTAGTGTAGAGGTGAAATTCGCAGATATTAGGAAGAACACCGGTGGCGAAGGCGGCCCACTGGTCCGGAACTGACGCTGAGGTGCGAAAGCGTGGGGAGCAAACAGGATTA	Bacteria/Proteobacteria/Alphaproteobacteria/Rhizobiales/Hyphomicrobiaceae/Pedomicrobium	19	39	0	0	0	34	0	0	0	0	0	0	0	9	0	0	0	0	0	35	32	19	0	21	29	0	0	0	0	0	0	0	0	16	0	0	0	0	0	26	30	0	0	19	0	0	0
600	GTAATACGGAGGGGGTTAGCGTTGTTCGGAATGACTGGGCGTAAAGCGCGCGTAGGCGGATCATCAAGTCGGGGGTGAAATCCCGGGGCTCAACCCCGGAATGGCCTTCGAGACTGGTGGTCTTGAGTTCGAGAGAGGTGAGTGGAATTCCGAGTGTAGAGGTGAAATTCGTAGATATTCGGAGGAACACCAGTGGCGAAGGCGGCTCACTGGCTCGACACTGACGCTGAGGTGCGAAAGCGTGGGGAGCAAACAGGATTA	Bacteria/Proteobacteria/Alphaproteobacteria/Rhodobacterales/Rhodobacteraceae/Rubellimicrobium	0	0	0	0	46	80	44	639	0	0	0	0	0	0	36	0	17	0	0	0	0	0	0	0	0	0	0	0	0	0	0	0	0	0	0	0	0	0	0	0	0	0	0	51	0	0	0
601	GTAAGACGGGGGATGCAAGTGTTATCCGGATTTACTGGGCGTAAAGCGTCTGCAGGTGGTTTTTTAAGTCTACTGTTAAATCTTGAGGCTCAACCTCAAATCTGCAGTAGAAACTAGGAGACTTGAGTATAGTAGGGGTAGAGGGAATTTCCAGTGGAGCGGTGAAATGCGTAGATATTGGAAAGAACACCGATGGCGAAGGCACTCTACTGGGCTATTACTGACACTCAGAGACGAAAGCTAGGGGAGCAAATGGGATTA	Bacteria/Cyanobacteria/Cyanobacteriia/Chloroplast	72	76	77	281	35	99	60	58	0	0	0	0	0	0	0	0	0	0	0	0	0	0	26	0	0	0	0	76	0	0	32	0	0	0	0	0	0	0	26	0	36	0	0	0	0	0	0
602	GTAACACGTAGGATCCAAGCGTTATCCGGATTTACTGGGCGTAAAGCGCGTGTAGGTGGTTTGGTAAGTTGGGCGTGAAAGCTCTGGGCTCAATCCGGAGAGGTCGTTCAAGACTGCCAGACTCGAGGACGGTAGAGGGAGGTGGAATTCCGGGTGTAGTGGTGAAATGCGTAGATATCCGGAGGAACACCAGTGGCGAAGGCGGCCTCCTGGACCGCTCCTGACACTCAGACGCGAAAGCTAGGGTAGCGAACGGGATTA	Bacteria/Chloroflexi/Anaerolineae/Anaerolineales/Anaerolineaceae	0	0	0	0	0	0	0	0	0	25	0	0	0	0	0	0	0	0	0	0	0	0	0	0	0	0	0	0	0	0	0	0	0	0	0	0	0	0	0	0	0	0	0	0	0	0	0
603	GTAATACGTAGGGTGCGAGCGTTGTCCGGAATTACTGGGCGTAAAGAGCTCGTAGGTGGTTTGTCGCGTCGTCTGTGAAATCCCGGGGCTTAACTTCGGGCGTGCAGGCGATACGGGCATAACTAGAGTGCTGTAGGGGAGACTGGAATTCCTGGTGTAGCGGTGAAATGCGCAGATATCAGGAGGAACACCGATGGCGAAGGCAGGTCTCTGGGCAGTTACTGACGCTGAGGAGCGAAAGCATGGGTAGCGAACAGGATTA	Bacteria/Actinobacteriota/Actinobacteria/Corynebacteriales/Corynebacteriaceae/Corynebacterium	0	0	0	0	0	0	0	0	0	0	0	0	0	0	0	0	0	0	0	0	0	0	0	0	0	0	0	0	0	0	0	0	0	0	0	0	0	0	0	0	0	0	0	0	0	56	0
604	GTAATACGGAGGGAGCGAGCGTTAATCGGAATTACTGGGCGTAAAGCGCGCGTAGGCGGCTTTGTAAGTCGGATGTGAAAGCCCAGGGCTTAACCCTGGAATTGCATTCGATACTGCATGGCTAGAGTATGGTAGAGGGAAGTGGAATTTCCGGTGTAGCGGTGAAATGCGTAGATATCGGAAGGAACACCAGTGGCGAAGGCGACTTCCTGGGCCAATACTGACGCTGAGGTGCGAAAGCGTGGGGAGCAAACAGGATTA	Bacteria/Proteobacteria/Gammaproteobacteria/Steroidobacterales/Woeseiaceae/Woeseia	29	0	19	32	22	26	14	0	0	0	0	0	0	0	0	0	0	0	0	0	53	0	0	68	0	15	0	26	100	23	31	0	32	134	0	0	0	0	20	26	0	12	29	0	0	0	0
605	GTAATACGTAGGGGGCAAGCGTTGTCCGGATTTATTGGGCGTAAAGAGCGTGTAGGCGGCCAGGTAGGTGGGTTGTGAAAACTGGAGGCTCAACCTTCAGACGTCGACCCAAACCCCCTGGCTAGAGTCCGGAAGAGGAGAGTGGAATTCCTGGTGTAGCGGTGAAATGCGCAGATATCAGGAAGAACACCCGTGGCGAAGGCGGCTCTCTGGGACGGTACTGACGCTGAGACGCGAAAGCGTGGGGAGCGAACAGGATTA	Bacteria/Actinobacteriota/Thermoleophilia/Gaiellales/Gaiellaceae/Gaiella	36	19	36	38	26	37	8	0	0	0	8	0	0	0	0	0	0	0	0	18	12	21	8	15	14	0	4	0	0	4	0	13	0	0	0	0	0	0	17	41	24	0	21	7	25	20	28
606	GTAATACGGAGGGTGCAAGCGTTATCCGGATTCATTGGGTTTAAAGGGTGCGTAGGCGGAGCGGTAAGTCAGTGGTGAAATCCTGCAGCTTAACTGTAGAATTGCCATTGATACTGTCGCTCTTGAGTGCGCTTGACGTGGGCGGAATGTGTCGTGTAGCGGTGAAATGCTTAGATATGACACAGAACACCAATTGCGAAGGCAGCCCACGAAAGCATTACTGACGCTGAGGCACGAAAGCGTGGGGATCAAACAGGATTA	Bacteria/Bacteroidota/Bacteroidia/Flavobacteriales/NS9 marine group	27	34	42	38	0	42	0	12	0	0	0	0	0	0	0	0	0	0	0	0	16	17	14	15	0	11	11	0	0	0	0	0	0	0	0	0	0	16	18	22	40	20	41	19	0	19	24
607	GTAATACGGAGGGTGCAAGCGTTGTTCGGAATTACTGGGCGTAAAGCGCGCGTAGGCGGTTTGTTAAGTCAGATGTGAAAGTCCACGGCTCAACCGTGGAAGTGCATTTGAAACTGGCAAACTTGAGTACTGGAGGGGGTGGTGGAATTCCCGGTGTAGAGGTGAAATTCGTAGATATCGGGAGGAATACCGGTGGCGAAGGCGACCACCTGGCCAGATACTGACGCTGAGGTGCGAAAGCGTGGGGAGCAAACAGGATTA	Bacteria/Desulfobacterota/Desulfobulbia/Desulfobulbales/Desulfocapsaceae	0	0	0	0	0	0	0	0	0	0	0	0	0	0	0	0	0	0	0	0	0	0	0	0	0	0	102	0	0	0	0	0	0	0	0	0	0	0	0	0	0	0	0	0	0	0	0
608	GTAATACGGAGGGTGCAAGCGTTAATCGGAATTACTGGGCGTAAAGCGCACGCAGGCGGTTTGTTAAGTCAGATGTGAAATCCACGAGCTTAACTTGGGAACTGCATTTGAAACTGGCAAGCTAGAGTCTTGTAGAGGGGGGTAGAATTCCAGGTGTAGCGGTGAAATGCGTAGAGATCTGGAGGAATACCGGTGGCGAAGGCGGCCCCCTGGACAAAGACTGACGCTCAGGTGCGAAAGCGTGGGGAGCAAACAGGATTA	Bacteria/Proteobacteria/Gammaproteobacteria/Enterobacterales	0	0	0	0	0	0	0	0	0	0	0	0	0	0	0	211	0	554	85	0	0	0	0	0	0	0	0	0	0	0	0	0	98	0	0	0	0	0	0	0	0	0	0	0	0	0	0
609	GTAATACGGAGGATGCAAGCGTTATCCGGATTTATTGGGTTTAAAGGGTGCGCAGGCGGGGCAATAAGTCAGTGGTGAAATCCTGCGGCTTAACCGTAGAACTGCCATTGATACTGTTGCCCTTGAGTATAGTTGAGGTGGGCGGAATATGTAATGTAGCGGTGAAATGCATAGAGATTACATAGAACACCAATTGCGAAGGCAGCTCACTAAGCTATCACTGACGCTGAGGCACGAAAGCGTGGGGAGCGAACAGGATTA	Bacteria/Bacteroidota/Bacteroidia/Bacteroidales/Bacteroidetes BD2-2	65	36	0	85	0	0	45	0	0	0	0	0	0	8	46	0	0	0	0	0	0	0	0	33	50	32	48	0	0	0	0	0	0	0	0	0	0	27	0	55	56	0	0	42	73	0	39
610	GTAATACGAAGGGTGCAAGCGTTACTCGGAATTACTGGGCGTAAAGCGTGCGTAGGTGGTTTGTTAAGTCAGATGTGAAAGCCCCGGGCTCAACCTGGGAATTGCATTTGATACTGGCAGACTAGAGTGAGGTAGAGGAGAGTGGAATTCCCGGTGTAGCAGTGAAATGCGTAGAGATCGGGAGGAACATCAGTTGCGAAGGCGGCTCTCTGGACCATCACTGACACTGAGGCACGAAAGCGTGGGGAGCAAACAGGATTA	Bacteria/Proteobacteria/Gammaproteobacteria/Xanthomonadales/Xanthomonadaceae/Arenimonas	0	0	0	42	35	48	0	29	0	0	0	0	0	14	12	0	33	0	0	48	46	49	0	22	19	21	18	0	0	0	0	19	0	0	0	0	0	37	0	44	0	47	34	0	0	0	0
611	GTAATACTGAGGGTGCGAGCGTTAATCGGAATTACTGGGCGTAAAGCGAGTGTAGGCGGCTACTTAAGTCGGATGTGAAATCCCCGGGCTCAACCTGGGAATTGCATTCGATACTGGGTAGCTAGAGTTTGGTAGAGGTAAGTGGAATTCCGGGTGTAGCGGTGAAATGCGTAGATATCCGGAGGAACATCAGTGGCGAAGGCGGCTTACTGGACCAAAACTGACGCTGAGGCTCGAAAGCGTGGGGAGCAAACAGGATTA	Bacteria/Proteobacteria/Gammaproteobacteria/Gammaproteobacteria Incertae Sedis/Unknown Family	0	0	27	57	0	45	0	0	0	0	0	0	0	0	0	0	0	0	0	41	72	0	37	60	0	0	0	29	47	33	32	0	26	166	0	0	0	0	0	47	29	38	42	0	34	0	33
612	GTAAGACGTAGGGGGCAAACGTTGCTCGGAATTACTGGGCGTAAAGGGTGTGTAGGTGGCTGAGTAAGTCAAAGATGAAATCCCAAGGCTCAACCTTGGAACTGTTTTTGAAACTGTTCAGCTTGAGGATAGTTTAGGAGGATGGAATTCCCGGTGGAGCGGTGAAATGCGTAGATATCGGGAGGAACACCAGAGGCGAAGGCGATTCTCTGAGCTATTCCTGACACTGAAACACGAAAGCTAGGGGAGCGAACGGGATTA	Bacteria/Acidobacteriota/Aminicenantia/Aminicenantales	0	0	0	0	0	0	0	0	0	0	0	0	0	0	0	0	0	0	0	0	0	0	0	0	0	0	0	0	0	0	0	0	0	0	0	0	0	0	0	0	20	0	0	0	0	26	0
613	GTAATACGGAGGGTGCTAGCGTTGTTCGGAATTACTGGGCGTAAAGCGCGTGTAGGCGGACTCAGAAGTCGGGTGTGAAAGCCCCGGGCTCAACCCGGGAAGTGCGCTCGAAACCATGAGTCTTGAGGTCCGGAGGGGATCGGGGAATTCCTGGTGTAGAGGTGAAATTCGTAGATATCAGGAGGAACACCGGTGGCGAAGGCGCCGATCTGGACGGATTCTGACGCTGAGACGCGAAAGCGTGGGTAGCAAACAGGATTA	Bacteria/NKB15	0	0	21	0	0	0	0	9	0	0	0	0	0	0	0	0	0	0	0	42	0	0	0	0	0	0	0	0	0	0	0	21	10	0	0	0	0	0	35	24	0	0	0	0	0	0	0
614	GTAATACGGAGGGTGCAAGCGTTGTTCGGAATTACTGGGCGTAAAGCGCGCGTAGGCGGTTTGTTAAGTCAGATGTGAAAGTCCATGGCTCAACCATGGAAGTGCATTTGATACTAGCAGACTTGAGTACTGGAGGGGGTGGTGGAATTCCCGGTGTAGAGGTGAAATTCGTAGATATCGGGAGGAATACCGGTGGCGAAGGCGACCACCTGGCCAGATACTGACGCTGAGGTGCGAAAGCGTGGGTAGCAAACAGGATTA	Bacteria/Desulfobacterota/Desulfobulbia/Desulfobulbales/Desulfocapsaceae	0	0	0	0	0	0	0	0	0	0	0	0	0	0	0	0	0	0	0	0	0	0	0	0	0	0	0	0	0	0	0	0	0	0	0	0	0	0	0	0	0	0	0	0	0	0	0
615	GTAATACCGGCAGCTCAAGTGATGACCGATTTTATTGGGCCTAAAGCGTCCGTAGCTGGCCGCGCAAGTCTGTCGGGAAATCCACCCGCTCAACGGGTGGGCGTCCGGCGGAAACTGTGCGGCTTGGGACAGGAAGGCTCGAGGGGTACGTTCGGGGTAGGAGTGAAATCCTGTAATCCTGAACGGACCACCGATGGCGAAAGCACCTCGAGAGGACTGATCCGACAGTGAGGGACGAAAGCTGGGGTCTCGAACCGGATTA	Archaea/Halobacterota/Halobacteria/Halobacterales/Haloferacaceae/Halolamina	0	0	0	0	0	0	0	0	7	5	0	0	0	0	0	0	0	0	0	11	0	0	0	0	0	0	0	0	0	0	0	0	7	62	3	0	0	0	0	0	0	0	0	0	0	0	0
616	GTAAGACGGAGGGTGCGAGCGTTATTCGGAATCATTGGGCGTAAAGAGCGTGTAGGCGGCCGGTTAAGTCAGGTGTGAAAGCCCGGGGCTCAACCCCGGAAGGGCACTTGATACTGGTCGGCTTGAGTTCGGGAGAGGGAAGCGGAATTCCTGGTGTAGAGGTGAAATTCGTAGATATCAGGAGGAACACCGGTGGCGAAGGCGGCTTCCTGGACCGAAACTGACGCTGAGACGCGAAAGCGTGGGGAGCAAACAGGATTA	Bacteria/Desulfobacterota/Desulfobaccia/Desulfobaccales/Desulfobaccaceae/Desulfobacca	0	0	22	0	0	30	19	0	0	0	0	0	0	0	49	0	0	0	0	0	13	13	29	26	23	0	13	0	0	0	0	0	0	0	13	0	0	0	37	61	36	0	0	0	33	0	29
617	GTAAGACAGAGGTGGCGAGCGTTGTTCGGATTTATTGGGCGTAAAGCGAACGCAGGCGGTTTGGTAAGTCAGGGGTGAAAGACCACAGCTTAACTGTGGTATTGCCTTTGATACTGCCTTTCTTGAGTAGAGTAGGGGGAAGCGGAATTCCGAGTGTAGAGGTGAAATTCGTAGATATTCGGAGGAACACCGGTGGCGAAGGCGGCTTCCTGGACTCTAACTGACGCTCATGTTCGAAAGCGTGGGTAGCAAACAGGATTA	Bacteria/Nitrospirota/4-29-1	0	0	0	0	0	0	0	0	0	0	0	0	0	139	0	112	0	0	0	0	0	0	0	152	42	0	283	336	142	33	34	67	43	21	0	0	53	0	0	19	31	10	0	33	0	0	16
618	GTAATACGGAGGGTGCAAGCGTTAATCGGAATTACTGGGCGTAAAGCGCGCGTAGGTGGTTCGTTAAGTCGGATGTGAAAGCCCCGGGCTCAACCTGGGAATTGCATTCGATACTGGCGGACTAGAGTATGGTAGAGGGAAGTGGAATTCCAGGTGTAGCGGTGAAATGCGTAGATATCTGGAGGAACATCAGTGGCGAAGGCGACTTCCTGGACCAATACTGACACTGAGGTGCGAAAGCGTGGGTAGCAAACAGGATTA	Bacteria/Proteobacteria/Gammaproteobacteria/Ectothiorhodospirales/Thioalkalispiraceae/Thioalkalispira-Sulfurivermis	0	0	0	0	0	0	0	0	0	0	0	0	0	0	0	0	22	0	0	0	0	0	0	0	0	0	0	0	0	0	0	0	0	0	0	0	0	0	0	31	0	0	20	0	0	0	0
619	GTAATACAGAGGGTGCGAGCGTTAATCGGAATTACTGGGCGTAAAGCGCACGTAGGCGGCTTGGTATGTCGGGTGTGAAATCCCCGGGCTCAACCTGGGAACTGCATCCGAAACTGCCTTGCTAGAGTATGGGAGAGGGAAGTGGAATTTCCGGTGTAGCGGTGAAATGCGTAGATATCGGAAGGAACATCAGTGGCGAAGGCGACTTCCTGGACCAATACTGACGCTCAGGTGCGAAAGCGTGGGGAGCAAACAGGATTA	Bacteria/Proteobacteria/Gammaproteobacteria/Steroidobacterales/Steroidobacteraceae	0	0	0	0	0	0	0	0	0	0	0	0	0	0	0	0	0	0	0	0	0	0	0	154	0	0	0	0	0	95	0	0	0	177	0	51	420	0	0	102	0	0	0	0	0	0	87
620	GTAATACGGAGGGGGCTAGCGTTGTTCGGAATTACTGGGCGTAAAGCGCACGTAGGCGGACCGGAAAGTTGGGGGTGAAATCCCGGGGCTCAACCCCGGAACTGCCTTCAAAACTATCGGTCTGGAGTTCGAGAGAGGTGAGTGGAATTCCGAGTGTAGAGGTGAAATTCGTAGATATTCGGAGGAACACCAGTGGCGAAGGCGGCTCACTGGCTCGATACTGACGCTGAGGTGCGAAAGCGTGGGGAGCAAACAGGATTA	Bacteria/Proteobacteria/Alphaproteobacteria/Rhodobacterales/Rhodobacteraceae/Paracoccus	0	0	0	0	293	0	0	0	0	0	0	0	0	0	0	0	369	0	0	0	0	0	0	0	0	0	0	0	0	0	0	0	0	0	0	0	0	0	0	0	0	0	0	0	0	0	0
621	GTAATACGGAGGGTGCAAGCGTTAATCGGAATTACTGGGCGTAAAGCGCACGCAGGCGGTTTGTTAAGTCAGATGTGAAATCCCCGAGCTTAACTTGGGAACTGCATTTGAAACTGGCAAGCTAGAGTCTTGTAGAGGGGGGTAGAATTCCAGGTGTAGCGGTGAAATGCGTAGAGATATGGAGGAATACCGGTGGCGAAGGCGGCCCCCTGGACAAAGACTGACGCTCAGGTGCGAAAGCGTGGGGAGCAAACAGGATTA	Bacteria/Proteobacteria/Gammaproteobacteria/Enterobacterales	0	0	0	0	0	0	0	0	0	0	0	0	0	0	0	283	0	487	399	0	0	0	0	0	0	0	0	212	0	0	0	0	364	0	0	0	0	0	0	0	0	0	0	0	0	0	0
622	GTAATACGGAGGATGCAAGCGTTATCCGGATTTATTGGGTTTAAAGGGAGCGTAGGCGGACTATTAAGTCAGCTGTGAAAGTTTACGGCTCAACCGTGAAATTGCAGTTGAAACTGGTAGTCTTGAGTGCAGTAAAGGTGGGCGGAATTCGTGGTGTAGCGGTGAAATGCTTAGATATCACGAAGAACTCCAATTGCGAAGGCAGCTCACTGGAGTGTAACTGACGCTGATGCTCGAAAGTGTGGGTATCAAACAGGATTA	Bacteria/Bacteroidota/Bacteroidia/Bacteroidales/Bacteroidaceae/Bacteroides	0	169	0	0	0	0	0	0	0	0	0	0	0	0	0	0	0	0	0	0	0	0	0	0	0	0	0	0	0	0	0	0	0	0	0	0	0	0	0	0	0	0	0	0	0	0	0
623	GTAATACGGGGGGTGCAAGCGTTATTCGGAATTATTGGGCGTAAAGAGCGCGTAGGCGGCCCTTTAAGTCAGATGTGAAATCCCGGGGCTTAACCCCGGAAGTGCATTTGAAACTATTGGGCTTGAGTATGGGAGAGGGAAGTGGAATTCCTGGTGTAGAGGTGAAATTCGTAGATATCAGGAGGAACATCGGTGGCGAAGGCGACTTCCTGGACCAATACTGACGCTGAGGCGCGAAGGCGTGGGGAGCAAACAGGATTA	Bacteria/Desulfobacterota/Desulfobacteria/Desulfobacterales/Desulfosarcinaceae/LCP-80	0	0	0	0	0	0	0	0	0	0	21	0	0	0	0	0	0	0	0	0	0	0	0	0	0	0	0	0	0	0	26	0	0	0	0	0	0	0	0	0	0	0	0	0	0	0	0
624	GTAATACGTAGGGGGCAAGCGTTGTCCGGATTTACTGGGTGTAAAGGGCGCGTAGGCGGACTTGTAAGTCAGAGGTGAAATCCTGCAGCTTAACTGCAGAACTGCCTTTGATACTGCAAGCCTTGAGTTCGAAAGAGAGAGATGGAATTCCAGGTGTAGTAGTGAAATACGTAGATATCTGGAAGAACACCAGTGGCGAAGGCGATCTCTTGGTTCGTAACTGACGCTGAGGCGCGAAAGCGTGGGTAGCAAACAGGATTA	Bacteria/Bacteroidota/Ignavibacteria/Ignavibacteriales/Melioribacteraceae/IheB3-7	0	152	0	16	15	0	0	0	0	0	0	0	0	0	0	0	0	0	0	0	0	0	0	0	0	0	0	0	0	0	0	0	0	0	0	0	0	0	0	0	0	0	0	0	0	0	0
625	GTAATACGAAGGGTGCAAGCGTTAATCGGAATTACTGGGCGTAAAGCGCGCGTAGGTGGTTTTGTAAGTTGGAGGTGAAATCCCCGGGCTCAACCTGGGAACTGCCTCCAAAACTGCATGACTAGAGTACGGTAGAGGGTAGTGGAATTTCCTGTGTAGCGGTGAAATGCGTAGATATAGGAAGGAACACCAGTGGCGAAGGCGACTACCTGGACTGATACTGACACTGAGGTGCGAAAGCGTGGGGAGCAAACAGGATTA	Bacteria/Proteobacteria/Gammaproteobacteria/Pseudomonadales/Pseudomonadaceae/Pseudomonas	0	0	0	16	0	0	0	0	13	0	0	36	0	0	0	0	0	0	0	0	0	0	0	0	25	0	0	0	0	0	0	0	0	0	108	24	0	56	0	0	0	0	0	0	0	0	0
626	GTAATACGGAGAGGGCTAGCGTTATTCGGAATTATTGGGCGTAAAGAGCGCGTAGGCTGATTAGTAAGTTAAAAGTGAAATCCCAAAGCTCAACTTCGGAATTGCTTTTAAAACTGCTAGTCTAGAGATTGAAAGAGGATAGAGGAATTCCTAGTGTAGAGGTGAAATTCGTAAATATTAGGAGGAACACCAGTGGCGAAGGCGTCTATCTGGTTCAAATCTAACGCTGATGCGCGAAGGCGTGGGGAGCAAACAGGATTA	Bacteria/Proteobacteria/Alphaproteobacteria/Rickettsiales/Anaplasmataceae/Wolbachia	0	0	0	0	0	0	0	0	0	0	19	23	24	27	0	0	0	2243	22	0	0	0	0	0	0	0	0	0	37	0	0	0	0	0	0	0	0	0	0	0	0	0	0	0	0	0	0
627	GTAATACGGAGGGTGCGAACGTTAATCGGAATTACTGGGCGTAAAGCGCGCGTAGGTGGTTCGGCAAGTGGGATGTGAAAGCCCCGGGCTCAACCTGGGAATTGCATTCCAAACTACCGAGCTAGAGTATGGTAGAGGGAGGTAGAATTTCCTGTGTAGCGGTGAAATGCGTAGATATAGGAAGGAATACCGGTGGCGAAGGCGGCCTCCTGGACCAATACTGACACTGAGGTGCGAAAGCGTGGGGAGCAAACAGGATTA	Bacteria/Proteobacteria/Gammaproteobacteria/Pseudomonadales/KI89A clade	34	18	26	19	0	25	0	0	0	0	0	0	0	0	0	0	0	0	0	49	67	42	0	27	40	18	0	0	19	0	0	0	0	9	0	0	0	0	27	27	19	0	22	11	37	9	20
628	GTAATACGGAGGGTGCAAGCGTTGTTCGGAATTACTGGGCGTAAAGCGCGTGTAGGCGGCTTGGCCAGTCGAGTGTGAAATCCCAGGGCTCAACCCTGGAACTGCACCCGAAACTGCCTGGCTAGAGTCCCGGAGAGGGTGGCGGAATTTCCGGTGTAGAGGTGAAATTCGTAGATATCGGAAGGAACACCAGTGGCGAAGGCGGCCACCTGGACGGTGACTGACGCTGAGACGCGAAAGCGTGGGGAGCAAACAGGATTA	Bacteria/Acidobacteriota/Thermoanaerobaculia/Thermoanaerobaculales/Thermoanaerobaculaceae/B276-D12	0	28	0	28	0	0	0	179	0	0	26	0	0	0	0	0	0	0	0	34	31	0	0	52	0	55	0	0	31	0	0	138	0	0	0	0	0	0	0	0	0	0	0	0	0	0	0
629	GTAATACGTAGGGTGCAGGCGTTAATCGGAATTACTGGGCGTAAAGCGTGCGCAGGCGGTCTGTTAAGACAGGTGTGAAATCCCCGAGCTCAACTTGGGAATTGCGCTTGTTACTGGCAGGCTAGAGTGTGGCAGAGGGGGGTGGAATTCCACGTGTAGCAGTGAAATGCGTAGATATGTGGAGGAACACCGATGGCGAAGGCAGCCCCCTGGGTCAACACTGACGCTCAGGCACGAAAGCGTGGGGAGCAAACAGGATTA	Bacteria/Proteobacteria/Gammaproteobacteria/Burkholderiales/TRA3-20	24	50	34	78	38	42	0	0	0	0	0	0	0	0	0	13	25	9	0	31	30	0	0	45	14	0	8	64	22	0	11	15	18	13	0	0	0	16	0	37	16	0	31	0	14	0	17
630	GTAAAACGTAGGAGGCGAGCGTTATCCGGATTTACTGGGTGTAAAGCGCGTGCAGGCGGCCTTGTAAGTTGTGCGTGAAAGCGCCCAGGCTCAACCGGGCGAGGACGTGCAAAACTGCAAGGCTAGAGGTAGGTAGAGGCAGATGGAATTCCGGGTGTAGTGGTGAAATGCGTAGAGATCCGGAGGAACACCAGTGGCGAAGGCGGTCTGCTGGGCCTGACCTGACGCTCAGACGCGAAAGCATGGGGAGCGAACGGGATTA	Bacteria/Chloroflexi/Anaerolineae/SBR1031	24	0	0	0	0	21	0	20	0	0	0	0	0	0	0	0	0	0	0	0	0	0	14	0	26	0	0	0	57	0	0	0	0	0	0	0	0	0	0	0	0	0	0	0	12	0	0
631	GTAATACGGAGGGTGCAAGCGTTGTTCGGAATTACTGGGCGTAAAGCGCGCGTAGGCGGTTTGTTAAGTCAGATGTGAAAGTCCACGGCTCAACCATGGAAGTGCATTTGAAACTGGCAGACTTGAGTATTGGAGGGGGCAGTGGAATTCCCGGTGTAGAGGTGAAATTCGTAGATATCGGGAGGAATACCAGTGGCGAAGGCGACTGTCTGGCCAAATACTGACGCTGAGGTGCGAAAGCGTGGGGAGCAAACAGGATTA	Bacteria/Desulfobacterota/Desulfobulbia/Desulfobulbales/Desulfocapsaceae/Desulfopila	33	26	20	42	0	36	0	0	0	0	0	0	0	0	0	0	0	0	0	0	0	0	36	17	0	0	0	0	0	7	0	0	0	0	0	0	0	0	33	32	34	22	29	41	35	17	29
632	GTAATACGGAGGGGGCTAGCGTTGTTCGGAATTACTGGGCGTAAAGCGCACGTAGGCGGCTTTGTAAGTTAGAGGTGAAAGCCTGGAGCTTAACTCCAGAACTGCCTTTAAGACTGCATCGCTTGAATCCAGGAGAGGTGAGTGGAATTCCGAGTGTAGAGGTGAAATTCGTAGATATTCGGAAGAACACCAGTGGCGAAGGCGGCTCACTGGACTGGTATTGACGCTGAGGTGCGAAAGCGTGGGGAGCAAACAGGATTA	Bacteria/Proteobacteria/Alphaproteobacteria/Sphingomonadales/Sphingomonadaceae/Sphingomonas	0	0	0	0	0	0	0	0	0	0	0	0	0	0	0	0	0	0	0	0	0	0	0	0	0	0	0	0	0	0	0	0	0	0	0	0	0	0	0	0	0	0	0	0	0	0	0
633	GTAATACGTAGGGAGCGAGCGTTGTTCGGAATTATTGGGCGTAAAGAGCGCGTAGGCGGTTCGGTAAGTCTGATGTGAAATCCCAGAGCTTAACTCTGGAACTGCATTGGATACTGCCGAGCTTGAGTGTGGGAGAGGAGAGTGGAATTCCCAGTGTAGAGGTGAAATTCGTAGATATTGGGAGGAACACCCGTGGCGAAGGCGGCTCTCTGGACCACAACTGACGCTGAGGCGCGAAAGCTAGGGTAGCAAACGGGATTA	Bacteria/Nitrospinota/P9X2b3D02	0	0	71	0	61	21	0	0	0	0	0	0	0	0	0	0	0	0	0	0	0	0	0	0	0	51	0	0	0	0	0	0	0	0	0	46	0	0	51	76	56	0	48	68	57	0	0
634	GTAATACGTAGGGTGCGAGCGTTGTCCGGAATTACTGGGCGTAAAGAGCTCGTAGGTGGTTTGTCGCGTCGTTTGTGTAAGTCCGCAGCTTAACTGCGGGACTGCAGGCGATACGGGCATAACTTGAGTGCTGTAGGGGAGACTGGAATTCCTGGTGTAGCGGTGGAATGCGCAGATATCAGGAGGAACACCGATGGCGAAGGCAGGTCTCTGGGCAGTAACTGACGCTGAGGAGCGAAAGCATGGGGAGCGAACAGGATTA	Bacteria/Actinobacteriota/Actinobacteria/Corynebacteriales/Corynebacteriaceae/Corynebacterium	0	0	0	0	0	0	0	0	0	0	0	0	0	0	0	0	0	0	0	0	0	0	0	0	0	0	0	0	0	0	0	0	0	0	0	0	0	0	0	0	0	0	0	0	0	0	0
635	GTAATACGGAGGATGCAAGCGTTATCCGAATTCATTGGGTTTAAAGGGTGCGCAGGCGGGGCAATAAGTCAGTGGTGAAATCCTGCGGCTTAACCGTAGAACTGCCATTGATACTGTTGCCCTTGAGTATAGTTGAGGTGGGCGGAATATGTAATGTAGCGGTGAAATGCATAGAGATTACATAGAACACCAATTGCGAAGGCAGCTCACTAAGCTATCACTGACGCTGAGGCACGAAAGCGTGGGGAGCGAACAGGATTA	Bacteria/Bacteroidota/Bacteroidia/Bacteroidales/Bacteroidetes BD2-2	0	0	51	0	0	50	0	0	0	0	0	0	0	0	0	0	0	0	0	0	0	0	0	0	0	0	0	39	63	0	17	0	0	18	0	9	0	0	38	0	0	0	0	0	0	0	0
636	GTAATACGTAGGGGGCAAGCGTTACTCGGATTTACTGGGCGTAAAGAGAATTAAGGCGGTCATGTAAGTCAGTGGTGAAATCCCTCGGCTCAACTGAGGAATTGCCTTTGATACTGCGTGGCTTGAGGACAGGAGAGGAAGGCGGAATTCCCGGTGTAGCGGTGGAATGCGTAGATATCGGGAGGAACACCTGAGGCGAAGGCGGCTTTCTGGACTGGTCCTGACGCTGATATTCGAAAGCTAGGGGAGCAAACAGGATTA	Bacteria/Acidobacteriota/Aminicenantia/Aminicenantales	49	0	0	0	0	0	0	0	0	40	0	0	0	0	33	0	0	23	24	0	0	0	40	0	0	0	0	0	0	28	37	0	0	0	0	0	0	0	0	0	0	0	0	0	0	0	0
637	GTAATACGAAGGGGGCTAGCGTTGCTCGGAATTACTGGGCGTAAAGCGCACGTAGGCGGATTGTTAAGTCGGGGGTGAAATCCTGGAGCTCAACTCCAGAACTGCCTCCGAAACTGGCGATCTTGAGTTCGGGAGAGGTGAGTGGAACTGCGAGTGTAGAGGTGAAATTCGTAGATATTCGCAAGAACACCAGTGGCGAAGGCGGCTCACTGGCCCGATACTGACGCTGAGGTGCGAAAGCGTGGGGAGCAAACAGGATTA	Bacteria/Proteobacteria/Alphaproteobacteria/Rhizobiales/Xanthobacteraceae/Pseudolabrys	0	0	0	0	13	0	0	0	0	0	0	0	0	0	0	0	0	0	0	22	29	0	0	0	12	0	7	8	0	11	0	0	0	0	0	0	0	0	0	0	9	0	13	0	0	12	0
638	GTAATACGGAGGATGCAAGCGTTATCCGGATTTATTGGGTTTAAAGGGTCCGTAGGCGGGTCTTTAAGTCAGTGGTGAAAGCCTACAGCTCAACTGTAGAACTGCCATTGATACTGGAGATCTTGAGTATAATTGAAGTGGGCGGAATACGTCATGTAGCGGTGAAATGCATAGATATGACGTAGAACACCGATTGCGAAGGCAGCTCACTAAGTTATAACTGACGCTGAGGGACGAAAGCGTGGGGAGCAAACAGGATTA	Bacteria/Bacteroidota/Bacteroidia/Flavobacteriales/Cryomorphaceae	23	0	29	33	20	31	25	0	0	0	0	0	0	0	0	0	12	0	0	21	18	24	11	23	0	0	22	41	0	0	0	0	0	6	0	0	0	0	28	59	37	34	38	31	42	0	26
639	GTAATACGGAGGGGGCAAGCGTTATTCGGATTTACTGGGCGTAAAGCGCACGTAGGTGGCATGATAAGTCACAGGTGAAAGCCCTCGGCTCAACCGAGGAACCGCCTGTGAAACTGCCTTGCTTGAGTCCGGGAGGGGGGAGCGGAATTCCCAGTGTAGCGGTGAAATGCGTAGATACTGGGAGGAACACCGGTGGCGAAGGCGGCTCCCTGGACCGGTACTGACACTGAGGTGCGAAAGCGTGGGTAGCAAACAGGATTA	Bacteria/Acidobacteriota/Thermoanaerobaculia/Thermoanaerobaculales/Thermoanaerobaculaceae/Subgroup 23	0	0	0	0	0	25	0	0	0	0	0	0	14	0	23	0	0	0	0	0	29	0	26	62	27	20	25	32	32	0	36	0	0	90	0	0	29	0	28	21	0	0	0	20	30	14	27
640	GTAATACGGAGGGTGCAAGCGTTGTTCGGAATTATTGGGCGTAAAGCGGGTGTAGGCGGCTTTGCAAGTCAAGTGTGAAATCCCAGGGCCCAACCCTGGAACTGCACTCGATACTGCATCGCTAGAGTCCCGGAGAGGATGGCGGAATTCCAGGTGTAGAGGTGAAATTCGTAGATATCTGGAGGAACACCAGTGGCGAAGGCGGCCATCTGGACGGTGACTGACGCTCAGACCCGAAAGCGTGGGGAGCAAACAGGATTA	Bacteria/NB1-j	45	26	41	72	35	46	0	25	7	0	0	0	0	0	17	0	0	0	0	0	0	13	13	20	0	0	0	0	0	0	8	0	0	0	0	0	0	0	23	25	31	25	32	26	22	18	27
641	GTAATACGTAGGGTGCGAGCGTTGTCCGGATTTACTGGGCGTAAAGGGCTCGTAGGTGGTGTGTTGCGTCGTCTGTGTAATCCAGGGGCTTAACTTTTGGTTGGCAGGCGATACGGGCATTGCTTGAGTGCTGTAGGGGAGACTGGAATTCCTGGTGTAGCGGTGAAATGCGCAGATATCAGGAGGAACACCGATGGCGAAGGCAGGTCTCTGGGCAGTTACTGACGCTGAGGAGCGAGAGCATGGGTAGCGAACAGGATTA	Bacteria/Actinobacteriota/Actinobacteria/Corynebacteriales/Corynebacteriaceae/Corynebacterium	0	0	0	0	0	0	0	0	0	0	0	0	0	0	0	0	0	0	0	0	0	0	0	0	0	0	0	0	0	0	0	41	0	0	0	0	0	0	0	0	25	0	0	762	17	10	0
642	GTAATACAGGGGGAGCAAGCGTTGTTCGGAATTACTGGGCGTAAAGGGCGCGTAGGCGGTCTTGTAAGTCTTGTGTGAAATCCCTCGGCTCAACTGGGGAACTGCACAGGAAACTGCTTGGCTTGAGTTCGGGAGAGGGAAGCGGAATTCCGGGTGTAGCGGTGAAATGCGCAGATATCCGGAGGAACACCGGTGGCGAAGGCGGCTTCCTGGACCGAAACTGACGCTGAGGCGCGAAAGCTAGGGGAGCAAACGGGATTA	Bacteria/Acidobacteriota/Vicinamibacteria/Subgroup 17	20	0	0	14	0	23	0	0	0	0	0	0	0	0	0	0	10	12	0	9	0	0	0	17	0	0	0	0	32	0	18	0	0	0	0	0	0	0	16	14	0	0	10	0	0	0	0
643	GTAATACGGAGGGTGCAAGCGTTGTTCGGAATTACTGGGCGTAAAGCGCGTGTAGGCGGCCTTTTAAGTCTGGTGTGAAAGCCCGGGGCTCACCCCCGGAAGTGCATTGGATACTGGAAGGCTAGAGTACCGGAGAGGAAGGTGGAATTCCTGGTGTAGCGGTGAAATGCGTAGATATCAGGAGGAACACCGGTGGCGAAGGCGACCTTCTGGACGGATACTGACGCTGAGACGCGAAAGCGTGGGGAGCAAACAGGATTA	Bacteria/MBNT15	16	31	0	22	0	0	10	0	0	0	0	4	0	0	0	0	0	5	0	22	0	17	15	20	0	0	15	0	22	0	0	28	0	0	0	0	0	0	26	0	12	0	16	0	31	0	0
644	GTAATACAGAGGGTGCAAGCGTTAATCGGAATTACTGGGCGTAAAGCGCGCGTAGGTGGTTATGTAAGTTGAGTGTGAAATCCCCGGGCTCAACCTGGGAACTGCATTCAAAACTGCATGGCTAGAGTACGGTAGAGGGTGGTGGAATTTCCTGTGTAGCGGTGAAATGCGTAGATATAGGAAGGAACACCAGTGGCGAAGGCGACCACCTGGACTGATACTGACACTGAGGTGCGAAAGCGTGGGGAGCAAACAGGATTA	Bacteria/Proteobacteria/Gammaproteobacteria/Pseudomonadales/Pseudomonadaceae/Pseudomonas	40	48	47	0	0	0	53	0	0	0	0	0	0	0	0	0	0	0	0	0	0	0	0	40	0	0	0	0	0	29	0	0	0	20	0	0	0	0	75	0	49	0	0	0	37	84	115
645	GTAATACGGAGGGTGCAAGCGTTAATCGGAATTACTGGGCGTAAAGCGCGCGTAGGCGGCTTGATAAGTCAGATGTGAAAGCCCCGGGCTCAACCTGGGAACTGCATTTGATACTGTCTAGCTAGAGTATGGTAGAGGGGGGTGGAATTCCCGGAGTAGCGGTGAAATGCGTAGATATCGGGAGGAACACCAGTGGCGAAGGCGGCCCCCTGGACCAATACTGACGCTGAGGTGCGAAAGCGTGGGGAGCAAACAGGATTA	Bacteria/Proteobacteria/Gammaproteobacteria/Arenicellales/Arenicellaceae	0	0	0	0	0	0	0	0	0	0	0	0	0	0	0	0	0	0	0	0	0	0	0	136	0	0	0	192	0	0	0	0	0	0	0	0	0	0	0	98	0	0	0	0	98	0	80
646	GTAATACGTAGGGTGCGAGCGTTAATCGGAATTACTGGGCGTAAAGCGTGCGCAGGCGGCTTTTTAAGCCAGATGTGAAATCCCCGGGCTTAACCTGGGAACTGCATTTGGAACTGGAAGGCTAGAGTGCGGCAGAGGGGGGTAGAATTCCACGTGTAGCAGTGAAATGCGTAGAGATGTGGAGGAATACCGATGGCGAAGGCAGCCCCCTGGGTCGACACTGACGCTCATGCACGAAAGCGTGGGGAGCAAACAGGATTA	Bacteria/Proteobacteria/Gammaproteobacteria/Burkholderiales/Gallionellaceae	32	22	64	100	0	0	0	0	0	0	0	0	0	0	31	0	0	0	22	28	0	0	0	35	0	0	20	0	0	29	34	0	28	0	0	0	0	0	0	0	0	0	0	0	0	0	0
647	GTAATACGTAGGGTGCGAGCGTTAATCGGAATTACTGGGCGTAAAGCGTGCGCAGGCGGTTTTCTAAGCCAGATGTGAAATCCCCGGGCTTAACCTGGGAACTGCATTTGGAACTGGAAGGCTAGAGTACGGCAGAGGGGGGTAGAATTCCACGTGTAGCAGTGAAATGCGTAGATATGTGGAGGAATACCGATGGCGAAGGCAGCCCCCTGGGTCGATACTGACGCTCATGCACGAAAGCGTGGGGAGCAAACAGGATTA	Bacteria/Proteobacteria/Gammaproteobacteria/Burkholderiales/Gallionellaceae	0	0	0	0	0	0	0	0	0	0	0	0	0	0	0	15	0	0	0	0	0	0	0	0	0	0	0	33	0	0	0	0	0	0	0	0	0	0	33	33	0	0	0	50	0	26	0
648	GTAATACAGAGGTCCCGAGCGTTGTTCGGATTCACTGGGCGTAAAGGGTGCGTAGGTGGCAGGGTAAGTCCGATGTAAAATCTTCGAGCCCAACTCGAAAAGGTCATTGGAAACTACCAAGCTAGAGGATTGGAGAGGGGACTGGAATTCTCGGTGTAGCAGTGAAATGCGTAGATATCGAGAGGAACACCAGTGGCGAAGGCGAGTCCCTGGACAACTCCTGACACTGAGGCACGAAAGCTAGGGGAGCAAACAGGATTA	Bacteria/Verrucomicrobiota/Verrucomicrobiae/Pedosphaerales/Pedosphaeraceae/ADurb.Bin118	40	41	35	49	0	31	0	0	0	0	0	0	0	0	14	0	0	0	0	30	21	24	26	22	0	0	0	37	4	10	0	15	8	0	0	0	8	19	0	30	29	0	32	22	23	21	29
649	GTAATACGGAGGGTGCAAGCGTTGTTCGGAATTATTGGGCGTAAAGGGCGTGTAGGCGGCTTGGTAAGTCAGATGTGAAAGCCCTGGGCTCAACCCAGGAAGTGCATTTGATACTGCCATGCTTGAGTATGGGAGAGGAGAGTGGAATTCCCAGTGTAGAGGTGAAATTCGTAGATATTGGGAGGAACACCCGTGGCGAAGGCGACTCTCTGGACCAATACTGACGCTGAGACGCGAAAGCGTGGGGAGCAAACAGGATTA	Bacteria/Desulfobacterota/Desulfobacteria/Desulfatiglandales/Desulfatiglandaceae/Desulfatiglans	0	0	0	37	0	0	0	0	0	0	0	0	0	0	0	0	0	0	0	0	0	0	0	0	0	0	0	0	0	0	0	0	0	0	0	0	0	0	0	0	0	0	0	0	0	0	0
650	GTAATACGGAGGGGTCGAGCGTTATTCGGATTCACTGGGCGTAAAGGGAGCGTAGGCGGGGTCGTGGGTCGGCCGTGAAATCCACCGGCTCAACCGGTGAACTGCGGTCGAAACTACGACTCTTGAGTTCGGTAGAGGAATGCGGAATTCCTGGTGTAGCGGTGGAATGCGTAGATATCAGGAAGAACACCGGTAGCGAAGGCGGCATTCTGGGCCGTAACTGACGCTGAGGCTCGAAAGCCGGGGGAGCGAACAGGATTA	Bacteria/Latescibacterota/Latescibacteria/Latescibacterales/Latescibacteraceae	0	11	0	0	0	0	15	0	0	18	10	0	17	0	39	0	0	0	0	0	0	18	0	0	17	38	8	0	0	0	0	14	0	0	12	298	0	0	0	15	0	0	13	13	0	0	31
651	GTAATACGAAGGGTGCAAGCGTTACTCGGAATTACTGGGCGTAAAGCGTGCGTAGGTGGTTTGTTAAGTCAGATGTGAAAGCCCCGGGCTCAACCTGGGAATTGCATTTGATACTGGCTAACTAGAGTGAGGTAGAGGAGAGTGGAATTCCCGGTGTAGCAGTGAAATGCGTAGAGATCGGGAGGAACATCAGTTGCGAAGGCGGCTCTCTGGACCATCACTGACACTGAGGCACGAAAGCGTGGGGAGCAAACAGGATTA	Bacteria/Proteobacteria/Gammaproteobacteria/Xanthomonadales/Xanthomonadaceae/Arenimonas	45	43	29	0	0	0	0	0	0	0	0	0	0	0	0	0	0	0	0	42	44	39	0	0	0	0	0	0	0	0	0	0	17	13	0	0	0	0	62	35	55	0	0	29	47	83	26
652	GTAATACGGAGGGGGCTAGCGTTATTCGGAATTACTGGGCGTAAAGCGCACGTAGGCGGATTAGCAAGTCAGAGGTGAAATCCCAGGGCTCAACCTTGGAACTGCCTTTGAAACTGCTAGTCTTGAGTTCGAGAGAGGTGAGTGGAATTCCGAGTGTAGAGGTGAAATTCGTAGATATTCGGAGGAACACCAGTGGCGAAGGCGGCTCACTGGCTCGATACTGACGCTGAGGTGCGAAAGCGTGGGGAGCAAACAGGATTA	Bacteria/Proteobacteria/Alphaproteobacteria/Rhodobacterales/Rhodobacteraceae/Pseudorhodobacter	0	37	0	0	36	0	0	0	0	0	0	0	0	0	0	0	0	0	0	0	0	0	0	34	0	0	27	0	0	0	0	0	0	0	0	0	0	0	93	80	80	63	265	48	65	63	56
653	GTAATACGAACTGCGCGAACGTTATTCGGAATCACTGGGCTTAAAGAGTTCGTAGGCGGCTTGATCAGTCGGGTGTGAAATCCCTCGGCTTAACCGAGGAACTGCGCCCGATACTGTCAGGCTAGAGGGAGACAGGGGTGAGCGGAACTGATGGTGGAGCGGTGAAATGCGTTGATATCATCAGGAACACCGGTGGCGAAGGCGGCTCACTGGGTCTCTTCTAACGCTGAGGAACGAAAGCTAGGGGAGCGAACGGGATTA	Bacteria/Planctomycetota/Planctomycetes/Pirellulales/Pirellulaceae/Pirellula	40	49	56	33	16	26	0	18	0	0	0	0	0	0	0	0	0	0	0	39	19	32	49	35	10	15	0	0	0	0	52	0	0	11	0	0	0	0	17	0	28	11	18	0	43	22	22
654	GTAAGACAGAGGTGGCAAGCGTTGTTCGGAATCACTGGGCTTAAAGGGCGCGTAGGCGGTAGGGTAAGTCTGATGTGGAATCCCGAGGCTCAACCTTGGAATTGCATTGGAAACTGCTTTACTTGAGTCAGCGAGGGGAGGGCGGAATTCCTGGTGTAGCAGTGAAATGCGTAGATATCAGGAGGAAGGCCGGTGGCGAAGGCGGCCCTCTGGCGCTAGACTGACGCTGAGGCGCGAAAGCGTGGGGAGCAAACAGGATTA	Bacteria/Nitrospirota/Thermodesulfovibrionia	0	0	0	0	9	0	109	4	0	0	0	0	0	0	0	0	0	0	0	0	0	0	0	0	0	0	0	0	0	0	0	0	0	0	0	0	0	0	0	0	0	0	0	0	0	0	0
655	GTAATACGGAGGGGGTTAGCGTTGTTCGGAATTACTGGGCGTAAAGCGTACGTAGGCGGATTGGAAAGTTAGAGGTGAAATCCCAGGGCTCAACCCTGGAACTGCCTTTAAAACTCCCAGTCTTGAGTTCGAGAGAGGTGAGTGGAATTCCGAGTGTAGAGGTGAAATTCGTAGATATTCGGAGGAACACCAGTGGCGAAGGCGGCTCACTGGCTCGATACTGACGCTGAGGTACGAAAGTGTGGGGAGCAAACAGGATTA	Bacteria/Proteobacteria/Alphaproteobacteria/Rhodobacterales/Rhodobacteraceae	40	30	0	0	0	35	0	0	0	0	0	0	0	0	0	0	0	0	0	0	0	0	0	0	0	38	67	0	0	0	0	0	0	0	0	0	0	0	80	88	97	36	90	50	57	60	48
656	GTAATACGTAGGGTGCGAGCGTTAATCGGAATTACTGGGCGTAAAGGGTGCGCAGGCGGTCTTGTAAGACCGGTGTGAAATCCCCGGGCTCAACCTGGGAATTGCGCTGGTGACTGCAGGGCTAGAGTACGGTAGAGGGGGGTGGAATTCCTGGTGTAGCAGTGAAATGCGTAGAGATCAGGAGGAACACCGATGGCGAAGGCAGCCCCCTGGGCCTGTACTGACGCTCATGCACGAAAGCGTGGGGAGCAAACAGGATTA	Bacteria/Proteobacteria/Gammaproteobacteria/Burkholderiales/Hydrogenophilaceae/Tepidiphilus	0	0	0	0	0	0	0	0	0	0	0	0	0	28	0	0	0	320	0	0	0	0	0	0	0	0	101	0	0	0	231	0	0	0	0	0	0	0	0	0	0	0	0	0	0	0	0
657	GTAATACGGAGGGTGCAAGCGTTATCCGGATTTATTGGGTTTAAAGGGTCCGTAGGCGGATCTGTAAGTCAGTGGTGAAATCTCACAGCTTAACTGTGAAACTGCCATTGATACTGCAGGTCTTGAGTAAATTTGAAGTGGCTGGAATAAGTAGTGTAGCGGTGAAATGCATAGATATTACTTAGAACACCAATTGCGAAGGCAGGTCACTAAGATTTAACTGACGCTGATGGACGAAAGCGTGGGGAGCGAACAGGATTA	Bacteria/Bacteroidota/Bacteroidia/Flavobacteriales/Weeksellaceae/Chryseobacterium	46	72	0	45	75	22	54	0	0	0	0	0	0	0	124	0	72	0	0	0	0	0	0	0	4	0	0	0	0	26	0	62	0	0	0	0	0	0	0	0	0	0	0	0	0	0	0
658	GTAATACGGAGGGTGCAAGCGTTAATCGGAATTACTGGGCGTAAAGCGCGCGTAGGCGGTTTTGTAAGTCGGATGTGAAAGCCCTGGGCTTAACCTGGGAATTGCATTCGATACTGCATAACTAGAGTATGGTAGAGGGAAGTGGAATTTCCGGTGTAGCGGTGAAATGCGTAGATATCGGAAGGAACACCAGTGGCGAAGGCGACTTCCTGGGCCAATACTGACGCTGAGGTGCGAAAGCGTGGGTAGCAAACAGGATTA	Bacteria/Proteobacteria/Gammaproteobacteria/Steroidobacterales/Woeseiaceae/Woeseia	0	0	26	12	0	0	0	0	0	0	0	22	0	0	0	0	0	0	0	25	40	35	0	24	38	35	0	0	64	0	12	0	23	0	0	0	0	0	20	0	0	0	0	0	0	0	0
659	GTAATACGGAGGGGGCTAGCGTTGTTCGGAATTACTGGGCGTAAAGCGCACGTAGGCGGCTTTGTAAGTCAGAGGTGAAAGCCTGGAGCTCAACTCCAGAACTGCCTTTGAGACTGCATCGCTTGAATCCAGGAGAGGTGAGTGGAATTCCGAGTGTAGAGGTGAAATTCGTAGATATTCGGAAGAACACCAGTGGCGAAGGCGGCTCACTGGACTGGTATTGACGCTGAGGTGCGAAAGCGTGGGGAGCAAACAGGATTA	Bacteria/Proteobacteria/Alphaproteobacteria/Sphingomonadales/Sphingomonadaceae/Sphingomonas	0	0	0	48	0	0	0	0	0	0	32	0	0	0	0	0	0	0	0	0	0	0	0	0	0	0	0	0	0	0	0	0	0	0	0	21	0	0	0	0	0	0	0	0	0	0	0
660	GTAATACGGAGGGTGCAAGCGTTGTTCGGAATTACTGGGCGTAAAGCGCGCGTAGGCGGTTTGTTAAGTCAGATGTGAAAGTCCATGGCTCAACCATGGAAGTGCATTTGATACTGGCAGACTTGAGTACTGGAGGGGGTGGTGGAATTCCCGGTGTAGAGGTGAAATTCGTAGATATCGGGAGGAATACCGGTGGCGAAGGCGACCACCTGGCCAGATACTGACGCTGAGGTGCGAAAGCGTGGGTAGCAAACAGGATTA	Bacteria/Desulfobacterota/Desulfobulbia/Desulfobulbales/Desulfocapsaceae	0	0	0	0	0	0	0	0	0	0	0	0	0	0	0	0	0	0	0	0	0	0	0	0	0	0	0	0	0	0	0	0	0	0	0	0	0	0	0	0	0	0	0	0	0	0	0
661	GTAATACGGAGGGTGCAAGCGTTATTCGGAATTATTGGGCGTAAAGAGCGCGTAGGCGGCTTTACAAGTCAGGTGTGAAATCCCGGGGCTCAACCCCGGAAGTGCATTTGATACTGTATAGCTTGAGTATGGGAGAGGGAAGTGGAATTCCTGGTGTAGCGGTGAAATGCGTAGATATCAGGAGGAACACCGGTGGCGAAGGCGGCTTCCTGGACCAATACTGACGCTGAGGCGCGAAGGCGTGGGGAGCAAACAGGATTA	Bacteria/Desulfobacterota/Desulfobacteria/Desulfobacterales/Desulfococcaceae/Desulfococcus	0	0	0	0	0	0	0	22	0	0	0	0	0	0	0	0	0	33	0	0	0	0	0	0	0	0	0	0	64	0	41	0	0	0	0	0	0	0	0	0	0	0	0	0	26	34	26
662	GTAATACGTAGGGAGCGAGCGTTGTCCGGATTTACTGGGTGTAAAGGGTGCGTAGGCGGCGCCGCAAGTCAGGTGTGAAAACTATCGGCTTAACTGATAGACTGCATTTGAAACTGTGGCGCTTGAGTGGAGCAGAGGCAGGCGGAATTCCCGGTGTAGCGGTGAAATGCGTAGAGATCGGGAGGAACACCAGTGGCGAAAGCGGCCTGCTGGGCTTTAACTGACGCTGAGGCACGAAAGCATGGGTAGCAAACAGGATTA	Bacteria/Firmicutes/Clostridia/Oscillospirales/Ruminococcaceae/Caproiciproducens	29	0	24	14	34	0	0	0	44	34	0	0	2	0	0	88	19	0	0	0	0	0	0	0	0	0	0	147	0	0	0	0	0	0	45	80	39	0	0	0	0	0	0	0	0	0	0
663	GTAATACGTAGGTGGCAAGCGTTGTCCGGATTTATTGGGCGTAAAGCGAGCGCAGGCGGTTCTTTAAGTCTGATGTGAAAGCCCCCGGCTCAACCGGGGAGGGTAATTGGAAACTGGAGAACTTGAGTGCAGAAGAGGAGAGTGGAATTCCACGTGTAGCGGTGAAATGCGTAGATATGTGGAGGAACACCAGTGGCGAAGGCGACTCTCTGGTCTGTAACTGACGCTGAGGCTCGAAAGCGTGGGGAGCAAACAGGATTA	Bacteria/Firmicutes/Bacilli/Lactobacillales/Carnobacteriaceae/Carnobacterium	0	0	0	0	0	0	0	0	0	0	0	0	0	0	0	149	0	457	0	0	0	0	0	0	0	0	0	0	79	0	300	0	134	181	0	0	93	345	0	0	0	0	0	0	0	0	0
664	GTAACACGGAGGGTGCAAGCGTTATTCGGAATCACTGGGCGTAAAGAGCGCGTAGGCGGTTTCTTAAGTCAGATGTGAAAGCCCGGGGCTTAACCCCGGAAGTGCATTTGAAACTAAGGGACTTGAGTATGGGAGAGGGAAGTGGAATTCCTGGTGTAGCGGTGAAATGCGTAGATATCAGGAGGAACACCGGTGGCGATGGCGACTTCCTGGACCAATACTGACGCTGAGGCGCGAAGGCGTGGGGAGCAAACAGGATTA	Bacteria/Desulfobacterota/Desulfobacteria/Desulfobacterales/Desulfosarcinaceae/Sva0081 sediment group	0	24	0	45	0	0	0	0	0	0	0	0	0	0	60	0	0	0	0	0	0	0	0	0	0	0	0	0	0	0	0	0	0	0	0	0	0	0	33	29	0	0	0	0	0	0	0
665	GTAAGACAGAGGTGGCAAGCGTTATTCGGAATTACTGGGCTTAAAGGGCGCGTAGGCGGTTTGGCAAGTCCGAAGTGGAATCTCACGGCTCAACCGTGAAATTGCTTTGGAAACTGCTTGACTTGAGTCAGCGAGGGGATGACGGAATTCCTGGTGTAGCAGTGATATGCGTAGATATCAGGAGGAAGGCCGGTGGCGAAGGCGGTCATCTGGCGCTTGACTGACGCTGAGGCGCGAAAGCGTGGGGAGCAAACAGGATTA	Bacteria/Nitrospirota/Thermodesulfovibrionia	0	0	0	0	16	18	0	0	0	0	0	0	0	0	0	37	0	0	0	0	16	0	0	54	0	12	0	314	66	22	44	0	26	22	0	0	0	0	0	18	0	11	25	36	14	54	0
666	GTAATACGTAGGGGGCAAGCGTTATCCGGATTTACTGGGTGTAAAGGGAGCGTAGACGGCGCAGCAAGTCTGATGTGAAAGGCAGGGGCTTAACCCCTGGACTGCATTGGAAACTGCTGTGCTTGAGTGCCGGAGGGGTAAGCGGAATTCCTAGTGTAGCGGTGAAATGCGTAGATATTAGGAGGAACACCAGTGGCGAAGGCGGCTTACTGGACGGTAACTGACGTTGAGGCTCGAAAGCGTGGGGAGCAAACAGGATTA	Bacteria/Firmicutes/Clostridia/Lachnospirales/Lachnospiraceae/Blautia	0	0	0	13	0	0	0	0	325	25	0	0	0	0	0	77	0	0	0	0	0	0	0	0	0	0	0	74	0	0	154	11	10	0	21	77	50	0	0	0	0	0	0	0	0	0	0
667	GTAATACGGAGGGTGCAAGCGTTAATCGGAATTACTGGGCGTAAAGCGCGCGTAGGCGGTTTGATAAGTCGGATGTGAAAGCCCTGGGCTCAACCTGGGAACTGCATTCGAAACTGTCTAACTAGAGTATGGTAGAGGGAAGTGGAATTCCAGGTGTAGCGGTGAAATGCGTAGATATCTGGAGGAACATCAGTGGCGAAGGCGACTTCCTGGACCAATACTGACGCTGAGGTGCGAAAGCGTGGGGAGCAAACAGGATTA	Bacteria/Proteobacteria/Gammaproteobacteria/Ectothiorhodospirales/Thioalkalispiraceae/Thiohalophilus	0	21	0	0	0	0	0	0	0	0	20	0	0	0	0	0	0	0	0	24	45	0	21	0	0	0	0	0	0	0	0	0	0	0	0	0	0	0	0	0	0	0	0	0	0	0	0
668	GTAACACGTAGGGGGCAAGCGTTGTTCGGAATTATTGGGCGTAAAGGGCATGTAGGCGGTTTCGTAAGCCTGGTGTGAAATCCTGCAGCTTAACTGTAGAATTGCATTGGGTACTGCGAGACTTGAATCACAGAGGGGAAACTAGAATTCCAGGTGTAGGGGTGGAATCTGTAGATATCTGGAAGAATACCGGTGGCGAAGGCGGGTTTCTAGCTGATGATTGACGCTGAGGTGCGAAAGTGCGGGGAGCAAACAGGATTA	Bacteria/Spirochaetota/Spirochaetia/Spirochaetales/Spirochaetaceae/Treponema	0	54	0	0	0	0	0	0	9	0	0	0	0	0	0	19	0	0	0	0	0	0	0	0	0	0	0	30	0	0	0	0	0	0	10	0	9	0	0	0	0	0	0	0	0	0	0
669	GTAAGACGGAGGATGCAAGTGTTATCCGGAATCACTGGGCGTAAAGCGTCTGTAGGTGGTCAAATAAGTCAACTGTTAAATCTTGAGGCTCAACCTCAAAACCGCAGTCGAAACTATTAGACTAGAGTATAGTAGGGGTAAAGGGAATTTCCAGTGGAGCGGTGAAATGCGTAGATATTGGAAGGAACACCGATGGCGAAGGCACTTTACTGGGCTATTACTAACACTCAGAGACGAAAGCTAGGGTAGCAAATGGGATTA	Bacteria/Cyanobacteria/Cyanobacteriia/Chloroplast	58	0	0	0	0	0	0	0	0	0	0	0	0	0	0	0	0	0	0	0	110	0	50	37	174	128	94	159	285	0	0	0	0	0	0	0	0	0	0	0	0	0	0	0	0	0	0
670	GTAATACGGAGGGTGCAAGCGTTAATCGGAATTACTGGGCGTAAAGCGCGCGTAGGCGGTCTGTTAAGTCAGATGTGAAAGCCCTGGGCTTAACCTGGGAACTGCATTTGATACTGGCGGACTAGAGTATGGTAGAGGGAAGTGGAATTCCGGGTGTAGCGGTGAAATGCGTAGATATCCGGAAGAACACCAGTGGCGAAGGCGGCTTCCTGGACCAATACTGACGCTGAGGCGCGAAAGCGTGGGGAGCAAACAGGATTA	Bacteria/Proteobacteria/Gammaproteobacteria/Arenicellales/Arenicellaceae	68	42	0	26	0	0	0	0	0	0	0	0	0	0	0	0	0	0	0	43	49	39	28	27	0	23	13	0	0	0	0	0	0	0	0	0	0	0	64	37	0	0	0	0	0	37	0
671	GTAATACGGAGGGTGCAAGCGTTGTTCGGAATTACTGGGCGTAAAGAGCGTGTAGGCGGTTTGGTAAGTCAGATGTGAAAGCCCTGGGCTTAACTCAGGAAGTGCATTTGATACTGCCAATCTTGAGTATGGGAGGGGAGAGTGGAATTCCTAGTGTAGAGGTGAAATTCGTAGATATTAGGAGGAACATCCGTGGCGAAGGCGACTCTCTGGACCAATACTGACGCTGAGACGCGAAAGCGTGGGGAGCAAACAGGATTA	Bacteria/Desulfobacterota/Desulfobacteria/Desulfatiglandales/Desulfatiglandaceae/Desulfatiglans	22	0	0	0	0	0	0	0	0	0	0	29	21	31	0	93	0	14	19	0	21	0	0	15	0	0	0	53	0	0	0	0	0	0	0	0	0	0	0	38	0	0	16	0	22	22	0
672	GTAATACGGAGGGTGCAAGCGTTAATCGGAATTACTGGGCGTAAAGCGCGCGTAGGCGGCCTGTTAAGTCAGATGTGAAAGCCCCGGGCTCAACCTGGGAATTGCATTTGATACTGGCAGGCTCGAGTGTGGTAGAGGGAAGTGGAATTCCGGGTGTAGCGGTGAAATGCGTAGATATCCGGAGGAACACCAGTGGCGAAGGCGACTTCCTGGACCAACACTGACGCTGAGGTGCGAAAGCGTGGGTAGCAAACAGGATTA	Bacteria/Proteobacteria/Gammaproteobacteria	0	35	38	47	0	34	12	0	0	0	0	0	0	0	16	0	0	0	0	0	19	14	0	0	28	0	12	0	0	0	0	0	0	0	0	0	0	0	25	29	24	25	18	12	10	18	15
673	GTAATACGTAGGTGGCGAGCGTTATCCGGAATTACTGGGCGTAAAGCGCGCGCAGGCGGTTAGATAAGTTTGGCGTGAAAGCTCCCGGCTTAACTGGGAGAGGTCGTTGAAAACTGTTTAACTTGAGGTAGTGAGAGGGGTACGGAATTCCAGGTGTAGTGGTGGAATGCGTAGATATCTGGAGGAACATCAGTGGCGAAAGCGGTACCCTGGCATTGACCTGACGCTCATGTGCGAAAGCGTGGGGAGCGAACGGGATTA	Bacteria/Chloroflexi/Anaerolineae/Caldilineales/Caldilineaceae	22	0	0	0	21	35	22	24	0	0	0	0	0	0	0	0	0	0	0	27	0	0	42	0	25	24	0	0	0	0	19	0	0	0	0	0	0	0	0	34	27	0	0	0	44	21	26
674	GTAATACGGAGGGTGCAAGCGTTAATCGGAATTACTGGGCGTAAAGCGCACGCAGGCGGTCTGTTAAGTCAGATGTGAAATCCCCGGGCTTAACCTGGGAACTGCATTTGAAACTGGCAGGCTTGAGTCTTGTAGAGGGGGGTAGAATTCCAGGTGTAGCGGTGAAATGCGTAGAGATCTGGAGGAATACCGGTGGCGAAGGCGGCCCCCTGGACAAAGACTGACGCTCAGGTGCGAAAGCGTGGGGAGCAAACAGGATTA	Bacteria/Proteobacteria/Gammaproteobacteria/Enterobacterales	0	0	0	0	0	0	0	0	37	411	0	35	0	0	0	0	0	0	0	0	0	0	0	0	18	0	0	0	0	0	0	0	0	0	62	0	0	304	0	0	0	28	0	0	0	0	188
675	GTAATACATAAGGAGCAAGCGTTATCCGGAATTATTGGGCGTAAAGAGCTCGTAGGCGGTCTTAAAAGTCAGGTGTGAAATCATCAGGCTCAACCTGATAAGGTCATCTGAAACTTTAAGACTTGAGGATAGAAGAGGAAAGTGGAATTCCCGGTGTAGCGGTGAAATGCGTAGATATCGGGAGGAATACCAGTGGCGAAGGCGGCTTTCTGGTCTATTTCTGACGCTGAGGAGCGAAAGCTAGGGGAGCAAACGGGATTA	Bacteria/Caldatribacteriota/JS1	21	0	0	47	55	0	0	0	0	0	0	0	0	0	0	0	0	0	0	0	0	0	0	0	0	0	0	0	0	0	0	0	0	0	0	0	0	0	0	0	38	0	0	0	0	0	24
676	GTAATACGAAGGGTGCAAGCGTTACTCGGAATTACTGGGCGTAAAGCGTGCGTAGGCGGTTTGTTAAGTCTGTCGTGAAAGCCCCGGGCTCAACCTGGGAATGGCGGTGGATACTGGCAGGCTAGAGTGCGGTAGAGGGTGGTGGAATTCCCGGTGTAGCAGTGAAATGCGTAGAGATCGGGAGGAACATCTATGGCGAAGGCAGCCACCTGGACCAGCACTGACGCTGAGGCACGAAAGCGTGGGGAGCAAACAGGATTA	Bacteria/Proteobacteria/Gammaproteobacteria/Xanthomonadales/Xanthomonadaceae/Arenimonas	0	0	10	0	0	20	9	0	0	0	0	0	0	0	11	0	0	0	0	39	31	0	23	0	0	0	0	0	0	0	8	0	0	0	0	0	0	13	23	34	23	14	32	13	20	55	27
677	GTAATACGGAGGCTACAAACGTTGTTCGGATTTACTGGGCGTAAAGAGTTCGTAGGCGGTTGGGATTAATTAGACGTGAAATACTTTGGCTTACCCAAAGAATTGCATCTAATATTACCCGACTTGAGTATGAGAGGGGAGAGTAGAATTGTAGGTGGAGCGGTGAAATGCGTAGATATCTACAAGAATACCGGAGGCGAAGGCGACTCTCTAGTTCATTACTGACGCTGAGGAACGAAAGCTAGGGGATCAAACAGGATTA	Bacteria	0	0	0	0	0	0	0	0	0	0	0	0	0	0	0	0	0	0	0	0	0	0	0	0	0	0	0	0	0	0	0	0	0	0	0	0	0	0	62	65	81	0	56	0	81	524	0
678	GTAATACGGGGGGGACGAGCGTTGTTCGGATTTACTGGGCGTAAAGGGCGCGTAGGCGGACCTTCAAGTCGGGTGTGAAATCTGTTGGCTTAACTGACAGCCTGCATTCGATACTGTTAGTCTTGAGTACAGGAGAGGAGAGTGGAATTCCAGGTGTAGCGGTGAAATGCGTAGATATCTGGAAGAACACCAGTAGCGAAGGCGGCTCTCTGGACTGATACTGACGCTAAAGCGCGAAGGCTTGGGGAGCAAACAGGATTA	Bacteria/Zixibacteria	0	0	0	0	0	0	0	0	24	0	0	0	84	24	0	0	0	0	0	26	0	0	37	46	0	111	83	0	0	0	0	0	0	0	43	883	44	0	0	0	0	0	0	42	0	0	0
679	GTAATACGGAGGGTGCAAGCGTTAATCGGAATTACTGGGCGTAAAGCGCGCGTAGGCGGCTTTGTAAGTCGGATGTGAAAGCCCCGGGCTTAACCTGGGAATTGCATTCGATACTGCAGAGCTAGAGTATGGTAGAGGGAAGTGGAATTCCGGGTGTAGCGGTGAAATGCGTAGATATCCGGAGGAACACCAGTGGCGAAGGCGACTTCCTGGGCCAATACTGACGCTGAGGTGCGAAAGCGTGGGGAGCAAACAGGATTA	Bacteria/Proteobacteria/Gammaproteobacteria/Steroidobacterales/Woeseiaceae/Woeseia	0	0	46	61	0	0	0	0	0	0	0	0	0	0	0	0	0	0	0	42	0	0	0	34	62	30	0	0	0	0	0	223	0	0	0	0	0	19	29	34	33	0	0	0	25	0	35
680	GTAATACGTAGGTGGCAAGCGTTGTCCGGATTTATTGGGCGTAAAGCGAGCGCAGGCGGTTCTTTAAGTCTGATGTGAAAGCCCCCGGCTCAACCGGGGAGGGTCATTGGAAACTGGAGAACTTGAGTGCAGAAGAGGAGAGTGGAATTCAACGTGTAGCGGTGAAATGCGTAGATATGTGGAGGAACACCAGTGGCGAAGGCGACTCTCTGGTCTGTAACTGACGCTGAGGCTCGAAAGCGTGGGGAGCAAACAGGATTA	Bacteria/Firmicutes/Bacilli/Lactobacillales/Carnobacteriaceae/Carnobacterium	0	0	0	0	0	0	0	0	0	0	0	0	0	0	0	232	0	0	368	0	0	0	0	0	0	0	0	252	0	276	0	0	0	0	0	0	0	0	0	0	0	0	0	0	0	0	0
681	GTTAGACGGACGGAGCAAGTGTTACGCATACATTTGGCGTAAAGGGTTCGTAGGCGGTAAGGATACCCAGGGTTGATAAGATAGGTGCAAAGCCTATTTTGACTTTGTAGGTCCATACTAGAGTATGTTAGAGGTAGTTGGAATTCCTGGGGTACGGTTGAAGTTGGTGGAGCTCAGGAGGAACACCGATGGCGAAAGCAAACTACCATGACATACTGACGCTGAGGAACGAAGGCGTGGGGAGCGAAGAGGATTA	Bacteria	0	0	0	0	0	0	0	0	0	0	13	0	0	0	0	0	0	0	0	0	0	0	0	0	0	0	0	0	0	0	0	0	0	0	0	0	0	0	0	0	0	0	0	0	0	0	0
682	GTAAAACGTAGGAGGCGAACGTTATCCGGAATTACTGGGCGTAAAGCGCACGCAGGCGGCTTTGTAAGTCCGACGTGAAAGCTCCCGGCTTAACTGGGAGAGGCCGTTGGATACTGCGAAGCTTGAGGTTGGGAGAGGAAAGCGGAATTCCCGGTGTAGTGGTGGAATGCGTAGATATCGGGAGGAACTCCAGTGGCGAAAGCGGCTTTCTGGCCTACACCTGACGCTGAGGTGCGAAAGCGTGGGGAGCGAACAGGATTA	Bacteria/Chloroflexi/Anaerolineae/SJA-15	19	15	0	0	0	21	0	0	0	0	0	0	8	0	20	0	0	0	0	16	11	11	0	21	15	0	0	21	33	0	13	0	10	13	0	0	6	0	23	30	29	15	23	12	34	14	30
683	GTAATACAGAGGGTGCAAGCGTTAATCGGAATTACTGGGCGTAAAGCGCGCGTAGGCGGTTTGTTAAGTCGGATGTGAAAGCCCCGGGCTCAACCTGGGAACTGCATTCGATACTGGCAGGCTAGAGTATGGTAGAGGGAAGTGGAATTCCGGGTGTAGCGGTGAAATGCGTAGATATCCGGAGGAACATCAGTGGCGAAGGCGGCTTCCTGGACCAATACTGACGCTGAGGTGCGAAAGCGTGGGGAGCAAACAGGATTA	Bacteria/Proteobacteria/Gammaproteobacteria/Ectothiorhodospirales/Ectothiorhodospiraceae/Thiogranum	0	0	0	0	0	0	0	0	0	0	0	0	0	0	0	0	0	0	0	52	37	0	0	0	0	24	0	0	0	0	0	37	0	0	0	0	0	0	0	0	0	0	0	0	0	0	0
684	GTAATACGTAGGTGGCAAGCGTTATCCGGAATTATTGGGCGTAAAGCGCGCGTAGGCGGTTTCTTAAGTCTGATGTGAAAGCCCACGGCTCAACCGTGGAGGGTCATTGGAAACTGGGAAACTTGAGTACAGAAGAGGAAAGTGGAATTCCATGTGTAGCGGTGAAATGCGCAGAGATATGGAGGAACACCAGTGGCGAAGGCGACTTTCTGGTCTGTAACTGACGCTGATGTGCGAAAGCGTGGGGATCAAACAGGATTA	Bacteria/Firmicutes/Bacilli/Staphylococcales/Staphylococcaceae/Staphylococcus	0	0	0	0	0	0	0	0	0	0	672	0	0	0	0	0	0	0	0	0	0	0	0	0	0	0	0	0	0	0	0	0	0	0	0	0	0	0	0	0	0	0	0	0	0	0	0
685	GTAATACGAAGGTCCCAAGCGTTGTTCGGAATCACTGGGCGTAAAGGGAGCGTAGGCGGCGTGGTAAGTCAGATGTGAAATCCCGGGGCTCAACCCCGGAACTGCATCCGATACTGCCATGCTAGAGTAATGGAGAGGTAGCTGGAATTCTTGGTGTAGCAGTGAAATGCGTAGAGATCAAGAGGAACACTCGTGGCGAAAGCGAGCTACTGGACATTTACTGACGCTGAGGCTCGAAGGCCAGGGTAGCGAAAGGGATTA	Bacteria/Verrucomicrobiota/Verrucomicrobiae/Verrucomicrobiales/Rubritaleaceae/Luteolibacter	67	85	110	115	53	35	18	29	0	0	0	0	61	9	0	0	0	0	0	50	62	56	46	52	29	61	17	0	86	0	0	0	0	0	0	0	0	0	21	0	36	25	0	0	0	0	0
686	GTAATACGGAGGGAGCTAGCGTTGTTCGGAATTACTGGGCGTAAAGCGCGCGTAGGCGGTTTATCAAGTCAGAGGTGAAATCCCGGAGCTCAACTCCGGAACTGCCTTTGAAACTAGTAAACTAGAATCTTGGAGAGGTCAGTGGAATTCCGAGTGTAGAGGTGAAATTCGTAGATATTCGGAAGAACACCAGTGGCGAAGGCGACTGACTGGACAAGTATTGACGCTGAGGTGCGAAAGCGTGGGGAGCAAACAGGATTA	Bacteria/Proteobacteria/Alphaproteobacteria/Sphingomonadales/Sphingomonadaceae/Altererythrobacter	62	0	41	45	0	38	0	0	19	33	0	0	0	18	0	0	0	0	0	75	82	51	36	90	23	0	75	66	116	0	0	26	0	133	0	0	32	0	31	29	0	24	0	0	17	0	0
687	GTAATACGGAGGGTGCAAGCGTTAATCGGAATTACTGGGCGTAAAGCGCACGCAGGCGGTTTGTTAAGTCAGATGTGAAATCCCAGAGCTTAACTTGGGAACTGCATTTGAAACTGGCAAGCTAGAGTCTTGTAGAGGGGGGTAGAATTCCAGGTGTAGCGGTGAAATGCGTAGAGATCTGGAGGAATACCGGTGGCGAAGGCGGCCCCCTGGACAAAGACTGACGCTCAGGTGCGAAAGCGTGGGGAGCAAACAGGATTA	Bacteria/Proteobacteria/Gammaproteobacteria/Enterobacterales	0	0	0	0	0	0	0	0	313	0	0	0	0	0	0	192	0	0	234	0	0	0	0	0	0	0	0	0	0	0	0	0	0	0	0	0	0	0	0	0	0	0	0	0	0	0	0
688	GTAATACAGAGGGTGCAAGCGTTAATCGGAATTACTGGGCGTAAAGGGTGCGTAGGTGGTTTGTTAAGTCAGGTGTGAAATCCCTGGGCTCAACCTGGGAACTGCATTTGATACTGGCAGACTCGAGTCTGGTAGAGGGTAGTGGAATTCCGCATGTAGCGGTGAAATGCGTAGATATGCGGAGGAACATCAGTGGCGAAGGCGGCTACCTGGACCAAGACTGACACTGAGGCACGAAAGCGTGGGGATCAAACAGGATTA	Bacteria/Proteobacteria/Gammaproteobacteria/Acidiferrobacterales/Acidiferrobacteraceae/Sulfurifustis	25	0	24	77	22	20	0	9	0	0	0	0	0	0	11	0	0	0	0	35	20	0	20	0	11	10	0	0	17	20	0	0	0	0	0	0	0	0	0	23	27	0	0	0	0	0	0
689	GTAATACGTAGGTGGCAAGCGTTGTCCGGATTTATTGGGCGTAAAGGGCGCGTAGGCGGTCCATTAAGTTCGGGGTGAAATCTCCCGGCTTAACTGGGAGCGGTCCCCGGATACTGATGGACTAGAGGGGGGTAGAGGAAGGCGGAATTCCCGGAGTAGCGGTGAAATGCGTAGATACCGGGAGGAACACCGGTGGCGAAGGCGGCCTTCTGGGCCTACCCTGACGCTGAGGCGCGAAAGCGTGGGGAGCAAACCGGATTA	Bacteria/Chloroflexi/Dehalococcoidia/S085	0	0	12	14	0	29	0	0	0	0	0	0	0	0	20	0	0	0	0	0	0	0	0	0	0	0	0	0	0	0	0	0	0	0	0	0	0	0	9	12	0	0	0	0	0	0	0
690	GTAATACGTATGGGGCAAGCGTTATCCGGATTCATTGGGCGTAAAGCGCGTGTAGGCGGCTTGTTAAGTCAGATGTGAAAACCGGGGGCTTAACCCGCGGCGTGCATCTGAAACTGGCAGGCTTGAGTCTGGTAGAGGAAAGTGGAATTGCTAGTGTAGCGGTGAAATGCGCAGATATTAGCAGGAACACCAGTGGCGAAGGCGGCTTTCTGGGCCACGACTGACGCTGAGACGCGAAAGCTAGGGGAGCAAACAGGATTA	Bacteria/Actinobacteriota/Coriobacteriia/OPB41	24	42	22	0	0	0	0	0	0	0	0	0	0	0	20	0	0	0	0	0	0	0	0	0	0	0	0	0	0	0	0	0	0	0	0	0	0	0	0	0	0	0	25	0	22	41	0
691	GTAAGACGAAGGTGGCAAGCGTTGTTCGGTATTACTGGGCTTAAAGCGTGTGTAGGCGGAAATGTAAGCGTTTTGTGAAATCCCTCGGCTCAACCGAGGAATTGCTTGGCGAACTACATTTCTTGAGGCAAGTAGGGGTACACGGAACTCTTGGTGGAGCGGTGGAATGCGTAGATATCAAGAGGAACGCCGGTGGAGAAGTCGGTGTACTGGGCTTGTCCTGACGCTGAGACACGAAAGCGTGGGGAGCAAACAGGATTA	Bacteria/Planctomycetota/Phycisphaerae/MSBL9/SG8-4	0	0	0	0	0	0	0	0	0	0	2239	0	0	0	0	0	0	6	0	0	0	0	0	0	0	0	0	0	0	0	0	0	0	0	0	0	0	0	0	0	0	0	0	0	0	0	0
692	GTAATACGGAGGGTGCAAGCGTTGTTCGGAATTACTGGGCGTAAAGAGCGTGTAGGCGGTATAGTAAGTCAGATGTGAAAGCCCTGGGCTTAACCCAGGAAGTGCATTTGATACTGCTATTCTTGAGTATGGGAGAGGAGAGTGGAATTCCTAGTGTAGAGGTGAAATTCGTAGATATTAGGAGGAACATCCGTGGCGAAGGCGACTCTCTGGACCAATACTGACGCTGAGACGCGAAAGCGTGGGGAGCAAACAGGATTA	Bacteria/Desulfobacterota/Desulfobacteria/Desulfatiglandales/Desulfatiglandaceae/Desulfatiglans	0	0	0	0	0	0	0	0	0	0	0	0	0	0	0	0	0	0	0	0	0	0	0	0	0	0	0	0	0	0	108	0	0	0	0	0	0	0	0	0	0	0	0	0	0	0	0
693	GTAATACGGAGGATGCAAGCGTTATCCGGATTTATTGGGTTTAAAGGGTGCGTAGGCGGATTAATAAGTCAGTGGTGAAAACCTTCAGCTTAACTGGAGAACTGCCATTGATACTGTTAGTCTTGAGTACGGTCAAGGTAGGCGGAATGTGTAATGTAGCGGTGAAATGCTTAGATATTACACAGAACACCGATTGCGAAGGCAGCTTACTGGGCCATTACTGACGCTGAGGCACGAAAGCGTGGGGAGCGAACAGGATTA	Bacteria/Bacteroidota/Bacteroidia/Bacteroidales/Bacteroidetes vadinHA17	0	26	0	0	0	0	0	0	29	0	0	0	0	0	0	0	0	0	0	0	0	0	0	99	0	63	0	0	0	0	0	0	0	0	26	919	0	0	0	0	21	0	0	0	0	74	27
694	GTAATACGGAGGGTGCGAGCGTTAATCGGAATTACTGGGCGTAAAGCGCGCGTAGGCGGTTACGTAAGTTGGATGTGAAAGCCCCGGGCTTAACCTGGGAATTGCATCCAAAACTGCGTGACTAGAGTATGTGAGAGGGAAGGGGAATTCCAGGTGTAGCGGTGAAATGCGTAGATATCTGGAGGAACACCAGTGGCGAAGGCGCCTTCCTGGCACAATACTGACGCTGAGGTGCGAAAGCGTGGGGAGCAAACAGGATTA	Bacteria/Proteobacteria/Gammaproteobacteria/SZB50	0	0	0	0	0	0	0	0	0	0	0	0	0	0	0	0	0	0	0	12	33	10	0	0	0	0	0	0	0	0	0	0	0	0	0	0	0	0	16	0	0	0	0	0	0	0	0
695	GTAATACGGGGGGAGCGAGCGTTATTCGGATTCATTGGGCGTAAAGAGTTCGTAGGCGGTCAGAAAAGTCAGGGGTGAAATCTAACGGCTCAACCGTTAAATTGCCTTTGAAACTCTCTGACTTGAGTACGTGAGAGGAAAGCGGAATTCTTGGTGTAGCGGTGAAATGCGTGGATATCAAGAGGAACACCCGTGGCGAAAGCGGCTTTCTGGCACGATACTGACGCTGAGGAACGAAAGCCAGGGGAGCAAACGGGATTA	Bacteria/Latescibacterota/Latescibacteria/Latescibacterales/Latescibacteraceae	0	0	0	0	0	0	0	29	0	0	0	0	8	0	0	0	0	0	0	0	0	0	0	18	0	0	0	0	0	0	0	0	0	0	0	10	0	30	0	37	0	0	36	0	42	0	51
696	GTAATACGGAGGGTGCAAGCGTTAATAGGAATTACTGGGCGTAAAGCGCACGCAGGCGGTTTGTTAAGTCAGATGTGAAATCCCCGAGCTTAACTTGGGAACTGCATTTGAAACTGGCAAGCTAGAGTCTTGTAGAGGGGGGTAGAATTCCAGGTGTAGCGGTGAAATGCGTAGAGATCTGGAGGAATACCGGTGGCGAAGGCGGCCCCCTGGACAAAGACTGACGCTCAGGTGCGAAAGCGTGGGGAGCAAACAGGATTA	Bacteria/Proteobacteria/Gammaproteobacteria/Enterobacterales	0	0	0	0	0	0	0	0	227	0	0	0	0	0	0	282	0	401	514	0	0	0	0	0	0	0	0	0	0	307	0	0	0	0	0	0	0	0	0	0	0	0	0	0	0	0	0
697	GTAATACAGAGGGTGCAAGCGTTAATCGGAATTACTGGGCGTAAAGCGCGCGTAGGTGGTTTGTTAAGTTGGATGTGAAAGCCCCGGGCTCAACCTGGGAACTGCATCCAAAACTGGCAAGCTAGAGTACGGTAGAGGGTGGTGGAATTTCCTGTGTAGCGGTGAAATGCGTAGATATAGGAAGGAACACCAGTGGCGAAGGCGACCACCTGGACTGATACTGACACTGAGGTGCGAAAGCGTGGGGAGCAAACAGGATTA	Bacteria/Proteobacteria/Gammaproteobacteria/Pseudomonadales/Pseudomonadaceae/Pseudomonas	0	0	0	0	0	0	0	0	0	0	0	0	0	0	0	0	0	0	0	0	0	0	0	0	0	0	0	0	0	0	0	0	0	0	0	0	0	38	0	0	0	0	0	0	0	0	0
698	GTAAAACGTAGGAACCGAGCGTTATCCGAATTTACTGGGCGTAAAGCGCGTGTAGGCGGTTCGGTAAGTTGGATGTGAAAGCTCCCGGCTCAACTGGGAGAGGACGTTCAATACTGTCGGACTAGAGGGCGGCAGAGGGAGGTGGAATTCCCGGTGTAGTGGTGAAATGCGTAGATATCGGGAGGAACACCAGAGGCGAAGGCGGCCTCCTGGGCCGCTCCTGACGCTCAGACGCGAAAGCTAGGGGAGCAAACGGGATTA	Bacteria/Chloroflexi/Anaerolineae/Anaerolineales/Anaerolineaceae	26	23	0	0	0	0	0	0	0	0	0	0	0	0	0	0	0	0	0	0	0	0	0	0	0	0	0	0	46	0	0	0	0	0	0	0	0	0	0	44	0	0	0	0	0	0	0
699	GTAATACGGAGGATGCAAGCGTTATCCGGAATGATTGGGCGTAAAGGGTCCGCAGGTGGCTATGTAAGTCTGCTGTTAAAGAACCTAGCTTAACTAGGTAAAAGCAGTGGAAACTACAAGGCTAGAGTGCGTTCGGGGTAGAGGGAATTCCTGGTGTAGCGGTGAAATGCGTAGATATCAGGAAGAACACCAGTGGCGAAGGCGCTCTACTAGGCCGCAACTGACACTGAGGGACGAAAGCTAGGGGAGCGAATGGGATTA	Bacteria/Cyanobacteria/Cyanobacteriia/Cyanobacteriales/Nostocaceae/Nodularia PCC-9350	37	36	31	18	0	19	16	0	0	0	0	0	0	0	0	0	0	0	0	77	27	45	63	13	0	19	0	0	0	0	8	0	0	0	0	0	0	23	16	44	40	37	26	15	51	30	22
700	GTAATACAGAGGTGCCGAGCGTTAGGCGGAATCACTGGGCTTAAAGCGCGTGTAGGCGGGTCGATCAATGTCTTGTGAAATCCCACGGCTCAACCGTGGAACGGCTGGGCATACTGTCGACCTTGAGGCACTTAGGGGCGAGCGGAACAAACGGTGGAGCGGTGAAATGCGTAGATATCGTTTGGAACGCCGACGGTGAAAACAGCTCGCTGGGAGTGTCCTGACGCTGAGGCGCGAAAGCCAGGGGAGCGAACGGGATTA	Bacteria/Planctomycetota/Phycisphaerae/Tepidisphaerales/WD2101 soil group	27	25	56	26	11	0	0	0	0	0	0	0	0	0	473	0	10	0	0	0	0	0	0	0	0	0	0	0	0	0	0	0	0	0	0	0	0	0	0	0	0	0	0	0	0	0	0
701	GTAATACGGAGGGTGCAAGCGTTGTTCGGAATCATTGGTCGTAAGGAGCGTGTAGGCGGGACAGTATGTCGGGTGTGAAATCCCTCGGCTTAACCGAGGAATTGCATCCGAAACTGCCGTTCTTGAGTACGGGAGAGGGAAGCGGAATTTCCAGTGTAGAGGTGAAATTCGTAGATATTGGAAGGAACACCGGTGGCGAAGGCGGCTTCCTGGACCGATACTGACGCTGAGACGCGAAAGCGTGGGGAGCAAACAGGATTA	Bacteria/Myxococcota/Polyangia/VHS-B3-70	0	0	0	0	0	0	0	0	0	0	0	0	0	7	0	0	0	0	5	0	0	9	0	10	0	0	0	0	0	0	0	0	0	0	0	0	0	0	163	33	24	0	25	22	60	14	0
702	GTAAGACGGGGGAGGCTAGCGTTGTCCGGAATTATTGGGCGTAAAGAGCGCGTAGGTGGCTTATCAAGTCATTTGTGAAAACTTTAGGCTTAACTTAAAGATTGCAAGTGATACTGGTGGGCTTGAGCACAGTAGAGGAAAGTGGAATTCCTGGTGTAGCGGTGAAATGCGCAGATATCAGGAAGAACACCAGTGGCGAAGGCGGCTTTCTGGGCTGTTGCTGACACTGAGGCGCGAAAGCTAGGGGAGCGAACAGGATTA	Bacteria/Actinobacteriota/WCHB1-81	0	0	0	0	23	0	0	22	0	0	10	0	25	25	34	20	12	0	14	33	0	0	38	0	0	0	0	0	0	0	0	28	15	10	0	0	0	0	66	21	0	0	7	0	31	0	0
703	GTAATACGTAGGGTGCAAGCGTTGTCCGGATTTATTGGGCGTAAAGGGCTCGTAGGCGGTCTGTCGCGTCGGATGTGAAAACTCAGAGCTTAACTCTGGGCCTGCATTCGATACGGGCAGACTAGAGTTCGGTAGGGGAGACTGGAACTCCTGGTGTAGCGGTGGAATGCGCAGATATCAGGAAGAACACCGATGGCGAAGGCAGGTCTCTGGGCCGATACTGACGCTGAGGAGCGAAAGCATGGGGAGCGAACAGGATTA	Bacteria/Actinobacteriota/Actinobacteria	42	36	45	12	0	0	0	0	0	0	0	0	0	0	0	0	18	0	0	0	0	0	0	0	0	0	0	0	20	0	0	0	0	0	0	0	0	0	29	35	0	0	24	0	0	30	0
704	GTAAAACGTAGGAGTCAAGCGTTATCCGAATTTACTGGGCGTAAAGCGCGTGCAGGCGGTGCGGTTAGTTGGATGTGAAAGCTCCCGGCTCAACTGGGAGAGGTCGTTCAATACTGCCGCACTAGAGGACGGTAGAGGGAGGTGGAATTCCCGGTGTAGTGGTGAAATGCGTAGATATCGGGAGGAACACCAGTGGCGAAGGCGGCCTCCTGGGCCGTTCCTGACGCTCAGACGCGAAAGCTAGGGTAGCAAACGGGATTA	Bacteria/Chloroflexi/Anaerolineae/Anaerolineales/Anaerolineaceae	0	13	18	17	0	0	0	0	0	0	0	0	0	0	45	0	0	0	0	0	0	0	0	0	0	0	0	0	0	0	0	0	0	0	0	6	0	22	0	22	14	0	0	0	0	13	13
705	GTAATACGGGGGGTGCAAGCGTTATTCGGAATCATTGGGCGTAAAGAGCGCGTAGGCGGCCCTTTAAGTCAGATGTGAAATCCCGGGGCTTAACCCCGGAAGTGCATTTGAAACTATTGGGCTTGAGTATGGGAGAGGGAAGTGGAATTCCTGGTGTAGAGGTGAAATTCGTAGATATCAGGAGGAACATCGGTGGCGAAGGCGACTTCCTGGACCAATACTGACGCTGAGGCGCGAAGGCGTGGGGAGCAAACAGGATTA	Bacteria/Desulfobacterota/Desulfobacteria/Desulfobacterales/Desulfosarcinaceae/LCP-80	0	0	0	0	0	0	0	0	0	0	0	46	42	0	0	71	0	16	0	0	0	0	0	0	0	0	0	0	0	0	0	0	0	0	0	0	0	0	0	0	0	0	0	0	54	36	49
706	GTAATACGTAGGTGGCGAGCGTTATCCGGATTTATTGGGCGTAAAGCGCGTGCAGGTGGTCCTGTAAGTCGGACGTGAAAGCTCCTGGCTTAACTGGGAGAGGTCGTTCGATACTGCGGGACTTGAGGTCGGGAGAGGGACGTGGAATTCCCGGTGTAGTGGTGGAATGCGTAGAGATCGGGAGGAACACCAGTGGCGAAGGCGGCGTCCTGGCCCGCACCTGACACTGAGACGCGAAAGCGTGGGTAGCGAACGGGATTA	Bacteria/Chloroflexi/Anaerolineae	11	0	27	13	0	0	0	0	0	0	0	0	0	0	54	0	0	0	0	0	0	0	0	0	0	12	0	0	0	0	0	0	0	0	0	0	0	0	0	18	0	0	0	0	22	14	14
707	GTAATACGAAGGGTGCAAGCGTTACTCGGAATTACTGGGCGTAAAGCGTGCGTAGGTGGTGGTTTAAGTCTGCTGTGAAAGCCCTGGGCTCAACCTGGGAATTGCAGTGGATACTGGATCACTAGAGTGTGGTAGAGGGATGCGGAATTTCTGGTGTAGCAGTGAAATGCGTAGAGATCAGAAGGAACATCCGTGGCGAAGGCGGCATCCTGGGCCAACACTGACACTGAGGCACGAAAGCGTGGGGAGCAAACAGGATTA	Bacteria/Proteobacteria/Gammaproteobacteria/Xanthomonadales/Xanthomonadaceae/Pseudoxanthomonas	0	0	0	0	0	0	0	0	18	16	0	0	0	0	0	0	0	0	0	0	35	0	0	0	0	0	0	0	0	0	0	0	0	29	13	19	15	0	0	0	0	0	0	0	0	0	0
708	GTAATACGGAGGGGGCAAGCGTTGTTCGGAATTACTGGGCGTAAAGGGCGCGTAGGCGGTATGTCGCGTCAGGTGTGAAAGCCCCGGGCTCAACCTGGGATGTGCACTTGATACGGGCATGCTTGAGTTCGAGAGAGGTGAGTGGAATTCCCAGTGTAGAGGTGAAATTCGTAGATATTGGGAAGAACACCAGCGGCGAAGGCGGCTCACTGGCTCGAAACTGACGCTGAGGCGCGAAAGCGTGGGGAGCAAACAGGATTA	Bacteria/Proteobacteria/Alphaproteobacteria/Thalassobaculales	70	67	158	81	60	0	57	8	0	0	0	0	0	0	173	0	48	0	0	0	0	0	0	0	0	0	0	0	0	0	0	0	0	0	0	0	0	0	0	0	0	0	0	0	0	0	0
709	GTAAGACGAACCGTCCAAACGTTATTCGGTATCACTGGGCTTAAAGCGTGCGTAGGCGGCTTGGAAGGTGAGATGTGAAAGCCCACGGCCCAACCGTGGAATTGCGTTTCAAACCCTCAAGCTCGAGGAAGATAGGGGTGATGGGAACTTATGGTGGAGCGGTGAAATGCGTTGATATCATAGGGAACACCGGTGGCGAAAGCGCATCACTGGATCTTTTCTGACGCTGAGGCACGAAAGCTAGGGTAGCGAACGGGATTA	Bacteria/Planctomycetota/Planctomycetes/Pirellulales/Pirellulaceae/Rubripirellula	53	59	55	0	18	0	0	0	0	0	0	0	0	0	0	0	0	0	0	43	0	47	53	0	0	0	0	0	19	0	0	0	0	0	0	0	0	0	0	19	0	0	26	0	0	0	0
710	GTAATACGTAGGCAGCAAGCGTTGTTCGGAATTACTGGGCGTAAAGGGTGCGTAGGCGGTGATCTAAGTTTGGTGTGAAATCTCCCGGCTCAACTGGGAGGGTGCGCCGAAAACTGGGTCACTCGAGTGTGGGAGAGGAAAGCGGAATTCCTGGTGTAGCGGTGAAATGCGTAGAGATCAGGAGGAACACCTGCGGTGTAGACGGCTTTCTGGACCATAACTGACGCTGAGGCACGAAAGCGTGGGTAGCAAACAGGATTA	Bacteria/Acidobacteriota/Acidobacteriae	17	23	22	26	32	33	17	8	0	0	0	0	0	0	9	0	28	0	0	42	46	21	29	14	14	23	12	14	46	5	11	16	0	13	0	0	0	0	20	0	13	0	0	9	0	10	12
711	GTAATACGTAGGTGACAAGCGTTATCCGGAATTATTGGGCGTAAAGCGCGCGTAGGCGGTTTTTTAAGTCTGATGTGAAAGCCCACGGCTCAACCGTGGAGGGTCATTGGAAACTGGAAAACTTGAGTGCAGAAGAGGAAAGTGGAATTCCATGTGTAGCGGTGAAATGCGCAGAGATATGGAGGAACACCAGTGGCGAAGGCGACTTTCTGGTCTGTAACTGACGCTGATGTGCGAAAGCGTGGGGATCAAACAGGATTA	Bacteria/Firmicutes/Bacilli/Staphylococcales/Staphylococcaceae/Staphylococcus	0	0	0	0	259	0	0	0	0	0	0	0	0	0	0	0	213	0	0	0	0	0	0	0	0	0	0	0	0	0	0	0	0	0	0	0	0	0	0	0	0	0	0	0	0	0	0
712	GTGACACGTAGGCACCAAGCGTTATCCGGATTTATTGGGCGTAAAGAGCTCGTAGGCGGTTTGGTAAGTCGGGTGTGAAAACTCTGGGCTCAACCCAGAGAGGCCACTCGATACTGCTATGACTAGAGTACGGTAGGGGAGCGGGGAATTCCTGGTGTAGCGGTGAAATGCGCAGATATCAGGAGGAACACCAGCGGCGAAGGCGCCGCTCTGGGCCGTAACTGACGCTGAGGAGCGAAAGCATGGGTAGCAAACAGGATTA	Bacteria/Actinobacteriota/Acidimicrobiia/Microtrichales/Ilumatobacteraceae/Ilumatobacter	199	0	118	57	93	0	0	0	0	0	0	0	0	0	0	0	98	0	0	159	124	0	0	0	0	0	117	0	0	0	0	0	0	0	0	0	0	0	0	0	0	0	0	0	0	0	0
713	GTAATACGAAGGTCCCGAGCGTTGTTCGGAATCACTGGGCGTAAAGGGAGCGTAGGCGGCGCGGTAAGTCAGATGTGAAATCCCGGGGCTCAACCCCGGAACTGCATCCGATACTGCCGTGCTAGAGGATTGGAGAGGTAGCTGGAATTCTTGGTGTAGCAGTGAAATGCGTGGAGATCAAGAGGAACACTCGTGGCGAAAGCGAGCTACTGGACAATATCTGACGCTGAGGCTCGAAGGCCAGGGTAGCGAAAGGGATTA	Bacteria/Verrucomicrobiota/Verrucomicrobiae/Verrucomicrobiales/Rubritaleaceae/Luteolibacter	100	190	170	84	48	0	0	0	0	0	0	0	0	0	0	0	0	0	0	50	49	46	0	67	0	0	0	0	187	0	26	0	0	0	0	0	0	0	0	0	54	0	0	0	0	0	0
714	GTAATACGTAGGTGGCAAGCGTTGTCCGGATTTACTGGGCGTAAAGAGCGCGCAGGCGGCCGAGTCAGTCGAATGTGAAAGCCCCCGGCTCAACTGGGGAAGGTCATTCGATACTGCTCGGCTTGAAGGTAGGAGAGGGAAGTGGAATTTCAGGTGTAGTGGTGAAATGCGTAGATATCTGAAGGAACACCAGTGGCGAAGGCGACTTTCTGGCCTATTCTTGACGCTGAGGCGCGAAAGCTAGGGGAGCGAACGGGATTA	Bacteria/Chloroflexi/KD4-96	0	0	0	0	0	0	0	0	0	0	0	0	0	0	0	0	0	0	0	0	0	0	0	0	0	0	0	0	0	0	0	0	0	0	0	0	0	0	0	67	81	0	0	44	0	0	0
715	GTAATACGGAGGGTGCAAGCGTTGTTCGGAATTACTGGGCGTAAAGGGCGTGCAGGCGGTTTGGCAAGTCAGGCGTGAAAGCCCTGGGCTTAACCCAGGAAGTGCGTTTGAAACTGCCTTTCTTGAGTATGGGAGAGGAGAGTGGAATTCCCAGTGTAGAGGTGAAATTCGTAGATATTGGGAGGAACACCCGTGGCGAAGGCGACTCTCTGGACCAATACTGACGCTGAGACGCGAAAGCGTGGGGAGCAAACAGGATTA	Bacteria/Desulfobacterota/Desulfobacteria/Desulfatiglandales/Desulfatiglandaceae/Desulfatiglans	0	0	0	0	0	20	0	0	0	0	0	0	0	0	35	0	0	0	0	0	0	0	0	0	0	0	0	0	0	0	0	0	0	0	0	0	0	0	20	42	23	0	0	12	0	22	18
716	GTAATACGTAGGGTGCAGGCGTTAATCGGAATTACTGGGCGTAAAGCGTGCGCAGGCGGTTTGTTAAGACAGGTGTGAAATCCCCGGGCTTAACCTGGGAATTGCGCTTGTTACTGGCAGACTTGAGTGTGGCAGAGGGGGGTGGAATTCCAAGTGTAGCAGTGAAATGCGTAGATATTTGGAGGAACACCGATGGCGAAGGCAGCCCCCTGGGTTAACACTGACGCTCATGCACGAAAGCGTGGGGAGCAAACAGGATTA	Bacteria/Proteobacteria/Gammaproteobacteria/Burkholderiales/TRA3-20	54	22	43	42	72	48	14	0	0	0	0	0	0	26	13	15	36	12	0	22	23	0	0	74	0	17	12	65	70	24	0	13	0	12	0	0	0	0	11	26	0	11	23	29	20	27	23
717	GTAACACGTAGGGGGCAAGCGTTGTCCGGATTTATTGGGCGTAAAGAGCTCGTAGGTGGCTGAGTAAGTCGGATGTTAAATCTCCAGGCTCAACCTGGAACACCACCCGATACTGCTCTGGCTAGAGTCCGGTAGGGGAGTGTGGAATTCCTGGTGTAGCGGTGAAATGCGCAGATATCAGGAGGAACACCAGCGGCGAAGGCGGCACTCTGGGCCGGTACTGACACTGAGGAGCGAAAGCATGGGTAGCAAACAGGATTA	Bacteria/Actinobacteriota/Acidimicrobiia/Microtrichales/Iamiaceae/Iamia	60	78	66	0	19	36	17	0	0	0	0	0	0	0	22	0	0	0	0	0	23	0	28	15	0	0	0	0	0	0	7	0	0	0	0	0	0	12	0	37	37	0	26	24	69	0	17
718	GTAAGACGTAGGGGGCAAACGTTACTCGGAATTACTGGGCGTAAAGGGTGTGTAGGCGGCTGAGCAAGTCAAAGATGAAATCCCGAGGCTCAACCTCGGAATTGTCTTTGAAACTACTCGGCTTGAGGATAGTCGAGGAGAATGGAATTCCCGGTGGAGCGGTGAAATGCGTAGATATCGGGAGGAACACCCGAGGCGTAAGCGATTCTCTATCCTATTCCTGACGCTGAAACACGAAAGCTAGGGGAGCAAACGGGATTA	Bacteria/Acidobacteriota/Aminicenantia/Aminicenantales	0	0	0	0	0	0	0	0	0	0	0	0	0	0	0	0	0	0	0	0	0	0	0	0	0	0	0	0	0	0	0	0	0	0	0	0	0	0	0	0	0	0	0	0	0	0	0
719	GTAATACGTAGGGGGCGAGCGTTGTCCGGAATTATTGGGCGTAAAGCGCGCGCAGGCGGTCTCTTAAGTCTGATGTGAAAGCCCACGGCTCAACCGTGGAGGGTCATTGGAAACTGGGGGACTTGAGGGCAGGAGAGGAGAGCGGAATTCCACGTGTAGCGGTGAAATGCGTAGAGATGTGGAGGAACACCAGTGGCGAAGGCGGCTCTCTGGCCTGCACCTGACGCTGAGGCGCGAAAGCGTGGGGAGCAAACAGGATTA	Bacteria/Firmicutes/Bacilli/Bacillales/Bacillaceae/Geobacillus	30	56	85	34	38	11	0	0	0	0	0	0	0	0	228	0	0	0	80	0	0	0	0	19	0	0	0	0	21	120	29	0	26	0	0	0	0	0	0	0	0	0	0	0	0	0	0
720	GTAATACGTAGGGTGCGAGCGTTAATCGGAATTACTGGGCGTAAAGCGTGCGCAGGCGGCTTTTTAAGCCAGATGTGAAATCCCCGGGCTTAACCTGGGAACTGCATTTGGAACTGGAAAGCTAGAGTGCGGCAGAGGGGGGTAGAATTCCACGTGTAGCAGTGAAATGCGTAGATATGTGGAGGAATACCGATGGCGAAGGCAGCCCCCTGGGTCGACACTGACGCTCATGCACGAAAGCGTGGGGAGCAAACAGGATTA	Bacteria/Proteobacteria/Gammaproteobacteria/Burkholderiales/Gallionellaceae/Gallionella	0	0	0	0	68	145	30	0	0	0	681	0	11	0	0	0	0	9	0	0	0	0	0	0	0	29	0	41	64	0	0	0	0	0	0	0	0	0	0	0	0	0	18	37	16	0	0
721	GTAATACGTAGGGGGCAAACGTTGCTCGGAATTACTGGGCGTAAAGGGTGTGTAGGTGGCTGAGCAAGTCAAAGATGAAATCCCGAGGCTTACCCTCGGAACTGTTTTTGAAACTTCTTAGCTTGAGGATAGTTGAAGAAAACGGAATTCCCGGTGGAGCGGTGAAATGCGTAGATATCGGGAGGAACACCAGAGGCGAAGGCGGTTTTCTAAGCTATTCCTGACACTGAGACACGAAAGCTAGGGGAGCAAACGGGATTA	Bacteria/Acidobacteriota/Aminicenantia/Aminicenantales	0	0	0	0	18	21	45	15	78	47	0	28	20	36	0	131	22	175	14	27	0	0	0	0	0	0	0	32	28	0	0	21	0	19	4	0	0	0	0	0	0	0	0	0	0	0	0
722	GTAATACGTAGGGTGCGAGCGTTGTCCGGAATTACTGGGCGTAAAGAGCTCGTAGGTGGTTTGTCGCGTTGTTCGTGAAATCTCACAGCTTAACTGTGAGCGTGCGGGCGATACGGGCAGACTGGAGTACTGCAGGGGAGACTGGAATTCCTGGTGTAGCGGTGGAATGCGCAGATATCAGGAGGAACACCGGTGGCGAAGGCGGGTCTCTGGGCAGTAACTGACGCTGAGGAGCGAAAGCGTGGGGAGCGAACAGGATTA	Bacteria/Actinobacteriota/Actinobacteria/Corynebacteriales/Mycobacteriaceae/Mycobacterium	0	96	0	0	0	0	0	42	0	0	0	0	53	0	0	0	0	0	35	0	0	0	0	0	0	0	0	0	0	0	0	0	0	0	0	51	0	0	0	0	0	0	0	0	0	0	0
723	GTAAAACGTAGGAGGCGAGCGTTATCCGGATTTACTGGGCGTAAAGCGCGTGTAGGCGGTATGGTAAGTCGGACGTGAAAGCTCCCGGCTCAACTGGGAGAGGCCGTTCGAAACTACCAAACTTGAGGGCAGTAGAGGGAGGTGGAATTGCAGGTGTAGCGGTGAAATGCGTAGATATCTGCAGGAACACCAGTGGCGAAGGCGACCTCCTGGACTGTCCCTGACGCTCAGACGCGAAAGCTAGGGTAGCGAACGGGATTA	Bacteria/Chloroflexi/Anaerolineae/Anaerolineales/Anaerolineaceae	0	0	0	0	29	0	0	0	0	0	43	41	52	66	0	615	26	33	30	0	0	0	0	0	0	30	0	115	0	0	0	0	0	0	0	0	0	0	14	14	28	0	0	6	0	127	83
724	GTAATACGTAGGGACCAAGCGTTGTCCGGATTTATTGGGCGTAAAGAGCTCGTAGGCGGCTCGGTAAGTCGGGTGTGAAACCTCTGGGCTCAACCCAGAGACGCCACCCGATACTGCTGTGGCTTGAGTCCGGTAGGGGAGCGTGGAACTCCTGGTGTAGCGGTGGAATGCGCAGATATCAGGAAGAACACCAGCGGCGAAGGCGGCGCTCTGGGCCGGTACTGACGCTGAGGAGCGAAAGCGTGGGGAGCAAACAGGATTA	Bacteria/Actinobacteriota/Acidimicrobiia/Microtrichales	59	52	69	47	80	53	14	0	0	0	0	0	0	0	0	0	32	0	0	0	32	0	19	21	0	0	0	0	0	0	0	0	0	0	0	0	0	13	26	26	26	0	44	20	34	0	0
725	GTAATACGGAGGATGCAAGCGTTATCCGGATTTATTGGGTTTAAAGGGTGCGTAGGCGGGGCAATTAGTCAGTGGTGAAATCCTGCGGCTTAACCGTAGAACTGCCATTGATACTGTTGTCCTTGAGTATAGTTGAAGTGGGCGGAATGTGTAATGTAGCGGTGAAATGCATAGAGATTACACAGAACACCAATTGCGAAGGCAGCTCACTAAGCTAAAACTGACGCTGAGGCACGAAAGCGTGGGGAGCGAACAGGATTA	Bacteria/Bacteroidota/Bacteroidia/Bacteroidales/Bacteroidetes BD2-2	0	0	0	0	19	0	0	29	0	0	0	0	0	0	0	0	0	0	0	0	0	0	0	0	0	0	0	0	0	0	0	0	0	0	0	0	0	0	0	48	0	0	29	35	48	0	0
726	GTAATACGGAGGGTGCAAGCGTTGTTCGGAATTACTGGGCGTAAAGGGCGCGTAGGCGGTTTGGTAAGTCAGATGTGAAAGCCCACGGCTTAACCGTGGAAGTGCATTTGATACTGCCTGACTTGAGTACCAGAGGGGAAAGTGGAATTCCCGGTGTAGAGGTGAAATTCGTAGATATCGGGAGGAATACCGGTGGCGAAGGCGACTTTCTGGCTGAGTACTGACGCTGAGGCGCGAAAGCGTGGGGAGCAAACAGGATTA	Bacteria/Desulfobacterota/Desulfobulbia/Desulfobulbales/Desulfobulbaceae/Desulfobulbus	23	0	0	0	0	0	0	0	0	0	0	0	0	0	0	0	0	0	0	46	20	0	32	0	25	41	27	0	0	0	0	85	21	0	0	0	0	0	0	0	0	0	0	0	0	0	16
727	GTAATACGAAGGGTGCAAGCGTTACTCGGAATTACTGGGCGTAAAGCGTGCGTAGGTGGTCTGTTAAGTCTGATGTGAAAGCCCTGGGCTCAACCTGGGAATGGCATTGGATACTGGCAGTCTGGAGTGCGGTAGAGGGTGGCGGAATTCCAGGTGTAGCAGTGAAATGCGTAGATATCGGGAGGAACATCCGTGGCGAAGGCGGCCACCTGGACCAGCACTGACACTGAGGCACGAAAGCGTGGGGAGCAAACAGGATTA	Bacteria/Proteobacteria/Gammaproteobacteria/Xanthomonadales/Xanthomonadaceae/Lysobacter	0	0	0	0	0	0	0	0	36	32	0	0	0	0	88	0	0	0	87	0	0	0	0	0	0	0	0	0	0	85	0	0	0	0	31	49	50	0	0	0	0	0	0	0	0	0	0
728	GTAAGACGTAGGGTGCAAGCGTTAATCGGAATTACTGGGCGTAAAGCGTGCGCAGGCGGTTTTGTAAGACAGATGTGAAATCCCCGGGCTCAACCTGGGAACTGCATTTGTGACTGCAAGGCTAGAGTGCGTCAGAGGGAGGTGGAATTCCGCGTGTAGCAGTGAAATGCGTAGAGATGCGGAGGAACACCGATGGCGAAGGCAGCCTCCTGGGATGACACTGACGCTCATGCACGAAAGCGTGGGGAGCAAACAGGATTA	Bacteria/Proteobacteria/Gammaproteobacteria/Burkholderiales/Burkholderiaceae/Limnobacter	19	11	26	15	18	33	0	0	0	0	0	0	0	17	17	0	15	0	7	0	0	0	0	19	0	24	0	0	0	0	0	9	0	0	0	8	0	20	0	27	27	0	18	14	9	12	10
729	GTAATACAGAGGGTGCAAGCGTTAATCGGAATTACTGGGCGTAAAGCGCGCGTAGGTGGTTTAGTAAGTTGGATGTGAAATCCCCGGGCTCAACCTGGGAATTGCATTCAAAACTGCTAGGCTAGAGTATGGTAGAGGAAAGCGGAATTCCAGGTGTAGCGGTGAAATGCGTAGATATCTGGAGGAACATCAGTGGCGAAGGCGGCTTTCTGGACTAATACTGACACTGAGGTGCGAAAGCGTGGGGAGCAAACAGGATTA	Bacteria/Proteobacteria/Gammaproteobacteria/Tenderiales/Tenderiaceae/Candidatus Tenderia	0	0	0	0	6	20	0	0	81	0	0	0	0	0	0	0	0	0	0	0	0	45	0	0	0	0	0	0	0	0	19	0	0	0	0	16	11	8	0	16	36	0	0	0	0	0	0
730	GTAAGACAGAGGTGGCGAGCGTTGTTCGGATTTATTGGGCGTAAAGCGAACGCAGGTGGTTTGGTAAGTCAGAGGTGAAAGACCACAGCTTAACTGTGGCACTGCCTTTGATACTGCCTTTCTAGAGTGCATGAGGGGGAAGCGGAATTCCGAGTGTAGAGGTGAAATTCGTAGATATTCGGAGGAACACCGGTGGCGAAGGCGGCTTCCTGGCATGTAACTGACACTCATGTTCGAAAGCGTGGGTAGCAAACAGGATTA	Bacteria/Nitrospirota/4-29-1	0	0	0	0	0	0	0	0	0	0	0	0	0	29	0	8	0	0	0	0	0	0	0	20	0	0	66	32	0	0	0	6	0	0	0	0	0	0	0	0	0	0	0	0	0	19	0
731	GTAATACGGAGGATCCGAGCGTTATCCGGATTTATTGGGTTTAAAGGGTGCGTAGGCGGCCTTTTAAGTCAGCGGTGAAAGTCTGTGGCTCAACCATAGAATTGCCGTTGAAACTGGGGGGCTTGAGTATGTTTGAGGCAGGCGGAATGCGTGGTGTAGCGGTGAAATGCATAGATATCACGCAGAACCCCGATTGCGAAGGCAGCCTGCCAAGCCATGACTGACGCTGATGCACGAAAGCGTGGGGATCAAACAGGATTA	Bacteria/Bacteroidota/Bacteroidia/Bacteroidales/Tannerellaceae/Parabacteroides	0	0	0	0	0	0	0	0	0	37	0	0	0	0	0	0	0	0	0	0	0	0	0	0	0	0	0	0	0	0	0	0	0	0	0	0	0	0	0	0	0	6	0	0	0	83	0
732	GTAATACGAAGGGTGCAAGCGTTAATCGGAATTACTGGGCGTAAAGCGCGCGTAGGTGGCTTGATAAGTTGGATGTGAAATCCCCGGGCTCAACCTGGGAACTGCATCCAAAACTGTCTGGCTAGAGTGCGGTAGAGGGTAGTGGAATTTCCAGTGTAGCGGTGAAATGCGTAGATATTGGAAGGAACACCAGTGGCGAAGGCGACTACCTGGACTGACACTGACACTGAGGTGCGAAAGCGTGGGGAGCAAACAGGATTA	Bacteria/Proteobacteria/Gammaproteobacteria/Pseudomonadales/Pseudomonadaceae/Pseudomonas	0	0	10	0	0	0	0	0	0	0	28	561	124	58	77	64	0	30	46	0	0	0	0	0	133	0	0	0	0	0	0	0	0	0	72	0	0	110	0	0	0	42	0	0	0	0	0
733	GTAATACGTAGGGTGCGAGCGTTATCCGGATTTATTGGGCGTAAAGGGCTCGTAGGCGGTTCGTCGCGTCCGGTGTGAAAGTCCATCGCCTAACGGTGGATCTGCGCCGGGTACGGGCGGGCTGGAGTGCGGTAGGGGAGACTGGAATTCCCGGTGTAACGGTGGAATGTGTAGATATCGGGAAGAACACCAATGGCGAAGGCAGGTCTCTGGGCCGTTACTGACGCTGAGGAGCGAAAGCGTGGGGAGCGAACAGGATTA	Bacteria/Actinobacteriota/Actinobacteria/Bifidobacteriales/Bifidobacteriaceae/Bifidobacterium	0	0	0	0	0	0	0	0	0	0	0	0	0	0	0	0	0	0	0	0	0	0	0	0	0	0	0	0	0	0	0	0	0	0	0	0	0	0	0	0	0	0	0	0	0	0	0
734	GTAATACGGAGGGTGCAAGCGTTGTTCGGAATCACTGGGCGTAAAGCGCGTGTAGGCGGCCTATTAAGTCAGGTGTGAAAGCCCTCGGCTCAACCAAGGAACTGCATCTGAAACTGGTAGGCTTGAGTACGGGAGAGGAGAGTGGAATTCCCGGTGTAGAGGTGAAATTCGTAGATATCGGGAAGAACACCGGTGGCGAAGGCGGCTCTCTGGACCGATACTGACGCTGAGACGCGAAAGCGTGGGGAGCAAACAGGATTA	Bacteria/Sva0485	0	0	0	0	0	0	0	0	0	0	0	0	0	0	61	0	36	0	0	0	0	0	0	0	0	0	0	0	0	0	0	0	0	0	0	0	0	0	0	48	0	0	0	0	23	0	0
735	GTAATACGGAGGGTGCGAACGTTGTTCGGAATTACTGGGCGTAAAGCGCGTGTAGGCGGTACGTTAAGTCAGATGTGAAAGCCCTCGGCTCAACCGAGGAAGTGCATTTGAAACTGGCGAACTAGAGTACGGGAGAGGGTTGTAGAATTCCAGGTGTAGAGGTGAAATTCGTAGATATCTGGAGGAATACCGGTGGCGAAGGCGGCAACCTGGACCGATACTGACGCTGAGACGCGAAAGCGTGGGGAGCAAACAGGATTA	Bacteria/Myxococcota/Polyangia/MidBa8	0	0	24	0	0	0	32	0	0	0	0	0	0	0	0	0	0	0	0	0	0	0	30	58	0	0	0	0	0	0	0	0	0	0	0	0	0	0	0	38	54	0	44	0	60	21	0
736	GTAATACAGAGGTGGCAAGCGTTGTTCGGAATTACTGGGCGTAAAGGGCGCGTAGGCGGTTTGCCAAGTCCCGTGTGAAAGCCCTCGGCTCAACCGAGGAACGGCGCGGGAAACTAGCAGGCTTGAGTTCGGGAGAGGGAAGCGGAATTCCGGGTGTAGCGGTGAAATGCGCAGATATCCGGAGGAACACCGGTGGCGAAGGCGGCTTCCTGGACCGACACTGACGCTGAGGCGCGAAAGCTAGGGGAGCAAACGGGATTA	Bacteria/Acidobacteriota/Vicinamibacteria/Subgroup 17	0	21	12	0	0	0	0	0	0	0	0	0	0	0	0	0	0	0	0	51	58	23	27	17	0	30	0	0	9	0	0	19	0	0	0	0	0	0	0	20	0	0	14	0	28	29	0
737	GTAATACGGAGGGTGCGAGCGTTAATCGGAATTACTGGGCGTAAAGCGTGCGTAGGTGGTTGTATTAGTCAGCCGTGAAAGCCCTGGGCTCAACCTGGGAATGGCGGTTGAAACGGTGCGACTCGAGTGGGCTAGAGGACTGTGGAACTCCCGGTGTAGCGGTGAAATGCGTAGAGATCGGGAAGAACACCGATGGCGAAGGCAGCAGTCTGGGGCCACACTGACGCTGAGGCACGAAGGCGTGGGGAGCAAACAGGATTA	Bacteria/Proteobacteria/Gammaproteobacteria/Competibacterales/Competibacteraceae/Candidatus Competibacter	0	0	0	0	26	19	0	17	0	0	0	0	0	0	15	0	0	0	0	32	26	0	28	33	36	23	0	0	0	0	0	0	0	0	0	0	0	0	22	32	19	0	0	0	13	20	20
738	GTAAAACGTAGGAGGCGAGCGTTATCCGGATTTACTGGGCGTAAAGGGCAAGTAGGCGGTAGCCAAAGTTGGATGTGAAATCTCCCGGCCTAACTGGGAGGGAGCGTTCAAAACTAGGTTACTAGAGGGCAGAAGAGGGGGGTGGAACTCCTAGTGTAGCGGTGGAATGCTCAGATATTAGGAAGAACACCAGTGGCGAAGGCGACCCCCCGGTCTGAACCTGACGCTGAGAGGCGAAAGCTAGGGTAGCAAACGGGCTTA	Bacteria/Chloroflexi/Anaerolineae/RBG-13-54-9	26	11	13	8	0	0	9	15	0	0	0	7	0	0	21	0	0	0	0	10	0	0	0	27	32	84	43	12	0	0	16	8	9	0	5	0	5	0	23	11	11	7	0	12	31	6	0
739	GTAAAACCAGCTCTTCGAGTGGTGTCCATGATTATTGAGCTTAAAGCGTTCGTAGCCGGTTCTGTAGGTCCCTGCTTAAATCTGGCCGCTTAACGGTCAGTCTGGTAGGGATACCGCATTACTTGGGGACGGGAGACGGCGACGGTATTCCGTAGGTAAGGGTGAAATCTAATGATCTACGGAGGACCACCAGTGGCGAAGGCGGTCGTCGAGAACGTGCCCGACGGTGAGGGACGAAACCCAGGGGAGCAAATCGGATTA	Archaea	0	0	0	0	0	0	0	0	0	0	14	0	0	0	0	0	0	0	0	0	0	0	0	0	0	0	0	0	0	0	0	0	0	0	0	0	0	0	0	0	0	0	0	0	0	0	0
740	GTAATACGTAGGGGGCGAGCGTTGTCCGGAATCATTGGGCGTAAAGGGCGTGTAGGCTGTCTTGCAAGTCAGATGTTAAATCTATCGGCTCAACCGGTAACCGCATCTGAAACTGCAAAACTAGAGAATGGTAGAGGAAAGCGGAATTTCCGGTGTAGCGGTGAAATGCGTAGATATCGGAAAGAACACCAGTGGCGAAGGCGGCTTTCTGGGCTATTTCTGACGCTGAGACGCGAAAGCTAGGGGAGCAAACGGGATTA	Bacteria/WOR-1	0	0	0	0	0	0	0	0	0	0	27	13	18	20	0	17	0	19	9	48	0	0	0	0	0	0	0	0	10	0	0	0	17	0	0	0	0	0	0	0	0	0	0	0	0	0	0
741	GTAATACGTAGGGTGCAAGCGTTATCCGGATTTATTGGGCGTAAAGAGTTTCGTAGGCGGTTTATTAAGTCTTAGCTTAAATACTGGAGCTCAACTCCAGCTACAGGCTGGGATACTGATAGACTAGAAGACTGTTGGGGATACTGGAATTCCCGGTGGAGGGGTGAAATCCGTGGAGATCGGGAAGAACACCGAGGGCGAAGGCAAGTATCTAAACAGCCCTTGACGCTGATGAACGAAAGCTAGGGTAGCAAACCGGATTA	Bacteria/Patescibacteria/Microgenomatia	0	0	0	0	0	0	0	0	0	0	0	0	0	0	0	0	0	0	0	0	0	0	0	0	0	0	0	0	0	0	0	0	0	0	0	0	0	0	0	0	0	0	0	0	0	0	0
742	GTAATACGGGGGGTGCAAGCGTTATTCGGAATTATTGGGCGTAAAGGGCGCGTAGGCGGTTTCTTAAGTCAGATGTGAAAGCCCGGGGCTTAACCCCGGAAGTGCATTTGAAACTAAGGGACTTGAGTATGGGAGAGGGAAGTGGAATTCCTGGTGTAGAGGTGAAATTCGTAGATATCAGGAGGAACACCGGTGGCGAAGGCGACTTCCTGGACCAATACTGACGCTGAGGCGCGAAGGCGTGGGGAGCAAACAGGATTA	Bacteria/Desulfobacterota/Desulfobacteria/Desulfobacterales/Desulfosarcinaceae/SEEP-SRB1	0	0	0	0	0	0	0	0	0	0	0	0	0	0	87	0	0	0	0	0	0	0	0	0	0	0	0	0	0	0	0	0	0	0	0	0	0	0	0	0	0	0	0	0	0	0	0
743	GTAATACGGAGGATCCGAGCGTTATCCGGATTTATTGGGTTTAAAGGGAGCGTAGATGGATGTTTAAGTCAGTTGTGAAAGTTTGCGGCTCAACCGTAAAATTGCAGTTGATACTGGATATCTTGAGTGCAGTTGAGGCAGGCGGAATTCGTGGTGTAGCGGTGAAATGCTTAGATATCACGAAGAACTCCGATTGCGAAGGCAGCCTGCTAAGCTGCAACTGACATTGAGGCTCGAAAGTGTGGGTATCAAACAGGATTA	Bacteria/Bacteroidota/Bacteroidia/Bacteroidales/Bacteroidaceae/Bacteroides	0	0	0	0	0	0	212	0	0	0	0	0	139	9	0	0	0	0	0	0	0	0	0	0	0	0	0	0	0	0	0	0	0	0	0	47	299	0	6	0	0	0	8	0	0	0	86
744	GTAATACGGAGGGTGCGAGCGTTGTCCGGAATCACTGGGCGTAAAGGGCGCGTAGGCGGCCCGGTAAGTAGGGGGTGAAATCTTGCGGCTTAACCGCAAGGCTGCCTTCTAGACTGCCAGGCTTGAGCACAGTAGAGGCAGGTGGAATTCCCGGTGTAGCGGTGGAATGCGTAGAGATCGGGAAGAACATCAGTGGCGAAGGCGGCCTGCTGGACTGTAGCTGACGCTGAGGCGCGACAGCGTGGGGAGCAAACAGGATTA	Bacteria/Gemmatimonadota/Gemmatimonadetes/Gemmatimonadales/Gemmatimonadaceae	19	39	40	26	33	33	20	6	0	0	0	0	0	18	0	0	22	0	0	7	9	12	0	52	0	10	6	7	0	9	0	8	8	0	0	0	0	19	19	33	15	14	11	12	15	17	0
745	GTAATACGGAGGGTCCAAGCGTTATCCGGATTTATTGGGTTTAAAGGGTGCGCAGGCGGACCTATCAGTCAGTGGTGAAATCTCGGGGCTCAACTCTGAAACTGCCATTGATACTGTAGGTCTTGAGTTTGGTTGAAGTGGGCGGAATGTAGCATGTAGCGGTGAAATGCATAGATATGCTACAGAACACCGATCGCGAAGGCAGCTCACTAAGCCAATACTGACGCTCAGGCACGAAAGCGTGGGTAGCGAACAGGATTA	Bacteria/Bacteroidota/Bacteroidia/Bacteroidetes VC2.1 Bac22	0	0	0	0	0	0	16	38	0	0	0	0	0	0	0	19	21	0	0	16	0	0	20	0	0	0	0	28	0	0	0	0	0	0	0	0	0	22	0	36	0	0	0	16	29	0	0
746	GTAATACGAAGGGGGCTAGCGTTGTTCGGAATCACTGGGCGTAAAGCGCACGTAGGCGGGTTTGTAAGTTAGGGGTGAAATCCCGGGGCTCAACCTCGGAACTGCCCTTGATACTGCAAGCCTAGAGTCCGAGAGAGGTGAGTGGAATTCCTAGTGTAGAGGTGAAATTCGTAGATATTAGGAAGAACACCAGTGGCGAAGGCGGCTCACTGGCTCGGTACTGACGCTGAGGTGCGAAAGCGTGGGGAGCAAACAGGATTA	Bacteria/Proteobacteria/Alphaproteobacteria/Rhizobiales/Hyphomicrobiaceae/Filomicrobium	0	0	21	12	0	20	0	0	0	0	0	0	0	0	0	0	0	8	0	24	15	21	16	13	0	20	0	0	0	0	0	11	0	0	0	0	0	0	40	20	6	7	21	23	28	17	13
747	GTAATACGGGGGGTGCAAGCGTTATTCGGATTTACTGGGCGTAAAGCGCGCGCAGGCGGTTTTGTAAGTCGGATGTGAAAGCCCTGGGCTCAACCCGGGAAGTGCATTCGATACTGCATAACTTGAGTATGGGAGAGGGAAGTGGAATTCCTGGTGTAGAGGTGAAATTCGTAGATATCAGGAGGAACATCGGTGGCGAAGGCGACTTCCTGGACCAATACTGACGCTGAGGCGCGAAGGCGTGGGGAGCAAACAGGATTA	Bacteria/Desulfobacterota/Desulfobacteria/Desulfobacterales/Desulfosarcinaceae/Incertae Sedis	0	0	0	0	0	0	0	0	0	0	0	0	0	0	0	0	0	0	0	12	0	0	0	0	0	0	0	0	0	0	0	80	0	0	0	0	184	0	17	0	20	0	0	0	21	51	0
748	GTAATACGTAGGGCGCAAGCGTTGTCCGGATTTATTGGGCGTAAAGAGTTCGTAGGCGGTCTGTCGCGTCGGAAGTGAAAACCCGGAGCTCAACTCCGGGCCTGCTTTCGATACGGGCAGACTTGAGTGTTGCAGGGGAGACTGGAATTCCTGGTGTAGCGGTGGAATGCGCAGATATCAGGAGGAACACCGGTGGCGAAGGCGGGTCTCTGGGCAACAACTGACGCTGAGGAACGAAAGCGTGGGGAGCAAACAGGATTA	Bacteria/Actinobacteriota/Actinobacteria/PeM15	158	177	188	126	0	0	0	0	0	0	0	0	0	0	0	0	0	0	0	104	97	0	0	0	0	0	0	0	0	0	0	353	0	0	0	0	0	0	99	66	0	0	0	0	0	0	0
749	GTAATACGGAGGGTGCAAACGTTGTTCGGAATTACTGGGCGTAAAGCGCGCGTAGGCGGTTTGTTAAGTCAGATGTGAAAGCCCAAGGCTCAACCTTGGACGTGCATTTGAAACTGGCAGACTTGAGTACTGGAGGGGATGGTGGAATTCCCGGTGTAGAGGTGAAATTCGTAGATATCGGGAGGAATACCGGTGGCGAAGGCGACCATCTGGCCAGATACTGACGCTGAGGTGCGAAAGCATGGGGAGCAAACAGGATTA	Bacteria/Desulfobacterota/Desulfobulbia/Desulfobulbales/Desulfocapsaceae/Desulfocapsa	0	0	0	0	0	0	0	0	0	0	22	0	58	91	0	258	0	15	32	0	0	0	0	143	39	123	314	350	23	19	0	44	27	17	0	0	48	0	8	20	30	0	16	0	17	0	0
750	GTAATACAGAGGGGGCAAGCGTTATTCGGAATTATTGGGCGTAAAGGGCGCGTAGGCGGCCGTTCAAGTGGAAGGTGAAATCCCCCGGCTCAACCGGGGAACTGCCTTCCAAACTGAATGGCTTGAGTCCGGGAGAGGTGAGTGGAATTCCCAGTGTAGCGGTGAAATGCGTAGATATTGGGAGGAACACCGGTGGCGAAGGCGGCTCACTGGACCGGAACTGACGCTGAGGCGCGAAAGCGTGGGGAGCAAACGGGATTA	Bacteria/Acidobacteriota/Holophagae/Subgroup 7	0	0	0	0	0	0	0	0	0	0	0	0	0	0	0	0	0	0	0	0	13	0	0	0	0	0	0	0	0	0	0	0	0	13	0	0	0	0	0	0	0	0	0	0	26	0	0
751	GTAATACGGGGGGAGCGAGCGTTGTTCGGATTTACTGGGCGTAAAGGGCGCGTAGGTGGATTTCCAAGTCAGATGTGAAAACCGGCGGCTCAACCACCGGCCTGCATCTGATACTGGCGATCTTGAGTACGGGAGAGGAAAGCGGAATTCCTGGTGTAGCGGTGAAATGCGTAGATATCAGGAGGAACACCGGTGGCGAAGGCGGCTTTCTGGCCCGATACTGACACTGAGGCGCGAAGGCCGGGGGAGCAAACAGGATTA	Bacteria/Zixibacteria	0	0	0	0	0	0	0	0	0	12	0	15	16	14	8	0	0	30	15	7	9	10	34	0	9	0	0	0	0	0	21	0	0	0	0	0	0	0	14	0	0	0	8	13	0	0	0
752	GTAATACGTAGGGTGCGAGCGTTAATCGGAATTACTGGGCGTAAAGCGTGCGCAGGCGGTTATGTAAGACAGATGTGAAATCCCCGGGCTCAACCTGGGAACTGCATTTGTGACTGCATGGCTAGAGTACGGTAGAGGGGGATGGAATTCCGCGTGTAGCAGTGAAATGCGTAGATATGCGGAGGAACACCGATGGCGAAGGCAATCCCCTGGACCTGTACTGACGCTCATGCACGAAAGCGTGGGGAGCAAACAGGATTA	Bacteria/Proteobacteria/Gammaproteobacteria/Burkholderiales/Comamonadaceae/Delftia	81	99	112	88	62	0	83	0	0	0	0	0	0	0	123	0	85	0	0	0	0	0	0	0	0	0	0	0	0	0	0	0	0	0	0	60	0	0	0	0	0	0	0	0	0	0	0
753	GTAATACAGAGGTCTCAAGCGTTGTTCGGAATCACTGGGCGTAAAGCGTATGTAGGCTGTACGGTAAGTCAGATGTGAAAGCCCAAGGCTCAACCTTGGAACTGCATCCGATACTGCCATACTAGAGTAGTGGAGGGGTATATGGAATTCACGGTGTAGCAGTGAAATGCGTAGATATCGTGAGGAACACTGGCGGCGAAGGCGATATACTGGACACTCACTGACGCTGAGATACGAAGGCTAGGGTAGCGAAAGGGATTA	Bacteria/Verrucomicrobiota/Verrucomicrobiae/Verrucomicrobiales/DEV007	0	0	0	0	10	34	15	0	6	0	0	0	19	0	0	0	0	0	0	0	0	19	0	19	0	51	0	0	0	0	92	0	0	0	0	771	0	0	0	19	27	9	18	0	15	0	13
754	GTAAAACGTAGGAGGCGAGCGTTATCCGGATTTACTGGGCGTAAAGCGCGTGCAGGCGGTATCTTAAGTCGGACGTGAAAGCTCCTGGCTCAACTAGGAGAGGTCGTTCGAAACTAGGAAACTTGAGGGTGGTAGAGGAGAGTGGAATTCCCGGTGTAGTGGTGAAATGCGTAGATATCGGGAGGAACACCAGTGGCGAAGGCGGCTCTCTGGGCCATTCCTGACGCTAAGACGCGAAAGCTAGGGGAGAGAACGGGATTA	Bacteria/Chloroflexi/Anaerolineae/Ardenticatenales	21	16	0	26	25	0	0	13	0	0	0	0	0	0	0	12	0	0	0	29	0	0	0	24	15	23	0	69	0	10	18	82	31	0	0	0	0	0	0	0	0	0	0	0	0	0	0
755	GTAATACGGAGGGTGCAAGCGTTGTTCGGATTTACTGGGCGTAAAGAGCGTGTAGGTGGTTTAACAAGTCAGATGTGAAAGCCCTGGGCTCAACTCAGGAAGTGCATTTGAAACTGTTTTTCTAGAGTATGGGAGAGGAGAGTGGAATTCCCAGTGTAGAGGTGAAATTCGTAGATATTGGGAGGAACACCGGTGGCGAAGGCGACTCTCTGGACCAATACTGACACTGAGACGCGAAAGCGTGGGTAGCAAACAGGATTA	Bacteria/Desulfobacterota/Desulfobacteria/Desulfatiglandales/Desulfatiglandaceae/Desulfatiglans	0	0	0	0	0	0	0	0	24	22	0	0	54	0	0	0	0	0	0	65	48	0	0	25	30	75	34	0	45	0	0	163	72	219	33	623	48	0	0	0	0	0	0	0	0	0	0
756	GTAATACGTAGGGTGCGAGCGTTAATCGGAATTACTGGGCGTAAAGCGTGCGCAGGCGGTTTTGTAAGACAGGCGTGAAATCCCCGGGCTTAACCTGGGAACTGCGTTTGTGACTGCAAGGCTAGAGTGTGGCAGAGGGGGGTAGAATTCCGCGTGTAGCAGTGAAATGCGTAGATATGCGGAGGAATACCGATGGCGAAGGCAGCCCCCTGGGTCAACACTGACGCTCATGCACGAAAGCGTGGGGAGCAAACAGGATTA	Bacteria/Proteobacteria/Gammaproteobacteria/Burkholderiales/Gallionellaceae/Sideroxydans	0	0	0	0	0	0	0	0	0	0	0	0	0	0	0	0	0	0	0	0	0	0	0	0	0	0	0	0	0	0	0	0	0	0	0	0	0	0	0	0	0	0	16	0	0	0	0
757	GTAATACAGAGGGTGCAAGCGTTAATCGGAATTACTGGGCGTAAAGCGCGCGTAGGTGGTTCAGTAAGATGGAAGTGAAATCCCCGGGCTTAACCTGGGAACTGCTTTCATAACTGCTGAGCTAGAGTACGGTAGAGGGTAGTGGAATTTCCTGTGTAGCGGTGAAATGCGTAGATATAGGAAGGAACACCAGTGGCGAAGGCGACTACCTGGACTGATACTGACACTGAGGTGCGAAAGCGTGGGGAGCAAACAGGATTA	Bacteria/Proteobacteria/Gammaproteobacteria/Pseudomonadales/Pseudomonadaceae/Pseudomonas	0	0	0	0	198	0	0	0	0	0	0	0	0	0	0	0	211	0	0	0	0	0	0	0	0	0	0	0	0	0	0	0	0	0	0	0	0	0	0	0	0	0	0	0	0	0	0
758	GTAATACAGAGGTGGCGAGCGTTACTCGGATTTATTGGGTGTAAAGGGCAAGTAGGCGTCTTGACAAGTTAGGAGTGAAATCCTGCAGCTCAACTGCAGAACTGCTTTTAAAACTGTTAAGATTGAGACTGGAAGAGGAGAGTGGAATTCTCGGTGTAAGAGTGAAATCTGTAGATATCGAGAGGAACACCAGTGGCGAAGGCGGCTCTCTGGTCCAGTTCTGACGCTGAATTGCGAAAGCTAGGGGAGCAAACAGGATTA	Bacteria/Verrucomicrobiota/Omnitrophia/Omnitrophales/Omnitrophaceae/Candidatus Omnitrophus	6	0	5	0	0	0	0	0	0	6	0	0	12	10	0	0	0	0	0	0	0	0	0	0	0	0	0	0	0	0	0	0	0	0	0	19	0	0	0	0	0	0	0	0	0	0	0
759	GTAAGACGGGGGAGGCAAGCGTTGTCCGGAATTATTGGGCGTAAAGAGCGCGTAGGTGGTTTGTAAAGTCATTTGTGAAAACTTTAGGCTTAACTTAAAGACTGCAAGTGATACTGACAAACTTGAGTACAGTAGAGGAAAGTGGAATTCCTGGTGTAGCGGTGAAATGCGCAGATATCAGGAAGAACACCAGTGGCGAAGGCGGCTTTCTGGGCTGTTACTGACACTGAGGCGCGAAAGCTAGGGGAGCAAACAGGATTA	Bacteria/Actinobacteriota/WCHB1-81	0	0	0	0	0	0	0	0	0	0	0	0	0	0	0	0	0	0	0	0	0	0	0	0	0	0	0	0	0	0	0	0	0	0	0	0	0	0	0	0	0	0	0	0	0	0	0
760	GTAATACGAAGGGGGCTAGCGTTGTTCGGAATTACTGGGCGTAAAGCGCACGTAGGCGGATTTGTTAGTCAGGGGTGAAATCCCGGGGCTCAACCTCGGAACTGCCTTTGATACTGCAAGTCTCGAGTCCGGAAGAGGTGAGTGGAATTCCTAGTGTAGAGGTGAAATTCGTAGATATTAGGAAGAACACCAGTGGCGAAGGCGGCTCACTGGTCCGGTACTGACGCTGAGGTGCGAAAGCGTGGGGAGCAAACAGGATTA	Bacteria/Proteobacteria/Alphaproteobacteria/Rhizobiales/Hyphomicrobiaceae/Hyphomicrobium	0	0	0	0	35	0	0	0	0	0	0	0	0	0	0	0	0	0	0	43	0	0	0	0	0	0	0	0	0	0	0	0	0	0	0	0	0	0	65	55	0	0	0	0	0	0	0
761	GTAATACGTAGGGTGCAAGCGTTATTCGGAATTACTGGGCGTAAAGCGCGCGTAGGTGGTAATTTAAGTCGCTTACTAAATCTCAAGGCTCAACCTTGAATCTGTAGGCGAAACTAAGTTACTTCGAGGATGTCAGAGGCAGGCGGAACACCTGGTGTAGGGGTAAAATCCGTTGATATCAGGTGGAACACCAATGGCGAAGGCAGCCTGCTGGGGCACTCCTGACACTAAAGCGCGAAAGCGTGGGGAGCGAACGGGATTA	Bacteria	0	0	0	0	0	0	0	0	0	0	0	0	0	0	0	0	0	0	0	0	0	0	0	0	0	0	0	0	0	0	0	0	0	0	0	0	0	0	0	0	0	0	15	0	0	30	0
762	GTAATACGGGGGGTGCAAGCGTTACTCGGATTTATTGGGCGTAAAGGGCGCGCAGGCGGCCAGGTAAGTCAGGTGTGAAAGCCCGGGGCTTAACCCCGGAAGTGCATTTGATACTATCTGGCTTGAGTATGGGAGAGGGAAGTGGAATTCCTGGTGTAGAGGTGAAATTCGTAGATATCAGGAGGAACACCGGTGGCGAAGGCGACTTCCTGGACCAATACTGACGCTGAGGCGCGAAGGCGTGGGTAGCAAACAGGATTA	Bacteria/Desulfobacterota/Desulfobacteria/Desulfobacterales/Desulfosarcinaceae/Desulfatitalea	18	0	0	0	0	13	0	0	0	0	0	0	0	0	11	0	0	0	0	21	0	15	0	12	19	25	19	0	0	0	0	94	19	0	0	0	0	0	0	23	20	0	0	0	19	0	15
763	GTAATACGTAGGGGGCAAGCGTTGTCCGGAATTATTGGGCGTAAAGAGCGCGTAGGCGGCCTGCTAAGTCAGATGTGAAATCCCTCGGCTCAACCGAGGACCTGCATTTGAAACTGGTAGGCTAGAGTTCAGGAGAGGGAAGTGGAATTCCTAGTGTAGCGGTGAAATGCGCAGATATTAGGAAGAACACCGGTGGCGAAGGCGGCTTCCTGGACTGTAACTGACGCTGAGGCGCGAAAGCTAGGGGAGCAAACAGGATTA	Bacteria/Actinobacteriota/Coriobacteriia/CG2-30-50-142	0	0	0	0	0	0	0	0	0	0	0	0	0	80	0	0	0	0	19	0	0	0	0	23	0	0	15	0	0	0	0	0	0	0	0	0	21	0	15	0	0	0	0	0	0	0	0
764	GTAATACGTAGGGTGCAAGCGTTAATCGGAATTACTGGGCGTAAAGCGTGCGCAGGCGGTTATGCAAGACAGAGGTGAAATCCCCGGGCTCAACCTGGGAACTGCCTTTGTGACTGCATGGCTAGAGTACGGTAGAGGGGGATGGAATTCCGCGTGTAGCAGTGAAATGCGTAGATATGCGGAGGAACACCGATGGCGAAGGCAATCCCCTGGACCTGTACTGACGCTCATGCACGAAAGCGTGGGGAGCAAACAGGATTA	Bacteria/Proteobacteria/Gammaproteobacteria/Burkholderiales/Comamonadaceae	0	0	0	0	0	0	0	0	30	22	0	0	94	0	0	0	0	0	0	0	0	0	0	0	0	84	0	0	0	0	0	0	0	0	35	927	36	0	0	0	0	0	0	0	0	0	0
765	GTAATACGTAGGGTGCGAGCGTTAATCGGAATTACTGGGCGTAAAGCGTGCGCAGGCGGTTTGTTAAGATAGGCGTGAAATCCCCGGGCTCAACCTGGGAACTGCGCTTATGACTGGCAAGCTAGAGTACGGCAGAGGGGGGTGGAATTCCACGTGTAGCAGTGAAATGCGTAGAGATGTGGAGGAACACCAATGGCGAAGGCAGCCCCCTGGGTCGATACTGACGCTCATGCACGAAAGCGTGGGTAGCAAACAGGATTA	Bacteria/Proteobacteria/Gammaproteobacteria/Burkholderiales/Rhodocyclaceae/Dechloromonas	0	0	0	0	48	34	1426	27	0	0	0	0	0	0	0	0	0	0	0	0	0	0	0	0	0	0	0	0	0	0	0	0	0	0	0	0	0	0	0	0	0	0	0	0	0	0	0
766	GTAATACGGAGGGTGCGAGCGTTAATCGGAATTACTGGGCGTAAAGCGCGCGTAGGCGGTTTGATAAGCTGGATGTGAAATCCCCGGGCTCAACCTGGGAACTGCATCCAGAACTGTCTGACTAGAGTACAGTAGAGGGTGGTGGAATTTCCTGTGTAGCGGTGAAATGCGTAGATATAGGAAGGAACATCAGTGGCGAAGGCGACCACCTGGACTGATACTGACGCTGAGGTGCGAAAGCGTGGGGAGCAAACAGGATTA	Bacteria/Proteobacteria/Gammaproteobacteria/Pseudomonadales/Porticoccaceae/Porticoccus	17	13	0	0	22	23	11	0	0	0	0	11	111	8	0	11	0	12	11	0	31	0	0	31	0	27	0	21	0	0	13	0	0	10	0	35	0	0	39	34	44	21	0	20	20	0	28
767	GTAATACAGAGGGTGCAAGCGTTAATCGGAATTACTGGGCGTAAAGCGCGCGTAGGCGGTTTGTTTAGTCGGATGTGAAAGCCCCGGGCTCAACCTGGGAATTGCATTCGATACTGGCAGGCTAGAGTATGGTAGAGGGAAGTGGAATTCCGGGTGTAGCGGTGAAATGCGTAGATATCCGGAGGAACACCAGTGGCGAAGGCGGCTTCCTGGACCAATACTGACGCTGAGGTGCGAAAGCGTGGGGAGCAAACAGGATTA	Bacteria/Proteobacteria/Gammaproteobacteria/Ectothiorhodospirales/Ectothiorhodospiraceae/Thiogranum	41	0	0	0	0	0	0	27	0	0	0	0	0	0	0	0	0	0	0	0	58	31	0	35	0	0	0	21	0	0	0	0	36	136	0	0	0	0	29	0	0	0	0	0	0	0	0
768	GTAATACGTAGGTGGCGAGCGTTATCCGGATTTACTGGGCGTAAAGCGCGTGCAGGCGGTTCCGCAAGTCGGACGTGAAAGCTCCTGGCTTAACTGGGAGAGGCCGTTCGATACTTCGGGGCTTGAGGTCGGGAGAGGGACGTGGAATTCCCGGTGTAGTGGTGGAATGCGTAGATATCGGGAGGAACACCAGTGGCGAAGGCGACGTCCTGGCCCGCACCTGACGCTAAGACGCGAAAGCGTGGGTAGCGAACGGGATTA	Bacteria/Chloroflexi/Anaerolineae	0	0	33	0	0	0	20	0	0	0	0	0	0	0	49	0	0	0	0	14	0	0	0	0	0	0	0	5	0	0	0	0	0	0	0	0	0	24	0	18	0	0	0	0	16	0	13
769	GTAATACGTAGGTGGCAAGCGTTGTCCGGATTTATTGGGCGTAAAGGGAACGCAGGCGGTTTTTTAAGTCTGATGTGAAAGCCTTCGGCTTAACCGGAGATGTGCATTGGAAACTGGAAGACTTGAGTGCAGAAGAGGAGAGTGGAACTCCATGTGTAGCGGTGAAATGCGTAGATATATGGAAGAACACCAGTGGCGAAAGCGGCTCTCTGGTCTGTAACTGACGCTGAGGTTCGAAAGCGTGGGTAGCGAACAGGATTA	Bacteria/Firmicutes/Bacilli/Lactobacillales/Lactobacillaceae/Ligilactobacillus	0	0	0	0	0	0	0	0	0	0	0	0	317	0	0	0	0	0	0	0	154	0	0	0	0	20	0	0	0	0	0	0	0	301	0	104	0	0	0	0	0	0	0	0	0	0	0
770	GTAATACGGAGGGTGCAAGCGTTATTCGGATTTATTGGGCGTAAAGGGCGCGCAGGCGGTCTCTTAAGTCAGATGTGAAAGCCCGGGGCTTAACCCCGGAAGTGCATTTGAAACTAAGGGACTTGAGTATGGGAGAGGGAAGTGGAATTCCTGGTGTAGCGGTGAAATGCGTAGATATCAGGAGGAACACCAGTGGCGAAGGCGACTTCCTGGACCAATACTGACGCTGAGGCGCGAAGGCGTGGGGAGCAAACAGGATTA	Bacteria/Desulfobacterota/Desulfobacteria/Desulfobacterales/Desulfosarcinaceae/SEEP-SRB1	0	0	0	0	0	0	0	0	0	0	0	0	0	0	0	0	0	0	0	0	0	0	0	0	0	0	0	0	0	0	0	0	0	0	0	0	0	0	0	0	0	0	0	0	0	0	0
771	GTAACACGTAGGGGGCGAGCGTTGTCCGGATTTATTGGGCGTAAAGAGCTCGTAGGCGGCTCGGTAAGTGAGGTGTGAAAACTCCAGGCTCAACCTGGAGACGCCACCTCATACTGCCGTGGCTAGAGTCCGGTAGGGGAGCATGGAATTCCTGGTGTAGCGGTGAAATGCGCAGATATCAGGAGGAACACCAGTGGCGAAGGCGGTGCTCTGGGCCGGAACTGACGCTGAGGAGCGAAAGCGTGGGGAGCAAACAGGATTA	Bacteria/Actinobacteriota/Acidimicrobiia/Microtrichales	24	15	25	23	0	12	0	0	0	0	0	0	69	0	0	0	0	0	0	0	0	0	0	52	16	84	0	42	45	25	27	0	28	30	0	91	0	0	0	0	0	0	0	0	0	0	0
772	GTAATACGTAGGTGGCAAGCGTTGTCCGGATTTATTGGGCGTAAAGCGAGCGCAGGCGGTTTCTTAAGTCTGATGTGAAAGCCCCCGGCTCAACCGGGGAGGGTCATTGGAAACTGGGAGACTTGAGTGCAGAAGAGGAGAGTGGAATTCCATGTGTAGCGGTGAAATGCGTAGATATATGGAGGAACACCAGTGGCGAAGGCGGCTCTCTGGTCTGTAACTGACGCTGAGGCTCGAAAGCGTGGGGAGCAAACAGGATTA	Bacteria/Firmicutes/Bacilli/Lactobacillales/Enterococcaceae/Enterococcus	0	0	0	0	0	0	0	0	0	0	0	0	203	0	0	0	0	0	521	0	0	0	0	0	0	0	0	137	0	124	0	0	0	163	0	0	0	0	0	0	0	0	0	0	0	0	0
773	GTAATACGAAGGGGGCTAGCGTTGCTCGGAATTACTGGGCGTAAAGGGCGCGTAGGCGGATCGTTAAGTCAGAGGTGAAATCCCGGAGCTCAACTTCGGAACTGCCTTTGATACTGGCGATCTTGAGTGTGAGAGAGGTATGTGGAACTCCGAGTGTAGAGGTGAAATTCGTAGATATTCGGAAGAACACCAGTGGCGAAGGCGACATACTGGCTCATTACTGACGCTGAGGCGCGAAAGCGTGGGGAGCAAACAGGATTA	Bacteria/Proteobacteria/Alphaproteobacteria/Caulobacterales/Caulobacteraceae/Brevundimonas	0	0	0	0	0	0	0	0	0	0	0	0	0	0	0	0	0	0	0	0	0	0	0	0	0	0	0	0	0	0	0	0	0	0	0	0	0	29	0	0	0	0	0	0	0	76	0
774	GTAATACGGAGGGTGCAAGCGTTAATCGGAATTACTGGGCGTAAAGCGCACGCAGGCGGTTTGTTAAGTCAGATGTGAAATCCCCGAGCTTAACTTGGGAACTGCATTTGAAACTGGCAAGCTAGAGTCTTGTAGAGGGGGGTAGAATTCAAGGTGTAGCGGTGAAATGCGTAGAGATCTGGAGGAATACCGGTGGCGAAGGCGGCCCCCTGGACAAAGACTGACGCTCAGGTGCGAAAGCGTGGGGAGCAAACAGGATTA	Bacteria/Proteobacteria/Gammaproteobacteria/Enterobacterales	0	0	0	0	0	0	0	0	0	239	0	0	0	172	0	135	0	68	119	0	0	0	0	0	0	0	0	0	223	0	0	0	194	0	0	0	0	0	0	0	0	0	0	0	0	0	0
775	GTAATACGGAGGGGGCTAGCGTTGTTCGGAATGACTGGGCGTAAAGCGCGCGTAGGCGGGCTGGAAAGTCAGGGGTGAAATCCCGGGGCTCAACCCTGGAATGGCCTTTGAAACTCCCAGCCTTGAGTTCGAGAGAGGTGAGTGGAATTCCGAGTGTAGAGGTGAAATTCGTAGATATTCGGAGGAACACCAGTGGCGAAGGCGGCTCACTGGCTCGACACTGACGCTGAGGTGCGAAAGCGTGGGGAGCAAACAGGATTA	Bacteria/Proteobacteria/Alphaproteobacteria/Rhodobacterales/Rhodobacteraceae/Rubellimicrobium	0	0	0	0	0	0	0	0	0	0	0	0	0	0	0	0	0	0	0	0	0	0	0	0	0	0	0	0	0	0	0	0	0	0	0	0	0	0	0	0	0	0	0	0	0	0	0
776	GTAATACGGAGGGTGCAAGCGTTGTTCGGAATTATTGGGCGTAAAGGGCGTGTAGGCGGGTATGCAGGTCAGGTGTGAAATCCCTCGGCTCAACCGAGGAAGTGCATCTGAAACCGCATATCTTGAGTACGAGAGAGGCAGATGGAATTCCCAGTGTAGAGGTGAAATTCATAGATATTGGGAAGAACACCGGTGGCGAAAGCGGTCTGCTGGCTCGATACTGACGCTGAGACGCGAAAGCGTGGGGAGCAAACAGGATTA	Bacteria/Sva0485	66	46	0	0	0	0	0	0	0	0	0	0	0	0	0	0	0	4	0	0	0	0	88	0	0	0	40	0	55	0	0	0	0	0	0	0	0	48	0	0	46	0	37	78	0	0	79
777	GTAATACGGGGGATGCAAGCGTTATTCGGAATTATTGGGCGTAAAGGGCGCGTAGGCGGTTTTGTCGGTCAGATGTGAAAGCCCAGGGCTCAACCCTGGACGTGCATTTGAAACAGCAAGACTTGAGTACGGGAGAGGAAAGCGGAATTCCTGGTGTAGAGGTGAAATTCGTAGATATCAGGAGGAACACCGATGGCGAAGGCAGCTTTCTGGACCGATACTGACGCTGAGGCGCGAAGGCGTGGGTAGCGAACAGGATTA	Bacteria/Desulfobacterota/Desulfobacteria/Desulfobacterales/Desulfobacteraceae/Desulfobacula	0	0	0	0	0	0	0	0	34	40	0	0	75	0	0	0	0	0	0	0	0	0	0	0	0	95	0	0	0	0	0	0	0	0	41	796	31	0	0	67	0	0	0	0	68	0	0
778	GTAATACGTAGGGGGCAAGCGTTGTCCGGATTTACTGGGTGTAAAGGGCGCGCAGGTGGGCTTGATAGTTAGAGGTGAAATCCTGTGGCTTAACTGCAGAACTGCCTTTAATACTTCAAGTCTTGAGTGCGGAAGAGAGAGACGGAATTCCAGGTGTAGTGGTGAAATACGTAGATATCTGGAAGAACACCAGTTGCGAAGGCGGTCTCTTGGTCCGTAACTGACACTTAGGCGCGAAAGCGTGGGGAGCAAACAGGATTA	Bacteria/Bacteroidota/Ignavibacteria/Ignavibacteriales/LD-RB-34	0	0	0	0	0	13	0	0	7	0	0	0	0	0	0	0	11	0	0	0	0	11	10	0	14	0	0	0	0	0	0	0	0	0	30	0	0	8	14	0	10	0	0	0	0	0	0
779	GTAATACGTAGGTGGCAAGCGTTGTCCGGATTTATTGGGCGTAAAGGGAGCGCAGGCGGTGACTTAAGTCTGATGTGAAAGCCCACGGCTTAACCGTGGAGGGTCATTGGAAACTGGGTCACTTGAGTGCAGAAGAGGAAAGCGGAATTCCATGTGTAGCGGTGAAATGCGTAGATATATGGAGGAACACCAGTGGCGAAGGCGGCTTTCTGGTCTGTAACTGACGCTGAGGCTCGAAAGCGTGGGGAGCAAACAGGATTA	Bacteria/Firmicutes/Bacilli/Lactobacillales/Aerococcaceae/Eremococcus	0	0	0	0	0	0	0	0	0	0	0	0	0	0	0	0	0	0	0	0	0	0	0	0	0	0	0	0	0	0	0	0	0	0	0	0	0	0	0	0	0	0	0	0	0	0	0
780	GTAATACGGAGGGTGCAAGCGTTGTTCGGAATCACTGGGCGTAAAGGGCGCGCAGGCGGTTTGGTAAGTCAGATGTGAAAGCCCACGGCTTAACCGTGGAAGTGCATTTGAAACTGCCAGACTTGAGTACCAGAGGGGGTAGTGGAATTCCCGGTGTAGAGGTGAAATTCGTAGATATCGGGAGGAATACCGGTGGCGAAGGCGACTACCTGGCTGGATACTGACGCTGAGGCGCGAAAGCGTGGGGAGCAAACAGGATTA	Bacteria/Desulfobacterota/Desulfobulbia/Desulfobulbales/Desulfobulbaceae/Desulfobulbus	16	0	0	0	0	0	0	0	0	0	0	0	0	0	0	0	0	22	0	0	0	0	0	0	7	24	0	0	31	10	17	0	0	0	0	0	0	0	0	0	0	0	0	0	0	0	0
781	GTAATACGTAGGGTGCGAGCGTTAATCGGAATTACTGGGCGTAAAGCGTGCGCAGGCGGTTTGTTAAGATAGGCGTGAAATCCCCGGGCTCAACCTGGGAACTGCGCTTATGACTGGCAGGCTAGAGTACGGCAGAGGGGGGTGGAATTCCACGTGTAGCAGTGAAATGCGTAGAGATGTGGAGGAACACCAATGGCGAAGGCAGCCCCCTGGGTCGATACTGACGCTCATGCACGAAAGCGTGGGTAGCAAACAGGATTA	Bacteria/Proteobacteria/Gammaproteobacteria/Burkholderiales/Rhodocyclaceae/Dechloromonas	0	0	0	0	0	38	1324	21	0	0	0	0	0	0	0	0	0	0	0	0	0	0	0	0	0	0	0	0	0	0	0	0	0	0	0	0	0	0	0	0	0	0	0	0	0	0	0
782	GTAATACAGAGGGTGCAAGCGTTAATCGGAATTACTGGGCGTAAAGCGCGCGTAGGTGGTTTGTTAAGTTGAATGTGAAATCCCCGGGCTCAACCTGGGAACTGCATCCAAAACTGGCAAGCTAGAGTATGGTAGAGGGTAGTGGAATTTCCTGTGTAGCGGTGAAATGCGTAGATATAGGAAGGAACACCAGTGGCGAAGGCGACTACCTGGACTGATACTGACACTGAGGTGCGAAAGCGTGGGGAGCAAACAGGATTA	Bacteria/Proteobacteria/Gammaproteobacteria/Pseudomonadales/Pseudomonadaceae/Pseudomonas	0	0	0	0	0	0	0	0	0	0	17	54	1208	51	0	108	0	18	30	0	0	0	0	0	0	26	0	35	0	0	0	0	0	0	0	39	0	0	0	0	0	0	0	0	0	0	63
783	GTAATACGTAGGGGGCTAGCGTTACTCGGATTTATTGGGCGTAAAGCGAATGTAGGCCGTTTGGTAAGTCAGAGGTGAAAGCCCTCAGCTTAACTGAGGAATTGCCTTTGATACTACCAAACTTGAGGACAGGAGAGGAAAGTGGAATTCCCGGTGTAGCGGTGGAATGCGTAGATATCGGGAGGAACACCAGAGGCGAAGGCGGCTTTCTGGACTGATCCTGACGCTGAGATTCGAAAGCTAGGGGAGCAAACAGGATTA	Bacteria/Acidobacteriota/Aminicenantia/Aminicenantales	0	0	0	0	0	0	0	27	0	101	0	0	0	0	0	0	0	0	0	0	0	0	29	0	0	25	14	0	0	0	22	8	0	0	0	39	0	0	38	0	25	0	14	65	0	23	0
784	GTAATACGAACCGTACGAACGTTATTCGGAATCACTGGGCTTAAAGAGTGCGTAGGCGGCTTGGAAAGTTGGGTGTGAAATCCCTCGGCTCAACCGAGGAATTGCGCCCAAAACTTCCAGGCTTGAGGGAGGCAGAGGTAAGCGGAACTAATGGTGGAGCGGTGAAATGCGTTGATATCATTAGGAACACCTGAGGCGAAAGCAGCTTACTGGGTCTCTTCTGACGCTGAGGCACGAAAGCTAGGGGAGCGAACGGGATTA	Bacteria/Planctomycetota/Planctomycetes/Pirellulales/Pirellulaceae	0	0	78	0	0	0	0	44	0	0	0	0	0	0	0	0	30	0	0	63	0	0	70	0	0	41	0	0	21	0	0	117	12	0	0	0	0	0	0	0	0	0	32	32	51	0	0
785	GTAATACGTAGGGTGCAAGCGTTGTCCGGAATTATTGGGCGTAAAGAGCTCGTAGGCGGTTTGTCGCGTCTGCTGTGAAATCCCGAGGCTCAACCTCGGGCCTGCAGTGGGTACGGGCAGACTTGAGTGCGGTAGGGGAGATTGGAATTCCTGGTGTAGCGGTGGAATGCGCAGATATCAGGAGGAACACCGATGGCGAAGGCAGATCTCTGGGCCGTTACTGACGCTGAGGAGCGAAAGCATGGGGAGCGAACAGGATTA	Bacteria/Actinobacteriota/Actinobacteria/Micrococcales/Microbacteriaceae/Pseudoclavibacter	0	0	0	0	0	0	0	0	0	0	0	0	0	0	0	0	0	0	0	0	0	0	0	0	0	0	0	0	0	0	0	0	0	0	0	0	0	0	208	16	33	0	0	0	20	19	0
786	GTAAGACAGAGGTGGCGAGCGTTGTTCGGAATTACTGGGCTTAAAGGGCGAGTAGGCGGTAGAGCAAGTCCAAGGTGGAAGCCTATGGCTCAACCATAGAATTGCCTTGGAAACTGTTTTACTTGAGTCAGTGAGGGGAGGGCGGAATTCCTGGTGTAGCGGTGAAATGCGTAGATATCAGGAGGAAGGCCTGTGGCGAAGGCGGCCCTCTGGCACTGGACTGACGCTGAGGCGCGAAAGCGTGGGGAGCAAACAGGATTA	Bacteria/Nitrospirota/Thermodesulfovibrionia	0	21	43	0	29	0	0	0	0	0	0	0	0	0	60	0	0	0	0	0	0	0	0	0	0	0	0	0	0	0	0	0	0	0	0	0	0	0	0	32	0	0	0	0	0	0	9
787	GTAATACGTAGGAGGCAAGCGTTATCCGGATTTATTGGGCGTAAAGCGCGTGCAGGTGGATTGGTAAGTTGGGTATGAAATCTTCTGGCTTAACTAGGAGAGGTTGCTCAAAACTACCAGACTAGAGGACGATAGAGGAAGGTGGAATTCCCGGTGTAGTAGTGAAATGCGTAGATATCGGGAGGAACACCAGTGGCGAAGGCGGCCTTCTGGGTCGTTCCTGACACTAAGACGCGAAAGCATGGGTAGCAAACGGGATTA	Bacteria/Chloroflexi/Anaerolineae/Anaerolineales/Anaerolineaceae	0	0	0	0	0	0	0	0	0	0	0	0	32	0	0	0	0	0	0	45	0	0	0	0	0	0	0	0	0	0	0	0	0	0	0	0	0	0	0	0	0	0	28	0	0	0	0
788	GTAATACGGAGGGTGCAAGCGTTAATCGGAATTACTGGGCGTAAAGCGTGCGTAGGCGGTTTGCTAAGTCAGATGTGAAAGCCCCGGGCTTAACCTGGGAACTGCATTTGATACTGGTTAACTAGAGTTTAATAGAGGGGAGTGGAATTTCAGGTGTAGCGGTGAAATGCGTAGATATCTGAAGGAACACCAGTGGCGAAGGCGACTCCCTGGATTAAAACTGACGCTGAGGTACGAAAGCGTGGGTAGCAAACAGGATTA	Bacteria/Proteobacteria/Gammaproteobacteria/Methylococcales/Methylomonadaceae/Methylobacter	25	0	0	0	0	0	0	0	0	0	0	0	0	13	0	25	0	37	0	38	0	0	0	59	34	39	28	37	345	27	27	99	44	17	0	0	0	0	18	0	0	0	12	0	26	0	0
789	GTAATACGTAGGTGGCGAGCGTTGTCCGGATTTACTGGGCGTAAAGGGAGCGTAGGCGGATTTTTAAGTGGGATGTGAAATACCCGGGCTCAACCTGGGTGCTGCATTCCAAACTGGGAATCTAGAGTGCAGGAGGGGAGAGTGGAATTCCTAGTGTAGCGGTGAAATGCGTAGAGATTAGGAAGAACACCAGTGGCGAAGGCGACTCTCTGGACTGTAACTGACGCTGAGGCTCGAAAGCGTGGGGAGCGAACAGGATTA	Bacteria/Firmicutes/Clostridia/Clostridiales/Clostridiaceae/Clostridium sensu stricto 1	0	0	0	0	0	0	0	0	0	0	0	0	84	0	0	0	0	0	0	0	0	0	0	0	0	12	0	0	0	0	0	0	0	0	0	0	0	0	0	0	0	0	0	0	0	0	0
790	GTAAGACGGAGGGTGCGAGCGTTATTCGGATTTATTGGGCGTAAAGAGCGTGTAGGCGGCCGGTCAAGTCAGATGTGAAAGCCCAGGGCTTAACCCTGGAAGTGCATTTGAAACTGGTTGGCTTGAGTTCGGGAGAGGGAAGTGGAATTCCGGGTGTAGAGGTGAAATTCGTAGATATCCGGAGGAACACCGGTGGCGAAGGCGACTTCCTGGACCGAAACTGACGCTGAGACGCGAAAGCGTGGGGAGCAAACAGGATTA	Bacteria/Desulfobacterota/Desulfobaccia/Desulfobaccales/Desulfobaccaceae/Desulfobacca	0	0	0	74	86	0	0	0	0	0	0	0	0	0	91	27	0	0	0	0	0	0	0	50	0	0	0	46	103	0	0	0	0	0	0	0	0	0	0	0	0	0	0	0	0	0	0
791	GTAATACGGGGGGGGCTAGCGTTGTCCGGAATCATTGGGCGTAAAGGGCGCGTAGGCGGAATGATAAGTTAGAGGTGAAAACTACAAGCTTAACTTGTAGCCTGCCTTTAAAACTGTCATTCTTGAGTATGGAAGAGGGAAGTGGAATTCCTGGTGTAGCGGTGAAATGCGTAGATATCAGGAAGAACACCGGTAGCGAAGGCGACTTCCTGGTCCATAACTGACGCTGATGCGCGAAAGCGTGGGGAGCAAACAGGATTA	Bacteria/Calditrichota/Calditrichia/Calditrichales/Calditrichaceae	0	0	0	0	0	19	0	11	0	0	0	0	0	0	0	0	0	0	0	0	0	0	0	0	0	0	0	0	0	0	0	0	0	0	0	0	0	0	22	17	16	0	0	9	0	0	0
792	GTAATACGGGGGGTGCAAGCGTTATTCGGATTTATTGGGCGTAAAGGGCGCGTAGGCGGTCCTTTAAGTCAGATGTGAAAGCCCGGGGCTCAACCCCGGAAGTGCATTTGAAACTAAAGGACTTGAGTATGGGAGAGGGAAGTGGAATTCCTGGTGTAGAGGTGAAATTCGTAGATATCAGGAGGAACACCGGTGGCGAAGGCGACTTCCTGGACCAATACTGACGCTGAGGCGCGAAGGCGTGGGGAGCAAACAGGATTA	Bacteria/Desulfobacterota/Desulfobacteria/Desulfobacterales/Desulfosarcinaceae	0	0	0	0	0	0	0	0	0	0	0	0	0	0	0	0	0	0	0	0	0	98	0	0	0	0	0	0	0	0	0	0	0	0	0	0	0	0	0	0	0	0	91	0	41	65	68
793	GTGATACGTAGGGTGCGAGCGTTGTCCGGATTTATTGGGCGTAAAGGGCTCGTAGGTGGTTGATCGCGTCGGAAGTGAAATCTTGGGGCTTAACCCTGAGCGTGCTTTCGATACGGGTTGACTTGAGGAAGGTAGGGGAGAATGGAATTCCTGGTGGAGCGGTGGAATGCGCAGATATCAGGAGGAACACCAGTGGCGAAGGCGGTTCTCTGGACCTTTCCTGACGCTGAGGAGCGAAAGCGTGGGGAGCGAACAGGCTTA	Bacteria/Actinobacteriota/Actinobacteria/Propionibacteriales/Propionibacteriaceae	0	0	0	0	0	0	0	0	0	0	0	0	0	0	0	0	0	0	0	0	0	0	0	0	0	0	0	0	0	0	0	0	0	0	0	0	0	247	0	0	0	69	0	0	0	0	0
794	GTAATACGAAGGGTGCAAGCGTTACTCGGAATTACTGGGCGTAAAGCGTGCGTAGGCGGTTCGTTAAGTCCGATGTGAAAGCCCTGGGCTCAACCTGGGAACTGCATTGGAAACTGGCGGGCTGGAGTGCGGTAGAGGGTGGCGGAATTCCCGGTGTAGCAGTGAAATGCGTAGATATCGGGAGGAACACCCGTGGCGAAGGCGGCCACCTGGACCAGCACTGACGCTGAGGCACGAAAGCGTGGGGAGCAAACAGGATTA	Bacteria/Proteobacteria/Gammaproteobacteria/Xanthomonadales/Xanthomonadaceae/Vulcaniibacterium	0	0	0	0	0	0	0	0	0	0	106	14	20	17	0	24	0	11	19	0	0	0	0	0	0	0	0	0	0	0	32	0	0	0	0	0	0	0	0	0	0	0	0	0	0	0	0
795	GTAAGACAGAGGTGGCAAGCGTTGTTCGGAATTACTGGGCTTAAAGGGCGCGTAGGTGGTGGCATAAGTCCGAGGTGGAAGACTAAGGCTTAACCTTAGAATTGCCTTGGAAACTGTATCACTTGAGTCAGCGAGGGGATGGCGGAATTCCAGGTGTAGCGGTGAAATGCGTAGATATCTGGAGGAAGGCCGGTGGCGAAGGCGGCCATCTGGCGCTGAACTGACACTGAGGCGCGAAAGCGTGGGGAGCAAACAGGATTA	Bacteria/Nitrospirota/Thermodesulfovibrionia	0	0	0	0	0	0	0	0	18	0	0	0	0	0	0	0	0	7	0	0	0	28	19	0	0	7	0	65	13	7	19	0	0	9	0	0	0	0	0	0	0	0	0	0	0	25	0
796	GTAATACGTAGGGAGCAAGCGTTGTTCGGAATTATTGGGCGTAAAGAGCGCGTAGGCGGTTCGGTAAGTCTGATGTGAAATCCCGGAGCTTAACTCCGGAACTGCATTGGATACTGCCGAGCTTGAGTGTGGGAGAGGAGAGTGGAATTCCCAGTGTAGAGGTGAAATTCGTAGATATTGGGAGGAACACCCGTGGCGAAGGCGGCTCTCTGGACCACAACTGACGCTGAGGCGCGAAAGCTAGGGTAGCAAACGGGATTA	Bacteria/Nitrospinota/P9X2b3D02	0	0	0	0	0	0	0	0	0	0	0	0	0	0	0	48	0	0	0	0	0	0	0	45	0	0	0	269	47	0	0	0	0	0	0	0	0	0	0	0	0	0	0	0	41	0	0
797	GTAATACGGAGGGTGCGAGTGTTGTTCGGAATTATTGGGCGTAAAGAGCGTGTAGGCGGTTTGGTAAGTCAGGTGTGAAAGCCCTGGGCTTAACCCAGGAAGTGCACTTGAAACTACCTCACTTGAGTATGGGAGAGGAGAGTGGAATTCCCAGTGTAGAGGTGAAATTCGTAGATATTGGGAGGAACACCCGTGGCGAAGGCGACTCTCTGGACCAATACTGACGCTGAGACGCGAAAGCGTGGGGAGCAAACAGGATTA	Bacteria/Desulfobacterota/Desulfobacteria/Desulfatiglandales/Desulfatiglandaceae/Desulfatiglans	0	0	12	0	0	0	0	0	0	0	12	19	21	0	0	13	0	20	11	32	0	0	23	0	0	0	0	0	0	0	0	0	17	0	0	0	0	0	26	26	28	0	0	0	33	14	23
798	GTAATACAGAGGATGCAAGCGTTATCCGGAATGATTGGGCGTAAAGCGTCTGTAGGTGGCTTTTTAAGTCCGCCGTCAAATCCCAGGGCTCAACCCTGGACAGGCGGTGGAAACTACCAAGCTTGAGTACGGTAGGGGCAGAGGGAATTTCCGGTGGAGCGGTGAAATGCGTAGAGATCGGAAAGAACACCAACGGCGAAAGCACTCTGCTGGGCCGACACTGACACTGAGAGACGAAAGCTAGGGGAGCGAATGGGATTA	Bacteria/Cyanobacteria/Cyanobacteriia/Chloroplast	0	0	0	0	0	0	0	0	0	0	0	0	0	0	0	0	0	0	0	0	0	0	0	0	0	0	0	0	0	0	0	0	0	0	0	0	0	0	0	0	64	0	0	0	0	0	0
799	GTAATACGGGGGGGGCAAGCGTTGTTCGGAATTACTGGGCGTAAAGGGCTCGTAGGCGGCCCACTAAGTCGGACGTGAAATCCCTTGGCTTAACCAAGGAACTGCGTCCGATACTGGTGGGCTTGAGTTCGGGAGAGGGACGTGGAATTCCAGGTGTAGCGGTGAAATGCGTAGATATCTGGAGGAACACCGGTGGCGAAGGCGGCGTCCTGGACCGACACTGACGCTGAGGAGCGAAAGCCAGGGGAGCAAACGGGATTA	Bacteria/Acidobacteriota/Vicinamibacteria/Vicinamibacterales	0	0	0	0	0	0	0	0	0	0	0	0	0	0	0	10	0	0	0	0	53	0	0	0	0	0	0	29	19	0	0	0	0	105	0	16	0	0	0	0	0	0	0	0	0	0	0
800	GTAATACGTAGGGGGCTAACGTTGCTCGGAATTACTGGGCGTAAAGGGTGTGTAGGTGGCTGTGCAAGTCATTGATGAAATCCCGAGGCTCAACCTCGGAATTGTCTCTGAAACTGCACAGCTTGAGGATATTTGAGGAAAACGGAATTCCCGGTGGAGCGGTGAAATGCGTAGATATCGGGAGGAACACCAGAGGCGAAGGCGGTTTTCTAGAATATTCCTGACACTGAAACACGAAAGCTAGGGGAGCAAACGGGATTA	Bacteria/Acidobacteriota/Aminicenantia/Aminicenantales	0	0	0	0	0	0	0	0	0	0	0	0	0	0	0	0	0	0	0	0	0	0	0	0	0	0	0	0	0	0	0	0	0	0	0	0	0	0	0	0	0	0	28	0	0	0	0
801	GTAATACGTAGGTGGCAAGCGTTGTACGGATTTATTGGGCGTAAAGCGAGCGCAGGCGGTTCTTTAAGTCTGATGTGAAAGCCCCCGGCTCAACCGGGGAGGGTCATTGGAAACTGGAGAACTTGAGTGCAGAAGAGGAGAGTGGAATTCCACGTGTAGCGGTGAAATGCGTAGATATGTGGAGGAACACCAGTGGCGAAGGCGACTCTCTGGTCTGTAACTGACGCTGAGGCTCGAAAGCGTGGGGAGCAAACAGGATTA	Bacteria/Firmicutes/Bacilli/Lactobacillales/Carnobacteriaceae/Carnobacterium	0	0	0	0	0	0	0	0	110	273	0	0	0	0	0	0	0	69	407	0	0	0	0	0	0	0	0	0	98	226	0	0	0	134	0	0	0	0	0	0	0	0	0	0	0	0	0
802	GTAATACGAAGGGTGCAAGCGTTAATCGGAATTACTGGGCGTAAAGCGTGCGTAGGCGGTTTGTTAAGTCCGATGTGAAAGCCCTGGGCTCAACCTGGGAATGGCATGGGAAACTGGCAAGCTAGAGTGCGGTAGAGGGGTGCGGAATTCCCGGTGTAGCGGTGAAATGCGTAGAGATCGGGAGGAACATCCGTGGCGAAGGCGGCACCCTGGACCAGCACTGACGCTGAGGCACGAAAGCGTGGGGAGCAAACAGGATTA	Bacteria/Proteobacteria/Gammaproteobacteria/Xanthomonadales	25	14	0	23	10	9	13	0	0	0	0	0	0	0	0	0	0	0	0	32	79	40	21	19	0	0	0	16	21	11	18	0	25	125	0	0	0	0	11	20	33	15	22	16	24	82	19
803	GTAATACGTAGGGGGCAAGCGTTATCCGGATTCATTGGGCGTAAAGCGCGCGTAGGCGGTCTGTTAGGTCAGGAGTTAAATCTGGGGGCTCAACCCCTATCCGCTCCTGATACCGGCAGGCTTGAGTCTGGTAGGGGAAGATGGAATTCCAAGTGTAGCGGTGAAATGCGCAGATATTTGGAAGAACACCGGTGGCGAAGGCGGTCTTCTGGGCCATGACTGACGCTGAGGCGCGAAAGCTAGGGGAGCGAACAGGATTA	Bacteria/Actinobacteriota/Coriobacteriia/Coriobacteriales/Atopobiaceae/Atopobium	0	0	0	0	0	0	0	0	0	0	0	0	0	0	0	0	0	0	0	0	0	0	0	0	0	0	0	0	0	0	0	0	0	0	0	0	0	0	0	0	0	0	0	0	0	0	0
804	GTAATACGGAGGGTGCAAGCGTTACTCGGAATCACTGGGCGTAAAGGATGCGTAGGCTGGAAATCAAGTCGAAAGTGAAATCCAACGGCTCAACCGTTGAACTGCTTTCGAAACTGGTTACCTAGAATATGGGAGAGGTAGATGGAATTAGTGGTGTAGGGGTAAAATCCGTAGATATCACTAGGAATACCGATTGCGAAGGCGATCTACTGGAACATTATTGACGCTGAGGCATGAAAGCGTGGGGAGCAAACAGGATTA	Bacteria/Campylobacterota/Campylobacteria/Campylobacterales/Sulfurospirillaceae/Sulfurospirillum	0	0	0	0	0	44	1291	42	0	0	0	0	0	0	40	0	0	0	0	0	0	0	0	0	0	0	0	0	0	0	0	0	0	0	0	0	0	0	0	0	0	0	0	0	0	0	0
805	GTAAAACGTAGGAGACGAGCGTTATCCGGAGTTACTGGGCGTAAAGGGCGTGCAGGCGGTTAGTTAAGTCAGATGTGAAAGCTCCCGGCTAAACCGGGAGAGGTCGTCTGATACTGGCTGACTCGAGGACGGTAGAGGCGTGTGGAATTCCGGGTGTAGTGGTGAAATGCGTAGATATCCGGAGGAACACCAGAGGCGAAGGCGACACGCTGGGCCGTACCTGACGCTAAGACGCGAGAGCATGGGGAGCAAACGGGATTA	Bacteria/Chloroflexi/Anaerolineae/SBR1031/A4b	0	0	0	0	0	0	0	0	0	8	0	0	0	30	21	0	0	0	0	0	0	0	0	40	0	2	0	0	0	0	0	0	0	0	0	0	1009	0	0	7	0	0	0	0	0	0	0
806	GTAACACGTAGGCACCAAGCGTTATCCGGATTTATTGGGCGTAAAGAGCTCGTAGGCGGTTCAGTCAGTCGGGTGTGAAAACTTGAGGCTTAACCTCAAGAGGTCACTCGATACTGCTGTGACTAGAGTGCGGTAGGGGAGCGGGGAATTCCTGGTGTAGCGGTGAAATGCGCAGATATCAGGAGGAACACCAGTGGCGAAGGCGCCGCTCTGGGCCGTAACTGACGCTGAGGAGCGAAAGCATGGGTAGCAAACAGGATTA	Bacteria/Actinobacteriota/Acidimicrobiia/Microtrichales/Ilumatobacteraceae/Ilumatobacter	0	0	0	0	0	0	0	0	0	0	0	0	0	0	0	0	0	0	0	0	0	0	0	0	0	0	0	0	0	0	0	0	0	0	0	0	0	0	0	0	0	0	0	0	0	0	0
807	GTAATACGGAGGGGGCGAGCGTTATTCGGATTCATTGGGCGTAAAGGGCGCGTAGGCGGCTTGATAAGTCAAAGGTGAAAGCCCTCGGCTCAACCGAGGAACTGCCTTTGATACTGTCTCGCTCGAGACCGGGAGAGGGTAGTGGAATTCCCAGTGTAGCGGTGAAATGCGTAGATACTGGGAGGAACACCCGTGGCGAAGGCGGCTACCTGGACCGGATCTGACGCTGAGGCGCGAAAGCGTGGGGAGCAAACAGGATTA	Bacteria/Acidobacteriota/Thermoanaerobaculia/Thermoanaerobaculales/Thermoanaerobaculaceae/Subgroup 10	0	24	26	0	0	0	0	0	0	0	0	0	7	0	34	0	0	0	0	11	0	17	0	24	0	0	0	41	0	0	0	0	0	0	0	0	0	0	28	17	18	0	14	24	16	10	24
808	GTAATACGGAGGGTGCAAGCGTTAATCGGAATCACTGGGCGTAAAGCGCACGTAGGCGGTCAAGTCAGTCAGGTGTGAAAGCCCCGGGCTCAACCTGGGAACTGCATTTGATACTGCTTGACTCGAGTCCGATAGAGGGGGGTGGAATTCCAGGTGTAGCGGTGAAATGCGTAGATATCTGGAGGAACACCAGTGGCGAAGGCGGCCCCCTGGATCGAGACTGACGCTGAGGTGCGAAAGCGTGGGGAGCAAACAGGATTA	Bacteria/Proteobacteria/Gammaproteobacteria/Chromatiales/Chromatiaceae	0	0	0	0	0	0	0	0	0	0	0	0	0	31	0	43	0	0	0	0	0	0	27	51	0	0	25	0	0	0	0	0	0	0	0	0	139	0	17	28	0	0	20	20	0	19	35
809	GTAATACCTGCAGCTCAAGTGGTGGCCGCTATTATTGGGCCTAAAACGTCCGTAGCCGGTTCTATAAATGCCTGGGTAAATCGTACGGCTTAACCGTACGAATTCCGGGTAGACTGTTTAACTTGGGACCGGGAGAGGCTAGAGGTACTCCTGGGGTAGAGGTGAAATTCTGTAATCCTAGGGGGACCACCAGTGGCGAAGGCGTCTAGCTAGAACGGGTCTGACGGTGAGGGACGAAGCCCTGGGGAGCAAACGGGATTA	Archaea/Thermoplasmatota/Thermoplasmata/Marine Benthic Group D and DHVEG-1	0	0	0	0	0	0	0	0	0	0	0	0	0	0	87	0	0	0	0	0	0	0	0	0	0	0	0	0	0	0	0	0	0	0	0	0	0	0	0	0	0	0	0	0	0	0	0
810	GTAATACGGAGGGTCCGAGCGTTATCCGGAATTATTGGGTTTAAAGGGTCCGCAGGCGGGCGATTAAGTCAGGGGTGAAATGGTGCGGCTCAACCGTAGCACTGCCCTTGATACTGGTTGTCTTGAGTCATAGTGAAGTGGCCGGAATATGTAGTGTAGCGGTGAAATGCATAGATATTACATAGAACACCGATTGCGAAGGCAGGTCACTAACTATCGACTGACGCTGATGGACGAAAGCGTGGGGAGCGAACGGGATTA	Bacteria/Bacteroidota/Bacteroidia/Flavobacteriales/Flavobacteriaceae/Muriicola	0	0	27	42	14	32	13	10	0	0	0	0	0	0	0	0	0	0	0	0	27	42	16	0	27	42	0	0	0	10	0	12	0	36	0	0	0	0	0	0	0	0	0	16	0	11	0
811	GTAATACGAAGGGTGCAAGCGTTACTCGGAATTACTGGGCGTAAAGCGTGCGTAGGCGGTTAGTTAAGTCTGCTGTGAAAGCCCTGGGCTCAACCTGGGAACTGCAGTGGATACTGGCTAGCTAGAGTGTGTCAGAGGATGGTGGAATTCCCGGTGTAGCGGTGAAATGCGTAGAGATCGGGAGGAACACCAGTGGCGAAGGCGGCCATCTGGGACAACACTGACGCTGAGGCACGAAAGCGTGGGGAGCAAACAGGATTA	Bacteria/Proteobacteria/Gammaproteobacteria/Xanthomonadales/Rhodanobacteraceae/Dokdonella	36	25	14	13	0	21	0	6	0	0	0	0	0	0	16	0	14	8	0	22	23	16	12	14	0	3	0	0	46	0	12	7	0	11	0	0	0	16	27	29	21	0	15	0	20	14	15
812	GTAATACGGAGGGTGCAAGCGTTAATCGGAATTACTGGGCGTAAAGCGCACGCAGGCGGTTTGTTAAGTCAGATGTGAAATACCCGAGCTTAACTTGGGAACTGCATTTGAAACTGGCAAGCTAGAGTCTTGTAGAGGGGGGTAGAATTCCAGGTGTAGCGGTGAAATGCGTAGAGATCTGGAGGAATACCGGTGGCGAAGGCGGCCCCCTGGACAAAGACTGACGCTCAGGTGCGAAAGCGTGGGGAGCAAACAGGATTA	Bacteria/Proteobacteria/Gammaproteobacteria/Enterobacterales	0	0	0	0	0	0	0	0	615	0	0	0	0	0	0	0	0	0	0	0	0	0	0	0	0	0	0	0	0	0	477	0	278	0	0	0	0	0	0	0	0	0	0	0	0	0	0
813	GTAATACGTAGGTGGCAAGCGTTGTCCGGATTTACTGGGCGTAAAGGGAGCGTAGGTGGATTTTTAAGTGAGATGTGAAATACTCGGGCTCAACCCGAGAACTGCATTTCAAACTGGAAATCTAGAGTGCAGGAGAGGAAAGTGGAATTCCTAGTGTAGCGGTGAAATGCGTAGATATTAGGAAGAACACCAGTGGCGAAGGCGACTTTCTGGACTGTAACTGACACTGAGGCTCGAAAGCGTGGGGAGCAAACAGGATTA	Bacteria/Firmicutes/Clostridia/Clostridiales/Clostridiaceae/Clostridium sensu stricto 1	0	0	0	0	0	0	0	18	0	0	0	0	81	0	0	8	0	0	17	0	0	0	0	40	0	55	0	43	0	45	42	0	28	30	0	86	0	0	0	0	0	0	0	0	0	0	0
814	GTAATACGGAGGGGGCTAGCGTTGTTCGGAATTACTGGGCGTAAAGCGCGCGTAGGCGGACTGTTAAGTCGGGGGTGAAATCCCGGGGCTCAACCCCGGAACTGCCTCCGATACTGGCAGTCTAGAGATCGAGAGAGGTGAGTGGAATTCCGAGTGTAGAGGTGAAATTCGTAGATATTCGGAGGAACACCAGTGGCGAAGGCGGCTCACTGGCTCGATACTGACGCTGAGGTGCGAAAGCGTGGGGAGCAAACAGGATTA	Bacteria/Proteobacteria/Alphaproteobacteria/Rhodobacterales/Rhodobacteraceae	0	0	0	0	0	0	0	0	25	0	29	0	0	0	0	0	0	0	0	75	29	40	0	0	0	58	37	0	30	0	0	114	37	0	0	0	0	0	29	32	45	0	41	27	0	0	0
815	GTAATACGTAGGGTGCAAGCGTTAATCGGAATTATTGGGCGTAAAGCGAGTGCAGACGGTTACTTAAGCCAGATGTGAAATCCCCAAGCTTAACTTGGGACGTGCATTTGGAACTGGGTGACTAGAGTGTGTCAGAGGGAGGTAGAATTCCACATGTAGCGGTGGAATGCGTAGAGATGTGGAGGAATACCGATGGCGAAGGCAGCCTCCTGGGATAACACTGACGTTGAGGCTCGAAAGCGTGGGGAGCAAACAGGATTA	Bacteria/Proteobacteria/Gammaproteobacteria/Burkholderiales/Neisseriaceae	0	0	0	0	0	0	0	0	0	0	0	0	0	0	0	0	0	0	15	0	0	0	0	0	0	0	0	0	0	10	0	0	0	0	0	11	0	0	0	0	0	0	0	0	0	0	0
816	GTAATACGTAGGGGGCAAGCGTTACTCGGATTCATTGGGCGTAAAGCGAATGTAGGCGGTTCGGTAAGTCAGAAGTGAAATCCCTCAGCTTAACTGAGGAATTGCCTTTGATACTGCTGAACTTGAGGACAGGAGAGGAAAGTGGAATTCCAGGTGTAGCGGTGGAATGCGTAGATATCTGGAGGAACACCAGAGGCGAAGGCGGCTTTCTGGACTGGTCCTGACGCTGAGATTCGAAAGCCAGGGGAGCAAACAGGATTA	Bacteria/Acidobacteriota/Aminicenantia/Aminicenantales	15	28	42	0	13	30	31	0	0	0	0	0	0	0	46	0	18	0	0	0	0	0	0	0	0	0	0	0	0	0	0	0	0	0	0	0	0	0	0	0	0	0	0	0	0	0	0
817	GTAATACGTAGGGTGCGAGCGTTAATCGGAATTACTGGGCGTAAAGCGAGCGCAGACGGTTACTTAAGCAGGATGTGAAATCCCCGGGCTCAACCTGGGAACTGCGTTCTGAACTGGGTGACTAGAGTGTGTCAGAGGGAGGTAGAATTCCACGTGTAGCAGTGAAATGCGTAGAGATGTGGAGGAATACCGATGGCGAAGGCAGCCTCCTGGGATAACACTGACGTTCATGCTCGAAAGCGTGGGTAGCAAACAGGATTA	Bacteria/Proteobacteria/Gammaproteobacteria/Burkholderiales/Neisseriaceae/Neisseria	0	0	0	0	0	0	0	0	0	0	0	0	376	0	0	61	0	0	45	0	0	0	0	0	0	56	0	8	0	0	0	0	0	0	0	97	0	0	0	0	0	0	0	0	0	0	0
818	GTAATACGTAGGGGGCAAGCGTTGTCCGGATTTATTGGGCGTAAAGAGCTCGTAGGCGGTTCGGTAAGTCGGGTGTGAAAAATCTGGGCTCAACCCAGTGGAGCACCCGATACTGCTGTGACTGGAGTCCGGTAGAGGAGTGTGGAATTCCTGGTGTAGCGGTGAAATGCGCAGATATCAGGAGGAACACCAACAGCGAAGGCAGCACTCTGGGCCGGTACTGACGCTGAGGAGCGAAAGCGTGGGGAGCAAACAGGATTA	Bacteria/Actinobacteriota/Acidimicrobiia/Microtrichales/Microtrichaceae	21	0	33	0	13	22	0	11	0	0	0	13	21	24	28	67	0	0	15	0	0	18	0	0	0	0	0	50	0	3	0	0	13	0	0	0	0	9	17	0	8	0	0	0	0	0	0
819	GTAATACGGAGGATGCAAGCGTTATCCGGATTCATTGGGTTTAAAGGGTGCGCAGGCGGAATGATAAGTCAGTGGTGAAATCCTACAGCTCAACTGTAGAACTGCCATTGATACTGTTGTTCTTGAGTACATTTGTAGTGGGCGGAATGTGTCATGTAGCGGTGAAATGCTTAGAGATGACACAGAACACCGATCGCGAAGGCAGCTCACTAAACTGTAACTGACGCTCAGGCACGAAAGCGTGGGGATCAAACAGGATTA	Bacteria/Bacteroidota/Bacteroidia/Sphingobacteriales/Lentimicrobiaceae	0	0	0	0	0	0	0	0	30	0	0	0	0	0	0	0	0	0	0	0	0	0	0	0	0	0	0	76	50	0	0	0	0	0	0	0	0	0	76	30	0	0	0	49	31	313	34
820	GTAATACGGAGGGCGCAAGCGTTGTTCGGATTTACTGGGCGTAAAGCGCGCGCAGGCGGAGGCGTAAGTCGGGAGTGAAATTCCGGGGCTCAACCCCGGAACTGCTTCCGAGACTGCGTTTCTAGGGACCGGTAGGGGCGGGTAGAATTCCCGGTGTAGCGGTGGAATGCGTAGATATCGGGAAGAACACCGGTGGCGAAGGCGGCCCGCTGGGCCGGATCCGACGCTGAGGCGCGAAAGCGTGGGGAGCAAACAGGATTA	Bacteria/Gemmatimonadota/S0134 terrestrial group	33	0	18	0	0	0	0	0	0	0	0	0	0	0	7	8	0	0	0	36	53	0	24	31	0	0	12	56	71	17	0	0	0	0	0	0	0	0	22	0	30	0	28	0	12	26	0
821	GTAATACGGAGGGCGCGAGCGTTACCCGGATTTACTGGGCGTAAAGGGCGTGTAGGCGGCCTGGGGCGTCCCATGTGAAAGGCCACGGCTCAACCGTGGAGGAGCGTGGGATACGCTCAGGCTAGAGGGTGGGAGAGGGTGGTGGAATTCCCGGAGTAGCGGTGAAATGCGCAGATACCGGGAGGAACGCCGATGGCGAAGGCAGCCACCTGGTCCACTTCTGACGCTGAGGCGCGAAAGCGTGGGGAGCAAACCGGATTA	Bacteria/Deinococcota/Deinococci/Thermales/Thermaceae/Thermus	0	0	0	0	15	0	0	0	35	0	0	0	0	0	0	0	26	0	0	0	0	0	0	5	0	0	0	134	0	0	0	0	0	0	0	0	0	0	5	5	5	0	7	0	11	0	1049
822	GTAATACGGAGGATGCAAGCGTTATCCGGAATGATTGGGCGTAAAGGGTCCGCAGGTGGCATTGTAAGTCTGCTGTTAAAGAGTCTGGCTCAACCAGATAAAAGCAGTGGAAACTACAAAGCTAGAGTATGGTCGGGGCAGAGGGAATTCCTGGTGTAGCGGTGAAATGCGTAGATATCAGGAAGAACACCGGTGGCGAAGGCGCTCTGCTAGGCCAAAACTGACACTGAGGGACGAAAGCTAGGGGAGCGAATGGGATTA	Bacteria/Cyanobacteria/Cyanobacteriia/Cyanobacteriales/Nostocaceae/Aphanizomenon NIES81	0	0	14	0	0	40	0	0	8	0	0	0	5	0	9	0	0	0	0	53	43	116	89	0	0	65	11	0	0	0	0	0	0	0	0	0	0	19	0	23	0	0	30	0	58	0	0
823	GTAATACGGAGGGTGCAAGCGTTAATCGGAATCACTGGGCGTAAAGCGCACGTAGGCGGCTAGGTCAGTCAGATGTGAAAGCCCCGGGCTCAACCTGGGAACTGCATTTGATACTGCCTGGCTTGAGTATGGTAGAGGGAGGTGGAATTCCAGGTGTAGCGGTGAAATGCGTAGATATCTGGAGGAACACCAGTGGCGAAGGCGGCCTCCTGGACCAATACTGACGCTGAGGTGCGAAAGCGTGGGGAGCAAACAGGATTA	Bacteria/Proteobacteria/Gammaproteobacteria/Chromatiales/Chromatiaceae/Halochromatium	0	0	0	0	0	0	0	0	0	0	0	0	0	0	0	0	0	0	0	51	0	0	0	0	0	0	0	0	0	0	0	120	40	0	0	0	0	0	0	0	0	0	0	0	0	0	0
824	GTAAGACGAACCGTACAAACGTTACTCGGAATTACTGGGCTTAAAGGGTGCGTAGGCTGCGCGGAAAGTTGGGTGTGAAATCCCTCGGCTCAACCGGGGAATTGCATCCAAAACTACCGTGCTAGAGGGAGATAGAGGTGAGCGGAACTCAAGGTGGAGCGGTGAAATGCGTTGATATCTTGAGGAACACCGGTGGCGAAGGCGGCTCACTGGATCTCTTCTGACGCTGAGGCACGAAAGCCAAGGTAGCAAACGGGATTA	Bacteria/Planctomycetota/Planctomycetes/Pirellulales/Pirellulaceae	0	0	21	0	0	28	0	0	10	0	0	0	22	0	0	0	0	0	0	0	0	0	0	0	0	43	0	0	0	0	0	0	0	0	12	808	12	0	0	0	0	0	12	30	47	0	0
825	GTAAGACAGAGGTGGCAAGCGTTGTTCGGAATTACTGGGCGTAAAGGGCGCGCAGGCGGTTCGTCAAGTCCCGTGTGAAATCCCCCGGCTCAACTGGGGAACTGCGCGGGAAACTAGCGGGCTTGAGTTCGGGAGAGGGAAGCGGAATTCCGGGTGTAGCGGTGAAATGCGCAGATATCCGGAGGAACACCAGTGGCGAAGGCGGCTTCCTGGACCGACACTGACGCTGAGGCGCGAAAGCTAGGGGAGCGAACGGGATTA	Bacteria/Acidobacteriota/Vicinamibacteria/Subgroup 17	0	0	47	59	32	50	0	0	0	0	0	0	0	0	59	0	0	19	0	0	0	0	43	0	0	0	0	0	0	0	0	0	0	0	0	0	0	0	0	0	0	0	0	0	0	0	0
826	GTAATACGGAGGGTGCAAGCGTTAATCGGAATTACTGGGCGTAAAGCGTGCGTAGGCGGTTCGTTAAGTCAGATGTGAAAGCCCCGGGCTTAACCTGGGAACTGCATTTGAAACTGGCGGACTTGAGTTGAGTAGAGGGGAGTGGAATTTCAGGTGTAGCGGTGAAATGCGTAGATATCTGAAGGAACACCAGTGGCGAAGGCGACTCCCTGGACTCAAACTGACGCTGAGGTACGAAAGCGTGGGTAGCAAACAGGATTA	Bacteria/Proteobacteria/Gammaproteobacteria/Methylococcales/Methylomonadaceae/Crenothrix	0	0	0	0	0	0	0	0	0	0	0	0	0	0	0	0	0	0	0	11	0	0	0	0	0	0	0	0	0	0	0	0	0	0	0	0	0	0	24	17	12	0	0	21	0	0	0
827	GTAAAACGTAGGAGGCGAGCGTTATCCGGATTTACTGGGCGTAAAGCGCGTGTAGGCGGTACGATAAGTTGGATGTGAAAGCTCCTGGCTAAACTGGGAGAGGTCGTTCAATACTATCGAACTTGAGGATGGGAGAGGGAGGTGGAATTCCGGGTGTAGTGGTGAAATGCGTAGATATCCGGAGGAACACCAGTGGCGAAGGCGGCCTCCTGGCCCATTTCTGACGCTCAGACGCGAAAGCTAGGGTAGCAAACGGGATTA	Bacteria/Chloroflexi/Anaerolineae/Anaerolineales/Anaerolineaceae	16	0	0	0	7	0	0	0	0	0	0	0	0	0	31	0	0	0	0	13	0	0	13	0	16	0	0	0	0	0	87	0	8	0	0	9	0	0	0	11	13	0	0	16	13	14	19
828	GTAATACGAAGGGGGCTAGCGTTGTTCGGAATTACTGGGCGTAAAGCGCACGTAGGCGGACATTTAAGTCAGGGGTGAAATCCCAGGGCTCAACCCTGGAACTGCCTTTGATACTGGGTGTCTTGAGTACGAGAGAGGTGAGTGGAATTCCGAGTGTAGAGGTGAAATTCGTAGATATTCGGAAGAACACCAGTGGCGAAGGCGGCTCACTGGCTCGTAACTGACGCTGAGGTGCGAAAGCGTGGGGAGCAAACAGGATTA	Bacteria/Proteobacteria/Alphaproteobacteria/Rhizobiales/Pleomorphomonadaceae/Pleomorphomonas	0	0	0	0	0	0	0	0	0	0	0	0	0	0	0	0	25	0	0	0	0	0	0	0	0	0	0	0	0	0	0	0	0	0	0	0	0	20	0	0	0	0	0	0	0	0	0
829	GTAATACAGAGGGTGCAAGCGTTAATCGGAGTTACTGGGCGTAAAGGGCGCGTAGGCTGATATTTAAGTCGATTGTGAAATACCTGGGCTTAACCTGGGAACTGCATTCGATACTGGATGTCTAGAGTATGGTAGAGGAAAGTGGAATTTCCGGTGTAGCGATAAAATGCGTAGATATCGGGAAGAACATCAGGGCGAAGGCGGCTTTCTGGACCAATACTGACGCTGAGGCGCGAAAGCGTGGGGAGCAAACAGGATTA	Bacteria/Proteobacteria/Gammaproteobacteria/Coxiellales/Coxiellaceae/Coxiella	0	0	0	0	0	0	0	0	0	0	12	0	145	26	0	0	0	14	20	0	0	0	0	0	0	41	0	0	0	0	0	0	0	0	0	42	0	0	0	0	0	0	0	0	0	0	0
830	GTAATACAGAGGGTGCAAGCGTTAATCGGAATTACTGGGCGTAAAGCGCGCGTAGGCGGTTTGTTAAGTCGGATGTGAAAGCCCTGGGCTCAACCTGGGAACTGCATTCGAAACTGTCAGACTAGAGTATGGTAGAGGGAAGTGGAATTCCAGGTGTAGCGGTGAAATGCGTAGATATCTGGAGGAACATCAGTGGCGAAGGCGACTTCCTGGACCAATACTGACGCTGAGGTGCGAAAGCGTGGGGAGCAAACAGGATTA	Bacteria/Proteobacteria/Gammaproteobacteria/Ectothiorhodospirales	37	0	50	0	55	37	0	52	0	0	0	0	0	0	0	0	49	0	0	25	34	0	0	0	0	0	0	0	0	0	31	42	0	16	0	0	0	0	29	0	0	0	0	0	0	0	0
831	GTAATACGGAGGGTGCAAGCGTTAATCGGAATTACTGGGCGTAAAGCGCGCGCAGGCGGTTCGGTCAGTCGGATGTGAAAGCCCTGGGCTTAACCTGGGAATTGCATTCGAAACTGCCGAACTAGAGTATGGGAGAGGAAAGTGGAATTCCCGGTGTAGCGGTGAAATGCGTAGATATCGGGAGGAACACCAGTGGCGAAGGCGGCTTTCTGGCCCAATACTGACGCTCAGGTGCGAAAGCGTGGGGAGCAAACAGGATTA	Bacteria/Proteobacteria/Gammaproteobacteria/EPR3968-O8a-Bc78	0	0	9	0	0	0	0	0	25	19	0	0	0	77	0	0	0	0	0	0	23	0	9	86	0	0	30	0	0	0	0	0	0	21	17	25	701	0	22	0	0	0	0	0	0	0	0
832	GTAAGACGGAGGGTGCAAGCGTTATTCGGATTTATTGGGCGTAAAGAGTGTGTAGGCGGCCGGCCAAGCCAGATGTGAAAGCCCAGGGCTTAACCCTGGAAGTGCATTTGGAACTGGTTGGCTTGAGTTCGGGAGAGGGAAGTGGAATTCCGGGTGTAGAGGTGAAATTCGTAGATATCCGGAGGAACACCGGTGGCGAAGGCGACTTCCTGGACCGAAACTGACGCTGAGACACGAAAGCGTGGGGAGCAAACAGGATTA	Bacteria/Desulfobacterota/Desulfobaccia/Desulfobaccales/Desulfobaccaceae/Desulfobacca	0	0	0	0	0	0	0	0	0	0	0	0	0	0	0	0	0	0	0	0	0	0	0	0	0	0	0	0	0	0	0	0	0	0	0	0	0	0	0	0	0	0	82	0	0	0	0
833	GTAACACGTAGGATTCGAACGTTATCCGGAATTACTGGGCGTAAAGCGCGTGCAGGCGGTTTAGAAAGTTGGGTGTTAAATCTCCGGGCTCAACCCGGAGTCGTCGCCCAATACTACTAAACTAGAGGACGGTAGAGGGAGGTGGAATTCCGGGTGTAGCGGTGAAATGCGTAGATACCCGGAGGAACACCAGTGGCGAAGGCGGCCTCCTGGGCCGTACCTGACGCTCAGACGCGAAAGCTAGGGTAGCAAACGGGATTA	Bacteria/Chloroflexi/Anaerolineae/Anaerolineales/Anaerolineaceae	13	12	15	0	0	0	0	17	0	0	0	0	0	0	23	0	0	6	0	0	0	0	0	15	17	23	0	0	0	0	0	0	0	0	0	7	0	0	17	0	28	0	0	0	0	0	14
834	GTAATACGTAGGGGGCAAACGTTACTCGGAATTACTGGGCGTAAAGGGTGTGTAGGCGGCTGGGTAAGTCAAAGATGAAATCCCGAGGCTCAACTTCGGAACGGTCTTTGAAACTGCCCGGCTTGAGGATAGTAGAGGAGAATGGAATTCCCGGTGGAGCGGTGAAATGCGTTGATATCGGGAGGAACACCTGAGGCGTAAGCGATTCTCTAGGCTATTCCTGACGCTGAAACACGAAAGCTAGGGGAGCGAACGGGATTA	Bacteria/Acidobacteriota/Aminicenantia/Aminicenantales	0	0	0	0	5	0	0	133	0	0	13	0	0	0	11	0	6	0	0	15	24	12	21	0	0	0	0	0	0	0	7	0	0	0	0	0	0	0	0	0	19	0	0	0	0	0	0
835	GTAATACGTAGGTGGCGAGCGTTATCCGGATTTACTGGGCGTAAAGGGAGCGTAGGCGGATGATTAAGTGGGATGTGAAATACCCGGGCTCAACTTGGGTGCTGCATTCCAAACTGGTTATCTAGAGTGCAGGAGAGGAGAGTGGAATTCCTAGTGTAGCGGTGAAATGCGTAGAGATTAGGAAGAACGCCAGTGGCGAAGGCGACTCTCTGGACTGTAACTGACGCTGAGGCTCGAAAGCGTGGGGAGCAAACAGGATTA	Bacteria/Firmicutes/Clostridia/Clostridiales/Clostridiaceae/Clostridium sensu stricto 1	0	0	0	0	0	0	21	0	0	0	0	0	0	0	84	0	0	0	0	0	0	0	0	0	0	0	0	0	0	69	0	0	0	13	0	0	0	0	0	0	0	0	0	0	0	0	0
836	GTAATACCCGCGGCCCGAGTGGTGCTCATTATTATTGAGCTTAAAGCGTTCGTAGCCGGCCTCGTAAATCCTTGGGTAAATCGGGCAGCTCAACTGTTCGAATTCCGAGGAGACTGCGAGGCTCGGGACCGGGAGAGGTCAGAGGTACTCTTGGGGTAGGGGTAAAATCCTGTAATCCTGAGAGGACCACCAGTGGCGAAGGCGTCTGACTAGAACGGATCCGACGGTGAGGGACGAAGCCCTGGGGCGCAAACGGGATTA	Archaea/Thermoplasmatota/Thermoplasmata/Methanomassiliicoccales	0	0	0	0	0	0	0	0	0	0	0	0	0	0	29	0	0	0	0	0	0	0	0	0	0	0	0	0	0	0	0	0	0	0	0	0	0	0	0	0	0	0	0	0	0	0	0
[truncated: 17,884 more rows]
[truncated: 148 more columns]

## Sheet: Organic matter aggregates ASVs
ASV	Sequence	Taxa (SILVA nr99 v138.1)	S1 (4-N) Aug 27	S2 (4-M) Aug 01	S3 (3-I) Aug 27
[truncated: 905 more rows]
