# Supplementary material for: Methane emissions offset atmospheric carbon dioxide uptake in coastal macroalgae, mixed vegetation and sediment ecosystems
Source: Nat Commun. 2023 Jan 3;14:42. doi: 10.1038/s41467-022-35673-9 (PMC9810657; doi:10.1038/s41467-022-35673-9)
Supplement: Supplementary file 5 — Source Data [file 41467_2022_35673_MOESM5_ESM.xlsx]

## Sheet: Figure 1
Season	Habitat type	Timestamp	Hour of day (15 min intervals and binned in 2-hour blocks)	CH4 flux (mg CH4 m2 h-1)	CO2 flux (mg CO2 m2 h-1)
Spring	Bare sediments	2020-05-18 15:14:00	18	0.013804	-1.97702
Spring	Bare sediments	2020-05-18 15:29:00	18	0.00225733	-0.552122
Spring	Bare sediments	2020-05-18 15:57:00	18	0.015526	-5.22009
Spring	Bare sediments	2020-05-18 16:12:00	18	0.0222911	-7.34854
Spring	Bare sediments	2020-05-18 16:41:00	18	0.00189894	-0.560433
Spring	Bare sediments	2020-05-18 16:56:00	18	0.000691253	-0.204351
Spring	Bare sediments	2020-05-18 17:24:00	20	0.000683861	-0.213867
Spring	Bare sediments	2020-05-18 17:39:00	20	0.000206126	-0.0697096
Spring	Bare sediments	2020-05-18 18:07:00	20	0.000343681	-0.112145
Spring	Bare sediments	2020-05-18 18:22:00	20	0.00113087	-0.308287
Spring	Bare sediments	2020-05-18 18:50:00	20	0.000761345	-0.277211
Spring	Bare sediments	2020-05-18 19:05:00	22	0.00136259	-0.479019
Spring	Bare sediments	2020-05-18 19:33:00	22	0.000734333	-0.231472
Spring	Bare sediments	2020-05-18 19:48:00	22	0.000349361	-0.135273
Spring	Bare sediments	2020-05-18 20:16:00	22	0.000429574	-0.153204
Spring	Bare sediments	2020-05-18 20:31:00	22	0.000860611	-0.215843
Spring	Bare sediments	2020-05-18 20:59:00	22	0.000693131	-0.126705
Spring	Bare sediments	2020-05-18 21:14:00	24	0.0013952	-0.21202
Spring	Bare sediments	2020-05-18 21:29:00	24	0.00177069	-0.249135
Spring	Bare sediments	2020-05-18 21:57:00	24	0.00105051	-0.162478
Spring	Bare sediments	2020-05-18 22:12:00	24	0.000719893	-0.130971
Spring	Bare sediments	2020-05-18 22:40:00	24	0.000292005	-0.0560516
Spring	Bare sediments	2020-05-18 22:55:00	24	0.000194557	-0.0269794
Spring	Bare sediments	2020-05-18 23:23:00	2	0.000509267	-0.0884173
Spring	Bare sediments	2020-05-18 23:38:00	2	0.00017125	-0.0261601
Spring	Bare sediments	2020-05-19 00:06:00	2	0.000273741	-0.0205142
Spring	Bare sediments	2020-05-19 00:21:00	2	0.000416976	-0.0309172
Spring	Bare sediments	2020-05-19 00:49:00	2	0.000297697	0.00815326
Spring	Bare sediments	2020-05-19 01:04:00	4	0.000395286	0.0488941
Spring	Bare sediments	2020-05-19 01:32:00	4	0.00106666	0.223208
Spring	Bare sediments	2020-05-19 01:47:00	4	0.000407671	0.0955521
Spring	Bare sediments	2020-05-19 02:15:00	4	0.000585017	0.131849
Spring	Bare sediments	2020-05-19 02:30:00	4	0.000183429	0.0333358
Spring	Bare sediments	2020-05-19 02:45:00	4	0.000510111	0.144372
Spring	Bare sediments	2020-05-19 03:13:00	6	0.000234241	0.0729818
Spring	Bare sediments	2020-05-19 04:35:00	6	0.000876038	0.321876
Spring	Bare sediments	2020-05-19 04:50:00	6	0.00275614	1.12574
Spring	Bare sediments	2020-05-19 05:18:00	8	0.00539481	2.27085
Spring	Bare sediments	2020-05-19 05:33:00	8	0.0026525	1.15194
Spring	Bare sediments	2020-05-19 06:01:00	8	0.00355386	0.609723
Spring	Bare sediments	2020-05-19 06:16:00	8	0.00246356	-0.10296
Spring	Bare sediments	2020-05-19 06:44:00	8	0.00304885	-0.0457596
Spring	Bare sediments	2020-05-19 06:59:00	8	0.00322441	0.0661949
Spring	Bare sediments	2020-05-19 07:14:00	10	0.00276116	0.105955
Spring	Bare sediments	2020-05-19 07:42:00	10	0.00264268	-0.116267
Spring	Bare sediments	2020-05-19 07:57:00	10	0.00371171	-0.0905193
Spring	Bare sediments	2020-05-19 08:25:00	10	0.0073876	1.20151
Spring	Bare sediments	2020-05-19 08:41:00	10	0.00851387	2.1665
Spring	Bare sediments	2020-05-19 09:09:00	12	0.0118563	1.74369
Spring	Bare sediments	2020-05-19 09:24:00	12	0.00451535	0.389452
Spring	Bare sediments	2020-05-19 09:52:00	12	0.0118454	0.892222
Spring	Bare sediments	2020-05-19 10:07:00	12	0.00906979	0.663251
Spring	Bare sediments	2020-05-19 10:35:00	12	0.010543	-0.0378961
Spring	Bare sediments	2020-05-19 10:50:00	12	0.0180332	-1.74633
Spring	Bare sediments	2020-05-19 11:18:00	14	0.00535443	-0.316754
Spring	Bare sediments	2020-05-19 11:33:00	14	0.00529708	-0.24802
Spring	Bare sediments	2020-05-19 12:01:00	14	0.0232907	-0.791941
Spring	Bare sediments	2020-05-19 12:16:00	14	0.0165075	-0.19546
Spring	Bare sediments	2020-05-19 12:31:00	14	0.0161281	-0.621832
Spring	Bare sediments	2020-05-19 12:59:00	14	0.0112865	-1.6651
Spring	Bare sediments	2020-05-19 13:14:00	16	0.0110802	-1.89129
Spring	Bare sediments	2020-05-19 13:42:00	16	0.0124803	-2.23945
Spring	Bare sediments	2020-05-19 13:57:00	16	0.00601661	-1.09249
Spring	Bare sediments	2020-05-19 14:25:00	16	0.0177222	-3.65291
Spring	Macroalgae	2020-05-19 14:41:00	16	0.0232124	-11.9995
Spring	Macroalgae	2020-05-19 15:09:00	18	0.0296361	-15.1607
Spring	Macroalgae	2020-05-19 15:24:00	18	0.0108678	-4.86993
Spring	Macroalgae	2020-05-19 15:52:00	18	0.00263248	-1.24211
Spring	Macroalgae	2020-05-19 16:07:00	18	0.00188987	-1.26938
Spring	Macroalgae	2020-05-19 16:35:00	18	0.00215471	-1.39919
Spring	Macroalgae	2020-05-19 16:50:00	18	0.00308672	-1.94261
Spring	Macroalgae	2020-05-19 17:18:00	20	0.0025238	-1.61141
Spring	Macroalgae	2020-05-19 17:33:00	20	0.00218857	-1.34896
Spring	Macroalgae	2020-05-19 18:01:00	20	0.00235161	-1.39561
Spring	Macroalgae	2020-05-19 18:16:00	20	0.00235291	-1.32896
Spring	Macroalgae	2020-05-19 18:31:00	20	0.00162631	-0.997682
Spring	Macroalgae	2020-05-19 18:59:00	20	0.00107258	-0.627501
Spring	Macroalgae	2020-05-19 19:14:00	22	0.00190018	-1.19376
Spring	Macroalgae	2020-05-19 19:42:00	22	0.000972327	-0.537968
Spring	Macroalgae	2020-05-19 20:00:00	22	0.000486092	-0.257462
Spring	Macroalgae	2020-05-19 20:43:00	22	0.000255356	-0.141879
Spring	Macroalgae	2020-05-19 21:11:00	24	0.00302394	-1.72327
Spring	Macroalgae	2020-05-19 21:26:00	24	0.000730671	-0.414006
Spring	Macroalgae	2020-05-19 21:54:00	24	0.000954842	-0.508619
Spring	Macroalgae	2020-05-19 22:09:00	24	0.000855903	-0.458476
Spring	Macroalgae	2020-05-19 22:37:00	24	0.000583067	-0.310996
Spring	Macroalgae	2020-05-19 22:52:00	24	0.000628785	-0.318315
Spring	Macroalgae	2020-05-19 23:20:00	2	0.000736712	-0.377231
Spring	Macroalgae	2020-05-19 23:35:00	2	0.000733014	-0.350503
Spring	Macroalgae	2020-05-20 00:03:00	2	0.000389782	-0.209404
Spring	Macroalgae	2020-05-20 00:18:00	2	0.000388706	-0.229337
Spring	Macroalgae	2020-05-20 00:46:00	2	0.00135332	-0.754929
Spring	Macroalgae	2020-05-20 01:01:00	4	0.00181635	-0.974114
Spring	Macroalgae	2020-05-20 01:16:00	4	0.00207459	-1.09001
Spring	Macroalgae	2020-05-20 01:44:00	4	0.000912882	-0.429466
Spring	Macroalgae	2020-05-20 01:59:00	4	0.000383603	-0.175263
Spring	Macroalgae	2020-05-20 02:27:00	4	0.000693673	-0.288768
Spring	Macroalgae	2020-05-20 02:42:00	4	0.000298045	-0.126495
Spring	Macroalgae	2020-05-20 03:10:00	6	0.00086953	-0.389213
Spring	Macroalgae	2020-05-20 03:25:00	6	0.00199574	-0.864772
Spring	Macroalgae	2020-05-20 03:53:00	6	0.0019015	-0.687648
Spring	Macroalgae	2020-05-20 04:08:00	6	0.0017353	-0.577882
Spring	Macroalgae	2020-05-20 04:36:00	6	0.00214029	-0.833486
Spring	Macroalgae	2020-05-20 04:51:00	6	0.00203681	-0.789174
Spring	Macroalgae	2020-05-20 05:19:00	8	0.00143595	-0.562469
Spring	Macroalgae	2020-05-20 05:34:00	8	0.00210169	-0.698104
Spring	Macroalgae	2020-05-20 06:03:00	8	0.00164511	-0.641253
Spring	Macroalgae	2020-05-20 06:18:00	8	0.0021739	-1.53142
Spring	Macroalgae	2020-05-20 06:33:00	8	0.00211575	-1.80106
Spring	Macroalgae	2020-05-20 07:01:00	10	0.0030473	-2.80417
Spring	Macroalgae	2020-05-20 07:16:00	10	0.00367871	-2.61571
Spring	Macroalgae	2020-05-20 07:44:00	10	0.00681798	-3.57758
Spring	Macroalgae	2020-05-20 07:59:00	10	0.00413284	-1.67896
Spring	Macroalgae	2020-05-20 08:27:00	10	0.0116684	-4.13926
Spring	Macroalgae	2020-05-20 08:42:00	10	0.0110685	-2.8609
Spring	Macroalgae	2020-05-20 09:10:00	12	0.012368	-5.07429
Spring	Macroalgae	2020-05-20 09:25:00	12	0.00774179	-3.98689
Spring	Macroalgae	2020-05-20 09:53:00	12	0.0105579	-5.97625
Spring	Macroalgae	2020-05-20 10:08:00	12	0.00709164	-4.83738
Spring	Macroalgae	2020-05-20 10:36:00	12	0.0070134	-4.9347
Spring	Macroalgae	2020-05-20 10:51:00	12	0.00745641	-5.26044
Spring	Macroalgae	2020-05-20 11:19:00	14	0.00505182	-3.25507
Spring	Macroalgae	2020-05-20 11:34:00	14	0.00697365	-5.29266
Spring	Macroalgae	2020-05-20 11:49:00	14	0.00490461	-3.98604
Spring	Macroalgae	2020-05-20 12:17:00	14	0.00658092	-5.24406
Spring	Macroalgae	2020-05-20 12:32:00	14	0.00371599	-2.59311
Spring	Macroalgae	2020-05-20 13:00:00	16	0.00707079	-5.19013
Spring	Macroalgae	2020-05-20 13:15:00	16	0.00151831	-1.15186
Spring	Mixed vegetation	2020-05-20 13:43:00	16	0.00388089	-2.75342
Spring	Mixed vegetation	2020-05-20 13:58:00	16	0.0102795	-6.70155
Spring	Mixed vegetation	2020-05-20 14:26:00	16	0.0127516	-9.6094
Spring	Mixed vegetation	2020-05-20 14:41:00	16	0.0113589	-7.82129
Spring	Mixed vegetation	2020-05-20 15:09:00	18	0.01589	-10.9283
Spring	Mixed vegetation	2020-05-20 15:24:00	18	0.00337944	-2.53223
Spring	Mixed vegetation	2020-05-20 15:52:00	18	0.0131219	-10.1152
Spring	Mixed vegetation	2020-05-20 16:07:00	18	0.0214668	-16.1725
Spring	Mixed vegetation	2020-05-20 16:35:00	18	0.00300546	-2.29158
Spring	Mixed vegetation	2020-05-20 16:50:00	18	0.00873308	-8.06405
Spring	Mixed vegetation	2020-05-20 17:18:00	20	0.0060309	-5.78396
Spring	Mixed vegetation	2020-05-20 17:33:00	20	0.00971169	-9.25121
Spring	Mixed vegetation	2020-05-20 17:48:00	20	0.00332101	-2.84439
Spring	Mixed vegetation	2020-05-20 18:16:00	20	0.00256432	-2.19383
Spring	Mixed vegetation	2020-05-20 18:31:00	20	0.00357016	-3.12394
Spring	Mixed vegetation	2020-05-20 18:59:00	20	0.000207776	-0.179096
Spring	Mixed vegetation	2020-05-20 19:14:00	22	0.000187046	-0.159958
Spring	Mixed vegetation	2020-05-20 19:42:00	22	0.00128978	-1.10522
Spring	Mixed vegetation	2020-05-20 19:57:00	22	0.00270908	-2.26314
Spring	Mixed vegetation	2020-05-20 20:25:00	22	0.000976938	-0.753298
Spring	Mixed vegetation	2020-05-20 20:40:00	22	0.00110095	-0.676353
Spring	Mixed vegetation	2020-05-20 21:08:00	24	0.00337414	-1.77867
Spring	Mixed vegetation	2020-05-20 21:23:00	24	0.00207368	-0.958256
Spring	Mixed vegetation	2020-05-20 21:51:00	24	0.00101708	-0.368035
Spring	Mixed vegetation	2020-05-20 22:06:00	24	0.00542151	-1.71405
Spring	Mixed vegetation	2020-05-20 22:34:00	24	0.00409037	-0.93736
Spring	Mixed vegetation	2020-05-20 22:49:00	24	0.00212484	-0.354155
Spring	Mixed vegetation	2020-05-20 23:04:00	2	0.00321149	-0.80754
Spring	Mixed vegetation	2020-05-20 23:32:00	2	0.000763647	-0.164901
Spring	Mixed vegetation	2020-05-20 23:47:00	2	0.000549092	-0.0721039
Spring	Mixed vegetation	2020-05-21 00:15:00	2	0.000825878	-0.190743
Spring	Mixed vegetation	2020-05-21 00:30:00	2	0.000656263	-0.1498
Spring	Mixed vegetation	2020-05-21 00:58:00	2	0.000494379	-0.130313
Spring	Mixed vegetation	2020-05-21 01:13:00	4	0.000398785	-0.0894806
Spring	Mixed vegetation	2020-05-21 01:41:00	4	0.000423475	-0.108956
Spring	Mixed vegetation	2020-05-21 01:56:00	4	0.000403032	-0.182424
Spring	Mixed vegetation	2020-05-21 02:24:00	4	0.000243557	-0.145231
Spring	Mixed vegetation	2020-05-21 02:39:00	4	0.000187372	-0.0912472
Spring	Mixed vegetation	2020-05-21 03:07:00	6	0.000651703	-0.296434
Spring	Mixed vegetation	2020-05-21 03:22:00	6	0.0012216	-0.534101
Spring	Mixed vegetation	2020-05-21 03:50:00	6	0.000518248	-0.178222
Spring	Mixed vegetation	2020-05-21 04:05:00	6	0.0014232	-0.395367
Spring	Mixed vegetation	2020-05-21 04:34:00	6	0.00219971	-0.464779
Spring	Mixed vegetation	2020-05-21 04:49:00	6	0.00548068	-0.954796
Spring	Mixed vegetation	2020-05-21 05:04:00	8	0.0051399	-0.58827
Spring	Mixed vegetation	2020-05-21 05:32:00	8	0.00592879	-0.710051
Spring	Mixed vegetation	2020-05-21 05:47:00	8	0.00601698	-0.95269
Spring	Mixed vegetation	2020-05-21 06:15:00	8	0.00522548	-1.16055
Spring	Mixed vegetation	2020-05-21 06:30:00	8	0.00194104	-0.742324
Spring	Mixed vegetation	2020-05-21 06:58:00	8	0.00214087	-0.675276
Spring	Mixed vegetation	2020-05-21 07:13:00	10	0.0125108	-3.50146
Spring	Mixed vegetation	2020-05-21 07:41:00	10	0.0146925	-5.38104
Spring	Mixed vegetation	2020-05-21 07:56:00	10	0.00520498	-2.43716
Spring	Mixed vegetation	2020-05-21 08:25:00	10	0.0176503	-7.64115
Spring	Mixed vegetation	2020-05-21 08:40:00	10	0.0221221	-9.10892
Spring	Mixed vegetation	2020-05-21 09:10:00	12	0.0158792	-6.06023
Spring	Mixed vegetation	2020-05-21 09:25:00	12	0.0171616	-6.33738
Spring	Mixed vegetation	2020-05-21 09:54:00	12	0.0429301	-14.5518
Spring	Mixed vegetation	2020-05-21 10:10:00	12	0.044133	-17.1653
Spring	Mixed vegetation	2020-05-21 10:39:00	12	0.0481346	-20.5532
Spring	Mixed vegetation	2020-05-21 10:54:00	12	0.0455663	-19.5502
Spring	Mixed vegetation	2020-05-21 11:22:00	14	0.057991	-25.1951
Spring	Mixed vegetation	2020-05-21 11:37:00	14	0.0407624	-18.8024
Spring	Mixed vegetation	2020-05-21 12:05:00	14	0.06592	-29.4783
Spring	Mixed vegetation	2020-05-21 12:20:00	14	0.0831471	-35.8162
Spring	Mixed vegetation	2020-05-21 12:35:00	14	0.0601872	-26.3763
Spring	Mixed vegetation	2020-05-21 13:03:00	16	0.077366	-35.626
Spring	Mixed vegetation	2020-05-21 13:18:00	16	0.0547379	-24.4637
Spring	Mixed vegetation	2020-05-21 13:46:00	16	0.0646557	-33.5374
Spring	Mixed vegetation	2020-05-21 14:01:00	16	0.0781074	-44.2511
Spring	Mixed vegetation	2020-05-21 14:30:00	16	0.0743011	-42.8547
Spring	Bare sediments	2020-05-21 15:05:00	18	0.0714769	-45.0866
Spring	Bare sediments	2020-05-21 15:20:00	18	0.0412204	-22.5151
Spring	Bare sediments	2020-05-21 15:35:00	18	0.0335444	-21.0466
Spring	Bare sediments	2020-05-21 16:03:00	18	0.0162021	-10.4117
Spring	Bare sediments	2020-05-21 16:18:00	18	0.00681749	-4.35727
Spring	Bare sediments	2020-05-21 16:46:00	18	0.00587731	-3.57842
Spring	Bare sediments	2020-05-21 17:01:00	20	0.00259682	-1.68263
Spring	Bare sediments	2020-05-21 17:29:00	20	0.000851083	-0.618613
Spring	Bare sediments	2020-05-21 17:44:00	20	0.00064705	-0.413546
Spring	Bare sediments	2020-05-21 18:12:00	20	0.000443752	-0.237215
Spring	Bare sediments	2020-05-21 18:27:00	20	0.000493334	-0.286536
Spring	Bare sediments	2020-05-21 18:55:00	20	0.000397631	-0.232555
Spring	Bare sediments	2020-05-21 19:10:00	22	0.000195312	-0.111218
Spring	Bare sediments	2020-05-21 19:38:00	22	0.000208927	-0.111888
Spring	Bare sediments	2020-05-21 19:53:00	22	0.000140444	-0.0841678
Spring	Bare sediments	2020-05-21 20:21:00	22	0.000206855	-0.11811
Spring	Bare sediments	2020-05-21 20:36:00	22	0.000247337	-0.126508
Spring	Bare sediments	2020-05-21 20:51:00	22	0.000665083	-0.353538
Spring	Bare sediments	2020-05-21 21:19:00	24	0.000237489	-0.12414
Spring	Bare sediments	2020-05-21 21:34:00	24	0.000231338	-0.120336
Spring	Bare sediments	2020-05-21 22:02:00	24	0.000218439	-0.104868
Spring	Bare sediments	2020-05-21 22:17:00	24	0.000294872	-0.138653
Spring	Bare sediments	2020-05-21 22:45:00	24	0.00024883	-0.103856
Spring	Bare sediments	2020-05-21 23:00:00	2	0.00054301	-0.217339
Spring	Bare sediments	2020-05-21 23:28:00	2	0.000517524	-0.205327
Spring	Bare sediments	2020-05-21 23:43:00	2	0.000523776	-0.197637
Spring	Bare sediments	2020-05-22 00:11:00	2	0.000493164	-0.196384
Spring	Bare sediments	2020-05-22 00:26:00	2	0.000732042	-0.268211
Spring	Bare sediments	2020-05-22 00:54:00	2	0.000661022	-0.202795
Spring	Bare sediments	2020-05-22 01:09:00	4	0.000757842	-0.188496
Spring	Bare sediments	2020-05-22 01:37:00	4	0.000551706	-0.119854
Spring	Bare sediments	2020-05-22 01:52:00	4	0.000599231	-0.097695
Spring	Bare sediments	2020-05-22 02:20:00	4	0.000588962	-0.0962478
Spring	Bare sediments	2020-05-22 02:35:00	4	0.00134455	-0.109206
Spring	Bare sediments	2020-05-22 02:50:00	4	0.00111038	-0.0194344
Spring	Bare sediments	2020-05-22 03:18:00	6	0.00195462	0.0453247
Spring	Bare sediments	2020-05-22 03:33:00	6	0.0017156	0.0102657
Spring	Bare sediments	2020-05-22 04:01:00	6	0.000882864	-0.0438089
Spring	Bare sediments	2020-05-22 04:16:00	6	0.000800471	-0.035042
Spring	Bare sediments	2020-05-22 04:44:00	6	0.000556829	-0.0216043
Spring	Bare sediments	2020-05-22 04:59:00	6	0.000712108	-0.0310961
Spring	Bare sediments	2020-05-22 05:27:00	8	0.000727285	-0.0147274
Spring	Bare sediments	2020-05-22 05:42:00	8	0.000771004	0.0138482
Spring	Bare sediments	2020-05-22 06:10:00	8	0.00160184	0.0426667
Spring	Bare sediments	2020-05-22 06:25:00	8	0.000736577	0.0126482
Spring	Bare sediments	2020-05-22 06:54:00	8	0.00143693	0.0806293
Spring	Bare sediments	2020-05-22 07:09:00	10	0.00371231	0.292631
Spring	Bare sediments	2020-05-22 07:37:00	10	0.00541627	0.42403
Spring	Bare sediments	2020-05-22 07:52:00	10	0.00636885	0.419986
Spring	Bare sediments	2020-05-22 08:07:00	10	0.00691442	0.152117
Spring	Bare sediments	2020-05-22 08:35:00	10	0.00241452	-0.0457022
Spring	Bare sediments	2020-05-22 08:50:00	10	0.00127371	-0.0681784
Spring	Bare sediments	2020-05-22 09:18:00	12	0.00119194	-0.0861172
Spring	Bare sediments	2020-05-22 09:33:00	12	0.00205381	-0.147904
Spring	Bare sediments	2020-05-22 10:01:00	12	0.0121959	-1.3275
Spring	Bare sediments	2020-05-22 10:16:00	12	0.027816	-5.04585
Spring	Bare sediments	2020-05-22 10:44:00	12	0.0107029	-1.47844
Spring	Bare sediments	2020-05-22 10:59:00	12	0.0147844	-2.19477
Spring	Bare sediments	2020-05-22 11:27:00	14	0.0488419	-8.26926
Spring	Bare sediments	2020-05-22 11:42:00	14	0.0450818	-8.93213
Spring	Bare sediments	2020-05-22 12:10:00	14	0.0513785	-11.513
Spring	Bare sediments	2020-05-22 12:25:00	14	0.0545613	-14.274
Spring	Bare sediments	2020-05-22 12:53:00	14	0.033638	-10.1427
Spring	Bare sediments	2020-05-22 13:08:00	16	0.0342316	-12.1556
Spring	Bare sediments	2020-05-22 13:23:00	16	0.0369398	-14.1203
Spring	Bare sediments	2020-05-22 13:52:00	16	0.0224462	-9.92485
Spring	Bare sediments	2020-05-22 14:07:00	16	0.0124429	-6.31544
Spring	Macroalgae	2020-05-22 14:35:00	16	0.0622129	-23.4772
Spring	Macroalgae	2020-05-22 14:50:00	16	0.0432383	-26.0165
Spring	Macroalgae	2020-05-22 15:18:00	18	0.0194844	-18.7172
Spring	Macroalgae	2020-05-22 15:33:00	18	0.0123614	-12.5598
Spring	Macroalgae	2020-05-22 16:01:00	18	0.0165054	-16.5471
Spring	Macroalgae	2020-05-22 16:16:00	18	0.0102531	-10.0439
Spring	Macroalgae	2020-05-22 16:44:00	18	0.00678946	-7.8278
Spring	Macroalgae	2020-05-22 16:59:00	18	0.00595471	-7.73338
Spring	Macroalgae	2020-05-22 17:27:00	20	0.00437106	-5.51412
Spring	Macroalgae	2020-05-22 17:42:00	20	0.0116623	-8.68912
Spring	Macroalgae	2020-05-22 18:10:00	20	0.00349514	-3.35893
Spring	Macroalgae	2020-05-22 18:25:00	20	0.000423787	-0.549405
Spring	Macroalgae	2020-05-22 18:53:00	20	0.000372455	-0.474913
Spring	Macroalgae	2020-05-22 19:08:00	22	0.00030473	-0.393539
Spring	Macroalgae	2020-05-22 19:23:00	22	0.000244807	-0.306984
Spring	Macroalgae	2020-05-22 19:51:00	22	0.00034829	-0.391281
Spring	Macroalgae	2020-05-22 20:06:00	22	0.000190223	-0.194862
Spring	Macroalgae	2020-05-22 20:34:00	22	0.000223022	-0.202075
Spring	Macroalgae	2020-05-22 20:49:00	22	0.000249595	-0.210025
Spring	Macroalgae	2020-05-22 21:17:00	24	0.000472	-0.366369
Spring	Macroalgae	2020-05-22 21:32:00	24	0.00184826	-1.39519
Spring	Macroalgae	2020-05-22 22:01:00	24	0.00293938	-2.1221
Spring	Macroalgae	2020-05-22 22:16:00	24	0.00244372	-1.75379
Spring	Macroalgae	2020-05-22 22:44:00	24	0.00312993	-2.21778
Spring	Macroalgae	2020-05-22 22:59:00	24	0.00344354	-2.43442
Spring	Macroalgae	2020-05-22 23:27:00	2	0.00761738	-5.9129
Spring	Macroalgae	2020-05-22 23:42:00	2	0.00883737	-6.79198
Spring	Macroalgae	2020-05-23 00:10:00	2	0.0196566	-14.1221
Spring	Macroalgae	2020-05-23 00:25:00	2	0.0223636	-14.1074
Spring	Macroalgae	2020-05-23 00:53:00	2	0.028619	-17.0181
Spring	Macroalgae	2020-05-23 01:08:00	4	0.0255801	-17.1757
Spring	Macroalgae	2020-05-23 01:23:00	4	0.0248811	-18.5113
Spring	Macroalgae	2020-05-23 01:51:00	4	0.0214751	-17.2433
Spring	Macroalgae	2020-05-23 02:06:00	4	0.011723	-9.38509
Spring	Macroalgae	2020-05-23 07:17:00	10	0.0263154	-20.3661
Spring	Macroalgae	2020-05-23 07:45:00	10	0.0630574	-43.44
Spring	Macroalgae	2020-05-23 08:00:00	10	0.048847	-33.9593
Spring	Macroalgae	2020-05-23 08:28:00	10	0.0356608	-25.1355
Spring	Macroalgae	2020-05-23 08:43:00	10	0.030503	-21.1212
Spring	Macroalgae	2020-05-23 09:11:00	12	0.0349818	-24.4743
Spring	Macroalgae	2020-05-23 09:26:00	12	0.0419198	-30.8972
Spring	Macroalgae	2020-05-23 09:54:00	12	0.0294996	-23.0817
Spring	Macroalgae	2020-05-23 10:09:00	12	0.0249973	-20.8001
Spring	Macroalgae	2020-05-23 10:24:00	12	0.0471602	-36.6739
Spring	Macroalgae	2020-05-23 10:52:00	12	0.0376863	-26.4077
Spring	Macroalgae	2020-05-23 11:07:00	14	0.0624543	-43.3659
Spring	Macroalgae	2020-05-23 11:35:00	14	0.0116811	-7.99961
Spring	Macroalgae	2020-05-23 11:50:00	14	0.00652279	-4.4703
Spring	Macroalgae	2020-05-23 12:18:00	14	0.00570539	-3.9955
Spring	Macroalgae	2020-05-23 12:33:00	14	0.00263813	-1.93853
Spring	Macroalgae	2020-05-23 13:01:00	16	0.00356335	-2.44911
Spring	Macroalgae	2020-05-23 13:16:00	16	0.00157554	-1.09116
Spring	Macroalgae	2020-05-23 13:44:00	16	0.00237726	-1.601
Spring	Macroalgae	2020-05-23 13:59:00	16	0.00151012	-0.958884
Spring	Macroalgae	2020-05-23 14:27:00	16	0.00115447	-0.695916
Spring	Mixed vegetation	2020-05-23 14:42:00	16	0.00110928	-0.612885
Spring	Mixed vegetation	2020-05-23 15:12:00	18	0.000677789	-0.302126
Spring	Mixed vegetation	2020-05-23 15:37:00	18	0.000514275	-0.234049
Spring	Mixed vegetation	2020-05-23 16:05:00	18	0.00296331	-1.15201
Spring	Mixed vegetation	2020-05-23 16:20:00	18	0.0171645	-6.23172
Spring	Mixed vegetation	2020-05-23 16:48:00	18	0.0837634	-33.6235
Spring	Mixed vegetation	2020-05-23 17:03:00	20	0.0758531	-29.67
Spring	Mixed vegetation	2020-05-23 17:31:00	20	0.104716	-37.482
Spring	Mixed vegetation	2020-05-23 17:46:00	20	0.0939878	-29.9361
Spring	Mixed vegetation	2020-05-23 18:14:00	20	0.0968994	-24.8332
Spring	Mixed vegetation	2020-05-23 18:29:00	20	0.103496	-21.4445
Spring	Mixed vegetation	2020-05-23 18:57:00	20	0.0960554	-19.3325
Spring	Mixed vegetation	2020-05-23 19:12:00	22	0.0423775	-7.63669
Spring	Mixed vegetation	2020-05-23 19:40:00	22	0.0380139	-6.3351
Spring	Mixed vegetation	2020-05-23 19:55:00	22	0.0420274	-5.83808
Spring	Mixed vegetation	2020-05-23 20:10:00	22	0.0115585	-1.38442
Spring	Mixed vegetation	2020-05-23 20:38:00	22	0.0285131	1.48051
Spring	Mixed vegetation	2020-05-23 20:53:00	22	0.039643	1.44724
Spring	Mixed vegetation	2020-05-23 21:21:00	24	0.0348737	2.5571
Spring	Mixed vegetation	2020-05-23 21:36:00	24	0.0244052	2.17728
Spring	Mixed vegetation	2020-05-23 22:04:00	24	0.0251198	2.2101
Spring	Mixed vegetation	2020-05-23 22:19:00	24	0.00859063	1.13989
Spring	Mixed vegetation	2020-05-23 22:47:00	24	0.00904551	1.67035
Spring	Mixed vegetation	2020-05-23 23:02:00	2	0.0120023	2.73857
Spring	Mixed vegetation	2020-05-23 23:30:00	2	0.00210717	0.537208
Spring	Mixed vegetation	2020-05-23 23:45:00	2	0.00172609	0.408247
Spring	Mixed vegetation	2020-05-24 00:13:00	2	0.00324408	1.07615
Spring	Mixed vegetation	2020-05-24 00:28:00	2	0.0153094	5.05387
Spring	Mixed vegetation	2020-05-24 00:56:00	2	0.0156922	5.82023
Spring	Mixed vegetation	2020-05-24 01:11:00	4	0.0207955	10.022
Spring	Mixed vegetation	2020-05-24 01:26:00	4	0.00346493	1.78184
Spring	Mixed vegetation	2020-05-24 01:54:00	4	0.00223415	0.943882
Spring	Mixed vegetation	2020-05-24 02:09:00	4	0.00499076	2.20553
Spring	Mixed vegetation	2020-05-24 02:38:00	4	0.00800594	3.58176
Spring	Mixed vegetation	2020-05-24 02:53:00	4	0.00744055	3.41847
Spring	Mixed vegetation	2020-05-24 03:21:00	6	0.00752745	3.53566
Spring	Mixed vegetation	2020-05-24 03:36:00	6	0.0118735	5.51318
Spring	Mixed vegetation	2020-05-24 04:04:00	6	0.00209998	0.954836
Spring	Mixed vegetation	2020-05-24 04:19:00	6	0.000873068	0.337743
Spring	Mixed vegetation	2020-05-24 04:47:00	6	0.00342848	1.47951
Spring	Mixed vegetation	2020-05-24 05:02:00	8	0.00436367	1.95753
Spring	Mixed vegetation	2020-05-24 05:30:00	8	0.0060172	2.58409
Spring	Mixed vegetation	2020-05-24 05:45:00	8	0.0144521	5.04143
Spring	Mixed vegetation	2020-05-24 06:13:00	8	0.0261365	7.73272
Spring	Mixed vegetation	2020-05-24 06:28:00	8	0.0163077	3.8954
Spring	Mixed vegetation	2020-05-24 06:56:00	8	0.0110934	2.16253
Spring	Mixed vegetation	2020-05-24 07:11:00	10	0.00931144	1.08814
Spring	Mixed vegetation	2020-05-24 07:27:00	10	0.00972319	0.680424
Spring	Mixed vegetation	2020-05-24 07:56:00	10	0.00569167	0.356575
Spring	Mixed vegetation	2020-05-24 08:11:00	10	0.00803418	0.384104
Spring	Mixed vegetation	2020-05-24 08:39:00	10	0.00633747	-0.331012
Spring	Mixed vegetation	2020-05-24 08:54:00	10	0.032604	-2.63135
Spring	Mixed vegetation	2020-05-24 09:22:00	12	0.018495	-2.91344
Spring	Mixed vegetation	2020-05-24 09:37:00	12	0.0197534	-4.16772
Spring	Mixed vegetation	2020-05-24 10:05:00	12	0.0145329	-2.66573
Spring	Mixed vegetation	2020-05-24 10:20:00	12	0.0193009	-3.7745
Spring	Mixed vegetation	2020-05-24 10:48:00	12	0.0202205	-6.7281
Spring	Mixed vegetation	2020-05-24 11:03:00	14	0.014564	-6.73671
Spring	Mixed vegetation	2020-05-24 11:31:00	14	0.00750935	-3.64486
Spring	Mixed vegetation	2020-05-24 11:46:00	14	0.0052281	-2.17075
Spring	Mixed vegetation	2020-05-24 12:14:00	14	0.00877289	-3.94733
Spring	Mixed vegetation	2020-05-24 12:29:00	14	0.0137555	-8.2458
Spring	Mixed vegetation	2020-05-24 13:00:00	16	0.0112865	-6.43533
Spring	Mixed vegetation	2020-05-24 13:46:00	16	0.013741	-7.92652
Spring	Mixed vegetation	2020-05-24 14:01:00	16	0.0106818	-6.36497
Spring	Mixed vegetation	2020-05-24 14:29:00	16	0.0116369	-7.73787
Spring	Mixed vegetation	2020-05-24 14:44:00	16	0.0199363	-13.6761
Spring	Bare sediments	2020-05-24 15:12:00	18	0.00574026	-1.34633
Spring	Bare sediments	2020-05-24 15:27:00	18	0.00354628	-0.0618107
Spring	Bare sediments	2020-05-24 15:42:00	18	0.0044168	-0.20782
Spring	Bare sediments	2020-05-24 16:10:00	18	0.00325989	-0.0787076
Spring	Bare sediments	2020-05-24 16:25:00	18	0.00212861	-0.10937
Spring	Bare sediments	2020-05-24 16:53:00	18	0.00200499	-0.269076
Spring	Bare sediments	2020-05-24 17:08:00	20	0.00100073	-0.331473
Spring	Bare sediments	2020-05-24 17:36:00	20	0.00183336	-0.305559
Spring	Bare sediments	2020-05-24 17:51:00	20	0.00178593	-0.313603
Spring	Bare sediments	2020-05-24 18:19:00	20	0.000738509	-0.126732
Spring	Bare sediments	2020-05-24 18:34:00	20	0.00036616	-0.0280997
Spring	Bare sediments	2020-05-24 19:02:00	22	0.000254325	-0.0469977
Spring	Bare sediments	2020-05-24 19:17:00	22	0.000287571	-0.0745794
Spring	Bare sediments	2020-05-24 19:45:00	22	0.000224184	-0.0644612
Spring	Bare sediments	2020-05-24 20:00:00	22	0.000408845	-0.0919797
Spring	Bare sediments	2020-05-24 20:28:00	22	0.000320074	-0.0776942
Spring	Bare sediments	2020-05-24 20:43:00	22	0.000434688	-0.0988434
Spring	Bare sediments	2020-05-24 20:58:00	22	0.000173418	-0.0223797
Spring	Bare sediments	2020-05-24 21:26:00	24	0.000601884	-0.104851
Spring	Bare sediments	2020-05-24 21:41:00	24	0.00088093	-0.134588
Spring	Bare sediments	2020-05-24 22:09:00	24	0.000506523	-0.0502832
Spring	Bare sediments	2020-05-24 22:24:00	24	0.000551477	-0.0171407
Spring	Bare sediments	2020-05-24 22:52:00	24	0.000884963	0.151341
Spring	Bare sediments	2020-05-24 23:07:00	2	0.000798935	0.248177
Spring	Bare sediments	2020-05-24 23:35:00	2	0.000838756	0.357121
Spring	Bare sediments	2020-05-24 23:50:00	2	0.00103319	0.601357
Spring	Bare sediments	2020-05-25 00:18:00	2	0.000799768	0.478876
Spring	Bare sediments	2020-05-25 00:33:00	2	0.000482661	0.28971
Spring	Bare sediments	2020-05-25 01:01:00	4	0.0010076	0.515886
Spring	Bare sediments	2020-05-25 01:16:00	4	0.00155858	0.658102
Spring	Bare sediments	2020-05-25 01:44:00	4	0.000999225	0.36864
Spring	Bare sediments	2020-05-25 01:59:00	4	0.000899759	0.382606
Spring	Bare sediments	2020-05-25 02:27:00	4	0.00111177	0.444088
Spring	Bare sediments	2020-05-25 02:42:00	4	0.00068316	0.253772
Spring	Bare sediments	2020-05-25 02:57:00	4	0.000414	0.170348
Spring	Bare sediments	2020-05-25 03:25:00	6	0.0019746	0.88892
Spring	Bare sediments	2020-05-25 03:40:00	6	0.00318369	1.57318
Spring	Bare sediments	2020-05-25 04:08:00	6	0.00222291	1.22712
Spring	Bare sediments	2020-05-25 04:23:00	6	0.00263502	1.68483
Spring	Bare sediments	2020-05-25 04:51:00	6	0.00225127	1.50034
Spring	Bare sediments	2020-05-25 05:06:00	8	0.00289708	2.62326
Spring	Bare sediments	2020-05-25 05:34:00	8	0.00173898	1.6832
Spring	Bare sediments	2020-05-25 05:49:00	8	0.00182283	1.92849
Spring	Bare sediments	2020-05-25 06:18:00	8	0.00187434	1.87273
Spring	Bare sediments	2020-05-25 06:33:00	8	0.00197659	1.88207
Spring	Bare sediments	2020-05-25 07:01:00	10	0.00411376	4.12423
Spring	Bare sediments	2020-05-25 07:16:00	10	0.00252118	2.25982
Spring	Bare sediments	2020-05-25 07:44:00	10	0.00201037	1.70041
Spring	Bare sediments	2020-05-25 07:59:00	10	0.00163117	1.30956
Spring	Bare sediments	2020-05-25 08:14:00	10	0.00164646	1.30516
Spring	Bare sediments	2020-05-25 08:42:00	10	0.00236235	1.49135
Spring	Bare sediments	2020-05-25 08:57:00	10	0.0032195	2.27118
Spring	Bare sediments	2020-05-25 09:25:00	12	0.00388296	2.51718
Spring	Bare sediments	2020-05-25 09:40:00	12	0.00637424	3.50681
Spring	Bare sediments	2020-05-25 10:08:00	12	0.00651486	4.12808
Spring	Bare sediments	2020-05-25 10:23:00	12	0.00399949	2.41063
Spring	Bare sediments	2020-05-25 10:51:00	12	0.00812907	4.08211
Spring	Bare sediments	2020-05-25 11:06:00	14	0.0161458	7.5352
Spring	Bare sediments	2020-05-25 11:34:00	14	0.017665	7.00025
Spring	Bare sediments	2020-05-25 11:49:00	14	0.0140121	3.61301
Spring	Bare sediments	2020-05-25 12:17:00	14	0.0174018	3.13712
Spring	Bare sediments	2020-05-25 12:32:00	14	0.0214641	1.18441
Spring	Bare sediments	2020-05-25 13:00:00	16	0.0147634	0.090673
Spring	Bare sediments	2020-05-25 13:15:00	16	0.0123393	-0.705223
Spring	Bare sediments	2020-05-25 13:43:00	16	0.00750541	-0.753775
Spring	Bare sediments	2020-05-25 13:58:00	16	0.012803	-2.17686
Spring	Bare sediments	2020-05-25 14:13:00	16	0.0117133	-2.53045
Spring	Macroalgae	2020-05-25 14:41:00	16	0.0114848	-11.3726
Spring	Macroalgae	2020-05-25 14:56:00	16	0.0131885	-11.4751
Spring	Macroalgae	2020-05-25 15:24:00	18	0.0118217	-13.1288
Spring	Macroalgae	2020-05-25 15:39:00	18	0.0104352	-12.7358
Spring	Macroalgae	2020-05-25 16:07:00	18	0.00577471	-7.61112
Spring	Macroalgae	2020-05-25 16:22:00	18	0.006744	-9.44651
Spring	Macroalgae	2020-05-25 16:50:00	18	0.0103685	-11.0729
Spring	Macroalgae	2020-05-25 17:05:00	20	0.0072023	-7.74862
Spring	Macroalgae	2020-05-25 17:33:00	20	0.00521298	-6.56056
Spring	Macroalgae	2020-05-25 17:48:00	20	0.00256978	-3.55533
Spring	Macroalgae	2020-05-25 18:16:00	20	0.00422225	-5.61918
Spring	Macroalgae	2020-05-25 18:31:00	20	0.00135273	-1.87449
Spring	Macroalgae	2020-05-25 18:59:00	20	0.0012432	-1.78162
Spring	Macroalgae	2020-05-25 19:14:00	22	0.000264407	-0.376284
Spring	Macroalgae	2020-05-25 19:29:00	22	0.00024618	-0.353509
Spring	Macroalgae	2020-05-25 19:57:00	22	0.000138217	-0.206173
Spring	Macroalgae	2020-05-25 20:12:00	22	7.48969e-05	-0.115475
Spring	Macroalgae	2020-05-25 20:40:00	22	0.000145537	-0.209753
Spring	Macroalgae	2020-05-25 20:55:00	22	0.000688753	-0.933596
Spring	Macroalgae	2020-05-25 21:23:00	24	0.000346018	-0.463853
Spring	Macroalgae	2020-05-25 21:38:00	24	0.000139878	-0.184896
Spring	Macroalgae	2020-05-25 22:06:00	24	0.000125971	-0.159732
Spring	Macroalgae	2020-05-25 22:21:00	24	0.000160255	-0.205848
Spring	Macroalgae	2020-05-25 22:49:00	24	0.000123411	-0.153003
Spring	Macroalgae	2020-05-25 23:05:00	2	8.07414e-05	-0.0996351
Spring	Macroalgae	2020-05-25 23:33:00	2	8.48649e-05	-0.111014
Spring	Macroalgae	2020-05-25 23:48:00	2	8.38251e-05	-0.121288
Spring	Macroalgae	2020-05-26 00:16:00	2	0.000136626	-0.193373
Spring	Macroalgae	2020-05-26 00:31:00	2	0.000208152	-0.271194
Spring	Macroalgae	2020-05-26 00:59:00	2	0.000231445	-0.286542
Spring	Macroalgae	2020-05-26 01:15:00	4	0.000323193	-0.366224
Spring	Macroalgae	2020-05-26 01:44:00	4	0.000290119	-0.330683
Spring	Macroalgae	2020-05-26 01:59:00	4	0.000238687	-0.274429
Spring	Macroalgae	2020-05-26 02:14:00	4	0.000204736	-0.241681
Spring	Macroalgae	2020-05-26 02:42:00	4	0.00010772	-0.111837
Spring	Macroalgae	2020-05-26 02:57:00	4	0.000139391	-0.137082
Spring	Macroalgae	2020-05-26 03:25:00	6	0.00021826	-0.20978
Spring	Macroalgae	2020-05-26 03:40:00	6	0.000149838	-0.141198
Spring	Macroalgae	2020-05-26 04:08:00	6	0.000551669	-0.462071
Spring	Macroalgae	2020-05-26 04:23:00	6	0.00146775	-1.27413
Spring	Macroalgae	2020-05-26 04:51:00	6	0.00197458	-1.70138
Spring	Macroalgae	2020-05-26 05:06:00	8	0.00125152	-0.983065
Spring	Macroalgae	2020-05-26 05:34:00	8	0.00157392	-1.26643
Spring	Macroalgae	2020-05-26 05:49:00	8	0.00188915	-1.73857
Spring	Macroalgae	2020-05-26 06:18:00	8	0.00218647	-2.1484
Spring	Macroalgae	2020-05-26 06:39:00	8	0.00276992	-2.78015
Spring	Macroalgae	2020-05-26 07:13:00	10	0.00372034	-3.71441
Spring	Macroalgae	2020-05-26 07:30:00	10	0.00316203	-3.36477
Spring	Macroalgae	2020-05-26 08:42:00	10	0.0116002	-6.73229
Spring	Macroalgae	2020-05-26 08:57:00	10	0.0112191	-5.02367
Spring	Macroalgae	2020-05-26 09:25:00	12	0.0326019	-14.9335
Spring	Macroalgae	2020-05-26 09:40:00	12	0.0322479	-15.3651
Spring	Macroalgae	2020-05-26 10:08:00	12	0.0310722	-15.4958
Spring	Macroalgae	2020-05-26 10:23:00	12	0.0223809	-11.8772
Spring	Macroalgae	2020-05-26 10:51:00	12	0.0258171	-10.5715
Spring	Macroalgae	2020-05-26 11:06:00	14	0.0674881	-24.9495
Spring	Macroalgae	2020-05-26 11:34:00	14	0.0262984	-13.2288
Spring	Macroalgae	2020-05-26 11:49:00	14	0.0178573	-15.9087
Spring	Macroalgae	2020-05-26 12:17:00	14	0.0143695	-14.4265
Spring	Macroalgae	2020-05-26 12:32:00	14	0.0170286	-22.8659
Spring	Macroalgae	2020-05-26 13:00:00	16	0.00608895	-8.42526
Spring	Macroalgae	2020-05-26 13:15:00	16	0.00493638	-6.04808
Spring	Macroalgae	2020-05-26 13:30:00	16	0.00650638	-8.21586
Spring	Macroalgae	2020-05-26 13:58:00	16	0.0064579	-7.5959
Spring	Macroalgae	2020-05-26 14:13:00	16	0.011313	-14.1352
Spring	Macroalgae	2020-05-26 14:41:00	16	0.006058	-6.71207
Spring	Macroalgae	2020-05-26 14:56:00	16	0.00819323	-9.27497
Spring	Macroalgae	2020-05-26 15:24:00	18	0.00929205	-9.72836
Spring	Macroalgae	2020-05-26 15:39:00	18	0.0140993	-14.8154
Spring	Mixed vegetation	2020-05-26 16:07:00	18	0.00531951	-5.83368
Spring	Mixed vegetation	2020-05-26 16:23:00	18	0.0129368	-13.3715
Spring	Mixed vegetation	2020-05-26 16:51:00	18	0.0154126	-15.3768
Spring	Mixed vegetation	2020-05-26 17:06:00	20	0.0123276	-11.2636
Spring	Mixed vegetation	2020-05-26 17:34:00	20	0.012507	-11.3727
Spring	Mixed vegetation	2020-05-26 17:49:00	20	0.0133193	-12.0385
Spring	Mixed vegetation	2020-05-26 18:17:00	20	0.00934803	-8.49154
Spring	Mixed vegetation	2020-05-26 18:32:00	20	0.00355318	-3.07017
Spring	Mixed vegetation	2020-05-27 05:57:00	8	0.0124602	-3.55231
Spring	Mixed vegetation	2020-05-27 06:25:00	8	0.0190645	-5.58817
Spring	Mixed vegetation	2020-05-27 06:40:00	8	0.0116364	-3.72121
Spring	Mixed vegetation	2020-05-27 07:08:00	10	0.015054	-4.48753
Spring	Mixed vegetation	2020-05-27 07:23:00	10	0.010453	-3.2195
Spring	Mixed vegetation	2020-05-27 07:51:00	10	0.0100399	-2.89524
Spring	Mixed vegetation	2020-05-27 08:06:00	10	0.0180108	-6.06321
Spring	Mixed vegetation	2020-05-27 08:34:00	10	0.0162347	-6.00069
Spring	Mixed vegetation	2020-05-27 08:49:00	10	0.0204043	-7.63205
Spring	Mixed vegetation	2020-05-27 09:17:00	12	0.0238263	-10.8519
Spring	Mixed vegetation	2020-05-27 09:32:00	12	0.00775808	-3.75822
Spring	Mixed vegetation	2020-05-27 09:47:00	12	0.0156299	-9.32952
Spring	Mixed vegetation	2020-05-27 10:15:00	12	0.0227923	-15.8975
Spring	Mixed vegetation	2020-05-27 10:30:00	12	0.0164617	-10.9072
Spring	Mixed vegetation	2020-05-27 10:58:00	12	0.0174055	-12.2526
Spring	Mixed vegetation	2020-05-27 11:13:00	14	0.0272559	-23.6518
Spring	Mixed vegetation	2020-05-27 11:41:00	14	0.0256722	-23.6479
Spring	Mixed vegetation	2020-05-27 11:56:00	14	0.0132531	-12.8244
Spring	Mixed vegetation	2020-05-27 12:24:00	14	0.0109685	-9.86296
Spring	Mixed vegetation	2020-05-27 12:39:00	14	0.0129585	-11.4913
Spring	Mixed vegetation	2020-05-27 13:07:00	16	0.0104222	-9.07065
Spring	Mixed vegetation	2020-05-27 13:22:00	16	0.00606475	-5.24803
Spring	Mixed vegetation	2020-05-27 13:50:00	16	0.0105559	-8.20408
Spring	Mixed vegetation	2020-05-27 14:05:00	16	0.00454885	-3.07778
Spring	Bare sediments	2020-05-27 14:33:00	16	0.00439356	-3.05532
Spring	Bare sediments	2020-05-27 14:48:00	16	0.0034346	-1.52279
Spring	Bare sediments	2020-05-27 15:03:00	18	0.0033848	-0.905696
Spring	Macroalgae	2020-05-28 11:45:00	14	0.00192766	-1.43235
Spring	Macroalgae	2020-05-28 12:02:00	14	0.00109914	-2.66955
Spring	Macroalgae	2020-05-28 12:30:00	14	0.00167516	-4.19703
Spring	Macroalgae	2020-05-28 12:45:00	14	0.00126997	-3.14307
Spring	Macroalgae	2020-05-28 13:13:00	16	0.00168493	-4.03365
Spring	Macroalgae	2020-05-28 13:28:00	16	0.00181151	-4.49294
Spring	Macroalgae	2020-05-28 13:56:00	16	0.00309284	-7.73753
Spring	Macroalgae	2020-05-28 14:11:00	16	0.00212064	-5.45911
Spring	Macroalgae	2020-05-28 14:39:00	16	0.00231499	-6.08565
Spring	Macroalgae	2020-05-28 14:54:00	16	0.00271668	-7.26612
Spring	Macroalgae	2020-05-28 15:22:00	18	0.00245732	-6.69914
Spring	Mixed vegetation	2020-05-28 15:37:00	18	0.00113014	-3.0357
Spring	Mixed vegetation	2020-05-28 16:05:00	18	0.00233707	-5.35564
Spring	Mixed vegetation	2020-05-28 16:20:00	18	0.0016228	-2.26139
Spring	Mixed vegetation	2020-05-28 16:35:00	18	0.00137695	-2.26022
Spring	Mixed vegetation	2020-05-28 17:03:00	20	0.000412159	-0.69507
Spring	Mixed vegetation	2020-05-28 17:18:00	20	0.000766595	-1.23867
Spring	Mixed vegetation	2020-05-28 17:46:00	20	0.000586636	-0.765162
Spring	Mixed vegetation	2020-05-28 18:01:00	20	0.000478141	-0.541686
Spring	Mixed vegetation	2020-05-28 18:29:00	20	0.000494566	-0.431191
Spring	Mixed vegetation	2020-05-28 18:44:00	20	0.00045779	-0.353893
Spring	Mixed vegetation	2020-05-28 19:12:00	22	0.000892572	-0.630789
Spring	Mixed vegetation	2020-05-28 19:27:00	22	0.000331997	-0.228886
Spring	Mixed vegetation	2020-05-28 19:55:00	22	0.000158371	-0.100952
Spring	Mixed vegetation	2020-05-28 20:10:00	22	0.000286213	-0.177964
Spring	Mixed vegetation	2020-05-28 20:39:00	22	0.000285149	-0.180208
Spring	Mixed vegetation	2020-05-28 20:54:00	22	0.00027967	-0.168844
Spring	Mixed vegetation	2020-05-28 21:22:00	24	0.000469845	-0.251441
Spring	Mixed vegetation	2020-05-28 21:37:00	24	0.000730589	-0.368322
Spring	Mixed vegetation	2020-05-28 21:52:00	24	0.00121995	-0.460238
Spring	Mixed vegetation	2020-05-28 22:20:00	24	0.00108961	-0.330653
Spring	Mixed vegetation	2020-05-28 22:35:00	24	0.000210079	-0.0738402
Spring	Mixed vegetation	2020-05-29 01:18:00	4	0.00159754	-0.499305
Spring	Mixed vegetation	2020-05-29 01:33:00	4	0.000845578	-0.40881
Spring	Mixed vegetation	2020-05-29 02:01:00	4	0.00147915	-0.905828
Spring	Mixed vegetation	2020-05-29 02:16:00	4	0.00143335	-0.847979
Spring	Mixed vegetation	2020-05-29 02:44:00	4	0.00222838	-0.735158
Spring	Mixed vegetation	2020-05-29 02:59:00	4	0.00108997	-0.396626
Spring	Mixed vegetation	2020-05-29 03:27:00	6	0.000267981	-0.140512
Spring	Mixed vegetation	2020-05-29 03:42:00	6	0.00213469	-0.953289
Spring	Mixed vegetation	2020-05-29 04:10:00	6	0.00093585	-0.358414
Spring	Mixed vegetation	2020-05-29 04:25:00	6	0.00085286	-0.380839
Spring	Mixed vegetation	2020-05-29 04:53:00	6	0.00205287	-1.39991
Spring	Mixed vegetation	2020-05-29 05:08:00	8	0.00466952	-3.24002
Spring	Mixed vegetation	2020-05-29 05:36:00	8	0.00732317	-5.11274
Spring	Mixed vegetation	2020-05-29 05:51:00	8	0.00944417	-6.55367
Spring	Mixed vegetation	2020-05-29 06:06:00	8	0.00749423	-4.58203
Spring	Mixed vegetation	2020-05-29 06:34:00	8	0.00261895	-1.21187
Spring	Mixed vegetation	2020-05-29 06:49:00	8	0.00343432	-1.50355
Spring	Mixed vegetation	2020-05-29 07:17:00	10	0.00403309	-1.77542
Spring	Mixed vegetation	2020-05-29 07:32:00	10	0.00258706	-1.22352
Spring	Mixed vegetation	2020-05-29 08:00:00	10	0.00441395	-2.1875
Spring	Mixed vegetation	2020-05-29 08:15:00	10	0.00565455	-2.67148
Spring	Mixed vegetation	2020-05-29 08:43:00	10	0.00429936	-1.92229
Spring	Mixed vegetation	2020-05-29 08:58:00	10	0.00459676	-2.24113
Spring	Mixed vegetation	2020-05-29 09:26:00	12	0.00919469	-4.16556
Spring	Mixed vegetation	2020-05-29 09:41:00	12	0.00675713	-2.95502
Spring	Mixed vegetation	2020-05-29 10:09:00	12	0.00491121	-2.48875
Summer	Bare sediments	2020-07-06 14:31:00	16	0.0687279	15.2112
Summer	Bare sediments	2020-07-06 14:46:00	16	0.143444	42.7249
Summer	Bare sediments	2020-07-06 15:14:00	18	0.103993	20.9775
Summer	Bare sediments	2020-07-06 15:29:00	18	0.145492	27.2404
Summer	Bare sediments	2020-07-06 15:57:00	18	0.110985	23.8008
Summer	Bare sediments	2020-07-06 16:12:00	18	0.0553638	4.41341
Summer	Bare sediments	2020-07-06 16:40:00	18	0.0797672	16.1124
Summer	Bare sediments	2020-07-06 16:55:00	18	0.0894172	20.6877
Summer	Bare sediments	2020-07-06 17:23:00	20	0.090747	23.4339
Summer	Bare sediments	2020-07-06 17:38:00	20	0.136213	35.4972
Summer	Bare sediments	2020-07-06 18:06:00	20	0.162268	49.5468
Summer	Bare sediments	2020-07-06 18:21:00	20	0.168128	76.2134
Summer	Bare sediments	2020-07-06 18:49:00	20	0.143267	65.6566
Summer	Bare sediments	2020-07-06 19:04:00	22	0.208307	71.1318
Summer	Bare sediments	2020-07-06 19:19:00	22	0.118604	37.5366
Summer	Bare sediments	2020-07-06 19:47:00	22	0.148317	49.0442
Summer	Bare sediments	2020-07-06 20:02:00	22	0.157172	48.6908
Summer	Bare sediments	2020-07-06 20:30:00	22	0.138688	36.8568
Summer	Bare sediments	2020-07-06 20:45:00	22	0.140752	40.1286
Summer	Bare sediments	2020-07-06 21:13:00	24	0.0867246	27.3866
Summer	Bare sediments	2020-07-06 21:28:00	24	0.0581008	18.8307
Summer	Bare sediments	2020-07-06 21:56:00	24	0.0431186	14.4476
Summer	Bare sediments	2020-07-06 22:11:00	24	0.0382354	15.4708
Summer	Bare sediments	2020-07-06 22:39:00	24	0.0466213	21.0033
Summer	Bare sediments	2020-07-06 22:54:00	24	0.0662596	33.3234
Summer	Bare sediments	2020-07-06 23:22:00	2	0.0844188	46.1564
Summer	Bare sediments	2020-07-06 23:37:00	2	0.0836155	34.2008
Summer	Bare sediments	2020-07-07 00:05:00	2	0.0740074	31.0797
Summer	Bare sediments	2020-07-07 00:20:00	2	0.036602	14.3005
Summer	Bare sediments	2020-07-07 00:48:00	2	0.0504608	21.254
Summer	Bare sediments	2020-07-07 01:03:00	4	0.0558222	24.4172
Summer	Bare sediments	2020-07-07 01:18:00	4	0.0418572	18.569
Summer	Bare sediments	2020-07-07 01:46:00	4	0.0525139	23.1137
Summer	Bare sediments	2020-07-07 02:01:00	4	0.063421	29.5658
Summer	Bare sediments	2020-07-07 02:29:00	4	0.0678095	33.3327
Summer	Bare sediments	2020-07-07 02:44:00	4	0.062823	29.9147
Summer	Bare sediments	2020-07-07 03:12:00	6	0.071343	35.3891
Summer	Bare sediments	2020-07-07 03:27:00	6	0.0758673	39.7389
Summer	Bare sediments	2020-07-07 03:55:00	6	0.0546293	28.9884
Summer	Bare sediments	2020-07-07 04:10:00	6	0.0579794	31.5381
Summer	Bare sediments	2020-07-07 04:38:00	6	0.0509335	27.4705
Summer	Bare sediments	2020-07-07 04:53:00	6	0.0575083	30.0366
Summer	Bare sediments	2020-07-07 05:21:00	8	0.0561109	28.8648
Summer	Bare sediments	2020-07-07 05:36:00	8	0.0506564	26.804
Summer	Bare sediments	2020-07-07 06:04:00	8	0.0453374	24.2877
Summer	Bare sediments	2020-07-07 06:19:00	8	0.0393354	22.4282
Summer	Bare sediments	2020-07-07 06:34:00	8	0.0494754	28.9208
Summer	Bare sediments	2020-07-07 07:02:00	10	0.047863	25.9676
Summer	Bare sediments	2020-07-07 07:17:00	10	0.0470796	24.8328
Summer	Bare sediments	2020-07-07 07:45:00	10	0.0570769	24.6562
Summer	Bare sediments	2020-07-07 08:00:00	10	0.0681328	24.299
Summer	Bare sediments	2020-07-07 08:28:00	10	0.0698268	28.9748
Summer	Bare sediments	2020-07-07 08:43:00	10	0.0502417	23.1535
Summer	Bare sediments	2020-07-07 09:11:00	12	0.054005	30.4187
Summer	Bare sediments	2020-07-07 09:26:00	12	0.05796	31.2265
Summer	Bare sediments	2020-07-07 09:54:00	12	0.0725522	38.9995
Summer	Bare sediments	2020-07-07 10:09:00	12	0.0505726	28.7892
Summer	Bare sediments	2020-07-07 10:38:00	12	0.0334627	17.6833
Summer	Bare sediments	2020-07-07 10:53:00	12	0.0446081	24.3115
Summer	Bare sediments	2020-07-07 11:21:00	14	0.0325271	11.7243
Summer	Bare sediments	2020-07-07 11:36:00	14	0.0424329	15.083
Summer	Bare sediments	2020-07-07 12:04:00	14	0.0417376	7.14993
Summer	Bare sediments	2020-07-07 12:19:00	14	0.0686405	-0.621361
Summer	Bare sediments	2020-07-07 12:34:00	14	0.0650487	-7.06696
Summer	Bare sediments	2020-07-07 13:02:00	16	0.0920638	-25.0055
Summer	Bare sediments	2020-07-07 13:17:00	16	0.107458	-37.6668
Summer	Macroalgae	2020-07-07 15:49:00	18	0.129898	-60.7794
Summer	Macroalgae	2020-07-07 16:04:00	18	0.162844	-97.1845
Summer	Macroalgae	2020-07-07 16:19:00	18	0.101972	-56.2002
Summer	Macroalgae	2020-07-07 16:47:00	18	0.0505746	-27.1765
Summer	Macroalgae	2020-07-07 17:03:00	20	0.0475579	-24.7707
Summer	Macroalgae	2020-07-07 17:31:00	20	0.0608262	-31.8466
Summer	Macroalgae	2020-07-07 17:46:00	20	0.0906225	-47.3323
Summer	Macroalgae	2020-07-07 18:15:00	20	0.0798502	-35.4527
Summer	Macroalgae	2020-07-07 18:31:00	20	0.0593991	-26.3269
Summer	Macroalgae	2020-07-07 19:00:00	22	0.0657881	-25.3656
Summer	Macroalgae	2020-07-07 19:15:00	22	0.024602	-8.95301
Summer	Macroalgae	2020-07-07 19:44:00	22	0.0120156	-4.22779
Summer	Macroalgae	2020-07-07 19:59:00	22	0.0311703	-10.3051
Summer	Macroalgae	2020-07-07 20:27:00	22	0.192188	-71.247
Summer	Macroalgae	2020-07-07 20:42:00	22	0.225122	-56.9095
Summer	Macroalgae	2020-07-07 21:10:00	24	0.147746	-19.5087
Summer	Macroalgae	2020-07-07 21:25:00	24	0.0785034	-3.13525
Summer	Macroalgae	2020-07-07 21:53:00	24	0.132024	-5.40939
Summer	Macroalgae	2020-07-07 22:08:00	24	0.0925995	-1.25413
Summer	Macroalgae	2020-07-07 22:36:00	24	0.112875	-4.45707
Summer	Macroalgae	2020-07-07 22:51:00	24	0.156707	-12.2749
Summer	Macroalgae	2020-07-07 23:06:00	2	0.15278	-15.8882
Summer	Macroalgae	2020-07-07 23:41:00	2	0.150954	-11.2555
Summer	Macroalgae	2020-07-08 00:17:00	2	0.112919	-7.50371
Summer	Macroalgae	2020-07-08 00:32:00	2	0.141952	-8.54663
Summer	Macroalgae	2020-07-08 01:00:00	4	0.131153	-1.21631
Summer	Macroalgae	2020-07-08 01:15:00	4	0.135485	7.29838
Summer	Macroalgae	2020-07-08 01:43:00	4	0.0970425	7.45082
Summer	Macroalgae	2020-07-08 01:58:00	4	0.0710952	7.47952
Summer	Macroalgae	2020-07-08 02:26:00	4	0.0809725	15.5395
Summer	Macroalgae	2020-07-08 02:41:00	4	0.111251	26.4639
Summer	Macroalgae	2020-07-08 03:09:00	6	0.123177	25.2304
Summer	Macroalgae	2020-07-08 03:24:00	6	0.126217	27.4782
Summer	Macroalgae	2020-07-08 03:52:00	6	0.192543	29.4838
Summer	Macroalgae	2020-07-08 04:07:00	6	0.16649	11.3112
Summer	Macroalgae	2020-07-08 04:35:00	6	0.153881	1.91653
Summer	Macroalgae	2020-07-08 04:50:00	6	0.114219	6.14512
Summer	Macroalgae	2020-07-08 05:05:00	8	0.111665	-3.90454
Summer	Macroalgae	2020-07-08 05:34:00	8	0.123435	7.63828
Summer	Macroalgae	2020-07-08 05:49:00	8	0.135535	3.31349
Summer	Macroalgae	2020-07-08 06:17:00	8	0.115528	-3.61345
Summer	Macroalgae	2020-07-08 06:32:00	8	0.115729	-8.59899
Summer	Macroalgae	2020-07-08 07:00:00	10	0.100506	-17.1451
Summer	Macroalgae	2020-07-08 08:24:00	10	0.0620131	-19.9286
Summer	Macroalgae	2020-07-08 08:39:00	10	0.0659673	-27.9225
Summer	Macroalgae	2020-07-08 09:07:00	12	0.0567108	-26.0657
Summer	Macroalgae	2020-07-08 09:22:00	12	0.09506	-52.4715
Summer	Macroalgae	2020-07-08 09:37:00	12	0.104171	-47.9522
Summer	Macroalgae	2020-07-08 10:05:00	12	0.123486	-44.9101
Summer	Macroalgae	2020-07-08 10:20:00	12	0.117691	-42.0736
Summer	Macroalgae	2020-07-08 10:48:00	12	0.143268	-51.289
Summer	Macroalgae	2020-07-08 11:03:00	14	0.194969	-71.2169
Summer	Macroalgae	2020-07-08 11:31:00	14	0.214445	-93.6394
Summer	Macroalgae	2020-07-08 11:46:00	14	0.200384	-96.9784
Summer	Macroalgae	2020-07-08 12:14:00	14	0.0667201	-32.575
Summer	Macroalgae	2020-07-08 13:00:00	16	0.0307108	-10.573
Summer	Macroalgae	2020-07-08 13:15:00	16	0.0387903	-11.0727
Summer	Macroalgae	2020-07-08 13:43:00	16	0.0270988	-8.7784
Summer	Mixed vegetation	2020-07-08 14:24:00	16	0.0724604	-24.7181
Summer	Mixed vegetation	2020-07-08 14:39:00	16	0.12998	-44.7696
Summer	Mixed vegetation	2020-07-08 15:07:00	18	0.0642861	-20.7923
Summer	Mixed vegetation	2020-07-08 15:22:00	18	0.0257384	-7.44983
Summer	Mixed vegetation	2020-07-08 15:37:00	18	0.0127976	-3.39927
Summer	Mixed vegetation	2020-07-08 16:05:00	18	0.0136544	-3.06555
Summer	Mixed vegetation	2020-07-08 16:20:00	18	0.0258178	-5.94916
Summer	Mixed vegetation	2020-07-08 16:48:00	18	0.0512049	-14.3544
Summer	Mixed vegetation	2020-07-08 17:03:00	20	0.0736861	-21.6482
Summer	Mixed vegetation	2020-07-08 17:31:00	20	0.0939795	-26.2255
Summer	Mixed vegetation	2020-07-08 17:46:00	20	0.119657	-32.4712
Summer	Mixed vegetation	2020-07-08 18:14:00	20	0.11339	-31.0023
Summer	Mixed vegetation	2020-07-08 18:29:00	20	0.177627	-47.5059
Summer	Mixed vegetation	2020-07-08 18:57:00	20	0.197438	-51.661
Summer	Mixed vegetation	2020-07-08 19:12:00	22	0.225555	-57.7109
Summer	Mixed vegetation	2020-07-08 19:40:00	22	0.298846	-74.3012
Summer	Mixed vegetation	2020-07-08 19:55:00	22	0.199586	-47.6252
Summer	Mixed vegetation	2020-07-08 20:24:00	22	0.208758	-49.1584
Summer	Mixed vegetation	2020-07-08 20:39:00	22	0.328992	-74.0678
Summer	Mixed vegetation	2020-07-08 21:07:00	24	0.16613	-35.577
Summer	Mixed vegetation	2020-07-08 21:22:00	24	0.156049	-30.6293
Summer	Mixed vegetation	2020-07-08 21:37:00	24	0.238096	-46.9037
Summer	Mixed vegetation	2020-07-08 22:05:00	24	0.110376	-21.9023
Summer	Mixed vegetation	2020-07-08 22:20:00	24	0.115971	-22.3444
Summer	Mixed vegetation	2020-07-08 22:48:00	24	0.204044	-34.6503
Summer	Mixed vegetation	2020-07-08 23:03:00	2	0.121079	-16.225
Summer	Mixed vegetation	2020-07-08 23:31:00	2	0.0708524	-6.38673
Summer	Mixed vegetation	2020-07-08 23:46:00	2	0.0671718	-3.74627
Summer	Mixed vegetation	2020-07-09 00:14:00	2	0.0619087	-2.46215
Summer	Mixed vegetation	2020-07-09 00:29:00	2	0.0509445	-1.91833
Summer	Mixed vegetation	2020-07-09 00:57:00	2	0.0701921	-3.01329
Summer	Mixed vegetation	2020-07-09 01:12:00	4	0.0857046	1.38084
Summer	Mixed vegetation	2020-07-09 01:40:00	4	0.0749163	1.33937
Summer	Mixed vegetation	2020-07-09 01:55:00	4	0.0868574	5.14511
Summer	Mixed vegetation	2020-07-09 02:23:00	4	0.0773055	7.98527
Summer	Mixed vegetation	2020-07-09 02:38:00	4	0.111431	14.5991
Summer	Mixed vegetation	2020-07-09 02:53:00	4	0.097906	16.1731
Summer	Mixed vegetation	2020-07-09 03:21:00	6	0.0624752	5.78939
Summer	Mixed vegetation	2020-07-09 03:36:00	6	0.0690083	7.55446
Summer	Mixed vegetation	2020-07-09 04:04:00	6	0.0722837	1.03437
Summer	Mixed vegetation	2020-07-09 04:19:00	6	0.0549653	-0.793217
Summer	Mixed vegetation	2020-07-09 04:47:00	6	0.105686	-0.443137
Summer	Mixed vegetation	2020-07-09 05:02:00	8	0.118147	-3.92546
Summer	Mixed vegetation	2020-07-09 05:30:00	8	0.104459	-7.60698
Summer	Mixed vegetation	2020-07-09 05:45:00	8	0.0876441	-6.95101
Summer	Mixed vegetation	2020-07-09 06:13:00	8	0.0834459	-10.581
Summer	Mixed vegetation	2020-07-09 06:28:00	8	0.0602209	-10.828
Summer	Mixed vegetation	2020-07-09 06:56:00	8	0.0453244	-10.0865
Summer	Mixed vegetation	2020-07-09 07:11:00	10	0.0478934	-13.0379
Summer	Mixed vegetation	2020-07-09 07:39:00	10	0.0409873	-12.15
Summer	Mixed vegetation	2020-07-09 07:54:00	10	0.0321867	-10.1865
Summer	Mixed vegetation	2020-07-09 08:09:00	10	0.0345494	-11.5946
Summer	Mixed vegetation	2020-07-09 08:37:00	10	0.0199544	-7.26309
Summer	Mixed vegetation	2020-07-09 08:52:00	10	0.0147111	-5.74933
Summer	Mixed vegetation	2020-07-09 09:20:00	12	0.0627255	-24.0385
Summer	Mixed vegetation	2020-07-09 09:35:00	12	0.0822855	-32.2484
Summer	Mixed vegetation	2020-07-09 10:03:00	12	0.132802	-51.1778
Summer	Mixed vegetation	2020-07-09 10:18:00	12	0.168051	-65.4355
Summer	Mixed vegetation	2020-07-09 10:46:00	12	0.117354	-46.145
Summer	Mixed vegetation	2020-07-09 11:01:00	14	0.0853806	-37.0704
Summer	Mixed vegetation	2020-07-09 11:29:00	14	0.117893	-56.0228
Summer	Mixed vegetation	2020-07-09 11:44:00	14	0.151038	-73.3954
Summer	Mixed vegetation	2020-07-09 12:13:00	14	0.187059	-83.9353
Summer	Mixed vegetation	2020-07-09 12:28:00	14	0.320107	-128.553
Summer	Mixed vegetation	2020-07-09 12:57:00	14	0.288785	-100.642
Summer	Mixed vegetation	2020-07-09 13:12:00	16	0.233743	-78.3841
Summer	Mixed vegetation	2020-07-09 13:41:00	16	0.2	-73.8128
Summer	Mixed vegetation	2020-07-09 13:57:00	16	0.12669	-50.3161
Summer	Macroalgae	2020-07-09 14:26:00	16	0.126627	-49.9493
Summer	Macroalgae	2020-07-09 14:41:00	16	0.133465	-39.821
Summer	Macroalgae	2020-07-09 15:11:00	18	0.175762	-52.2219
Summer	Macroalgae	2020-07-09 15:26:00	18	0.245808	-86.7891
Summer	Macroalgae	2020-07-09 15:54:00	18	0.255636	-87.5219
Summer	Macroalgae	2020-07-09 16:09:00	18	0.113615	-42.6989
Summer	Macroalgae	2020-07-09 16:24:00	18	0.0558584	-25.8509
Summer	Macroalgae	2020-07-09 16:52:00	18	0.0495771	-22.6626
Summer	Macroalgae	2020-07-09 17:07:00	20	0.0421307	-20.6377
Summer	Macroalgae	2020-07-09 17:35:00	20	0.0342804	-17.3469
Summer	Macroalgae	2020-07-09 18:12:00	20	0.0301199	-14.1162
Summer	Macroalgae	2020-07-09 18:27:00	20	0.0105048	-4.49815
Summer	Macroalgae	2020-07-09 18:56:00	20	0.0130293	-5.60627
Summer	Macroalgae	2020-07-09 19:11:00	22	0.0181146	-8.16855
Summer	Macroalgae	2020-07-09 19:39:00	22	0.0200194	-9.47712
Summer	Macroalgae	2020-07-09 19:54:00	22	0.00266691	-1.16052
Summer	Macroalgae	2020-07-09 20:09:00	22	0.00182459	-0.808113
Summer	Macroalgae	2020-07-09 20:37:00	22	0.00217956	-0.990146
Summer	Macroalgae	2020-07-09 20:52:00	22	0.000835468	-0.41135
Summer	Macroalgae	2020-07-09 21:20:00	24	0.00180122	-0.907803
Summer	Macroalgae	2020-07-09 21:35:00	24	0.00133605	-0.682536
Summer	Macroalgae	2020-07-09 22:03:00	24	0.00207173	-1.05323
Summer	Macroalgae	2020-07-09 22:18:00	24	0.00295242	-1.45689
Summer	Macroalgae	2020-07-09 22:46:00	24	0.00156864	-0.809902
Summer	Macroalgae	2020-07-09 23:01:00	2	0.000624964	-0.335103
Summer	Macroalgae	2020-07-09 23:29:00	2	0.00175696	-0.885704
Summer	Macroalgae	2020-07-09 23:44:00	2	0.00289256	-1.3815
Summer	Macroalgae	2020-07-10 00:12:00	2	0.00194459	-0.915152
Summer	Macroalgae	2020-07-10 00:27:00	2	0.00260099	-1.17743
Summer	Macroalgae	2020-07-10 00:55:00	2	0.0045803	-2.03014
Summer	Macroalgae	2020-07-10 01:10:00	4	0.00170521	-0.740604
Summer	Macroalgae	2020-07-10 01:25:00	4	0.00306415	-1.30706
Summer	Macroalgae	2020-07-10 01:53:00	4	0.00380213	-1.37166
Summer	Macroalgae	2020-07-10 02:08:00	4	0.00602936	-2.02215
Summer	Macroalgae	2020-07-10 02:36:00	4	0.00944801	-3.16782
Summer	Macroalgae	2020-07-10 02:51:00	4	0.00554095	-1.82461
Summer	Macroalgae	2020-07-10 03:19:00	6	0.000763256	-0.235644
Summer	Macroalgae	2020-07-10 03:34:00	6	0.00185812	-0.445104
Summer	Macroalgae	2020-07-10 04:02:00	6	0.00659272	-1.19209
Summer	Macroalgae	2020-07-10 04:17:00	6	0.00983652	-0.75206
Summer	Macroalgae	2020-07-10 04:45:00	6	0.022645	-0.826007
Summer	Macroalgae	2020-07-10 05:00:00	8	0.016918	-0.295001
Summer	Macroalgae	2020-07-10 05:28:00	8	0.0295081	0.443208
Summer	Macroalgae	2020-07-10 05:43:00	8	0.0267503	0.59605
Summer	Macroalgae	2020-07-10 06:15:00	8	0.0270203	0.702142
Summer	Macroalgae	2020-07-10 07:54:00	10	0.0335103	1.76055
Summer	Macroalgae	2020-07-10 08:09:00	10	0.0911899	3.30927
Summer	Macroalgae	2020-07-10 08:37:00	10	0.0924401	-1.40161
Summer	Macroalgae	2020-07-10 08:52:00	10	0.0698863	-3.96317
Summer	Macroalgae	2020-07-10 09:20:00	12	0.0853064	-7.36463
Summer	Macroalgae	2020-07-10 09:35:00	12	0.0904679	-10.1718
Summer	Macroalgae	2020-07-10 10:04:00	12	0.0872122	-12.4768
Summer	Macroalgae	2020-07-10 10:19:00	12	0.106789	-17.2233
Summer	Macroalgae	2020-07-10 10:47:00	12	0.0884777	-15.9835
Summer	Macroalgae	2020-07-10 11:02:00	14	0.0871126	-20.1158
Summer	Macroalgae	2020-07-10 11:30:00	14	0.0660506	-17.9872
Summer	Macroalgae	2020-07-10 11:45:00	14	0.064334	-20.1715
Summer	Macroalgae	2020-07-10 12:13:00	14	0.0694008	-24.4679
Summer	Macroalgae	2020-07-10 12:28:00	14	0.0529887	-21.1112
Summer	Macroalgae	2020-07-10 12:56:00	14	0.044472	-19.2345
Summer	Macroalgae	2020-07-10 13:11:00	16	0.0487943	-23.7394
Summer	Macroalgae	2020-07-10 13:26:00	16	0.0240004	-12.8703
Summer	Macroalgae	2020-07-10 13:54:00	16	0.0277935	-15.564
Summer	Macroalgae	2020-07-10 14:09:00	16	0.0534209	-32.8394
Summer	Bare sediments	2020-07-10 14:37:00	16	0.0247806	-14.0708
Summer	Bare sediments	2020-07-10 14:52:00	16	0.021024	-11.5816
Summer	Bare sediments	2020-07-10 15:20:00	18	0.0426219	-17.0781
Summer	Bare sediments	2020-07-10 15:35:00	18	0.0400535	-16.0808
Summer	Bare sediments	2020-07-10 16:03:00	18	0.0229448	-11.674
Summer	Bare sediments	2020-07-10 16:18:00	18	0.0176218	-10.1271
Summer	Bare sediments	2020-07-10 16:46:00	18	0.0191656	-11.348
Summer	Bare sediments	2020-07-10 17:01:00	20	0.0184598	-10.2177
Summer	Bare sediments	2020-07-10 17:29:00	20	0.0151523	-8.13904
Summer	Bare sediments	2020-07-10 17:44:00	20	0.0164555	-8.7917
Summer	Bare sediments	2020-07-10 18:12:00	20	0.0180005	-10.9909
Summer	Bare sediments	2020-07-10 18:27:00	20	0.0215804	-13.1774
Summer	Bare sediments	2020-07-10 18:42:00	20	0.0244685	-13.8395
Summer	Bare sediments	2020-07-10 19:20:00	22	0.0133119	-9.74079
Summer	Bare sediments	2020-07-10 19:49:00	22	0.00798372	-5.19318
Summer	Bare sediments	2020-07-10 20:04:00	22	0.0128617	-7.11994
Summer	Bare sediments	2020-07-10 20:40:00	22	0.0115725	-6.42462
Summer	Bare sediments	2020-07-10 20:55:00	22	0.0063633	-4.12125
Summer	Bare sediments	2020-07-10 21:23:00	24	0.0127933	-3.94434
Summer	Bare sediments	2020-07-10 21:38:00	24	0.0128443	-3.31087
Summer	Bare sediments	2020-07-10 22:06:00	24	0.0234412	-4.80745
Summer	Bare sediments	2020-07-10 22:21:00	24	0.0184644	-3.03568
Summer	Bare sediments	2020-07-10 22:49:00	24	0.020044	-1.05832
Summer	Bare sediments	2020-07-10 23:04:00	2	0.0276923	4.59713
Summer	Bare sediments	2020-07-10 23:32:00	2	0.0327147	7.22138
Summer	Bare sediments	2020-07-10 23:47:00	2	0.0366391	7.73156
Summer	Bare sediments	2020-07-11 00:15:00	2	0.0343556	7.49892
Summer	Bare sediments	2020-07-11 01:02:00	4	0.039802	7.72966
Summer	Bare sediments	2020-07-11 01:17:00	4	0.0296562	5.9326
Summer	Bare sediments	2020-07-11 01:45:00	4	0.0346876	8.85094
Summer	Bare sediments	2020-07-11 02:00:00	4	0.0362681	8.80115
Summer	Bare sediments	2020-07-11 02:28:00	4	0.0226716	5.85716
Summer	Bare sediments	2020-07-11 02:43:00	4	0.024391	7.43951
Summer	Bare sediments	2020-07-11 02:58:00	4	0.0342514	10.3557
Summer	Bare sediments	2020-07-11 03:26:00	6	0.0243223	4.57558
Summer	Bare sediments	2020-07-11 03:41:00	6	0.0158041	2.74116
Summer	Bare sediments	2020-07-11 04:09:00	6	0.0112942	2.36454
Summer	Bare sediments	2020-07-11 04:24:00	6	0.0122542	2.40528
Summer	Bare sediments	2020-07-11 04:53:00	6	0.0223633	3.44039
Summer	Bare sediments	2020-07-11 05:08:00	8	0.0133035	1.53265
Summer	Bare sediments	2020-07-11 05:36:00	8	0.0106174	0.835536
Summer	Bare sediments	2020-07-11 05:51:00	8	0.00756003	1.07938
Summer	Bare sediments	2020-07-11 06:19:00	8	0.0158077	2.98169
Summer	Bare sediments	2020-07-11 06:35:00	8	0.0125895	1.58336
Summer	Bare sediments	2020-07-11 07:04:00	10	0.0122997	1.67189
Summer	Bare sediments	2020-07-11 07:19:00	10	0.0194907	-0.864401
Summer	Bare sediments	2020-07-11 07:48:00	10	0.029901	-3.93747
Summer	Bare sediments	2020-07-11 08:04:00	10	0.0211647	-4.31976
Summer	Bare sediments	2020-07-11 08:33:00	10	0.0376091	-9.17915
Summer	Bare sediments	2020-07-11 08:49:00	10	0.0670783	-24.023
Summer	Bare sediments	2020-07-11 09:17:00	12	0.0607127	-27.1377
Summer	Bare sediments	2020-07-11 09:32:00	12	0.0636985	-32.1834
Summer	Bare sediments	2020-07-11 10:00:00	12	0.0851254	-42.9845
Summer	Bare sediments	2020-07-11 10:15:00	12	0.0773375	-39.6025
Summer	Bare sediments	2020-07-11 10:43:00	12	0.0744002	-39.3204
Summer	Bare sediments	2020-07-11 10:59:00	12	0.0978412	-53.8037
Summer	Bare sediments	2020-07-11 11:14:00	14	0.103833	-48.1909
Summer	Bare sediments	2020-07-11 11:42:00	14	0.250132	-77.2458
Summer	Bare sediments	2020-07-11 11:57:00	14	0.210167	-64.9383
Summer	Bare sediments	2020-07-11 12:25:00	14	0.100965	-31.5691
Summer	Bare sediments	2020-07-11 12:40:00	14	0.127762	-36.995
Summer	Bare sediments	2020-07-11 13:08:00	16	0.107948	-39.256
Summer	Bare sediments	2020-07-11 13:23:00	16	0.0845312	-34.4449
Summer	Bare sediments	2020-07-11 13:51:00	16	0.0775771	-36.0238
Summer	Bare sediments	2020-07-11 14:06:00	16	0.133815	-65.4781
Summer	Bare sediments	2020-07-11 14:34:00	16	0.154824	-77.9319
Summer	Mixed vegetation	2020-07-11 14:49:00	16	0.164403	-89.3016
Summer	Mixed vegetation	2020-07-11 15:17:00	18	0.206614	-128.116
Summer	Mixed vegetation	2020-07-11 15:32:00	18	0.152828	-101.511
Summer	Mixed vegetation	2020-07-11 16:01:00	18	0.198815	-114.678
Summer	Mixed vegetation	2020-07-11 16:16:00	18	0.256986	-147.059
Summer	Mixed vegetation	2020-07-11 16:44:00	18	0.206168	-108.357
Summer	Mixed vegetation	2020-07-11 16:59:00	18	0.032468	-17.3269
Summer	Mixed vegetation	2020-07-11 17:14:00	20	0.00528865	-2.80973
Summer	Mixed vegetation	2020-07-11 17:42:00	20	0.0028944	-1.36985
Summer	Mixed vegetation	2020-07-11 17:57:00	20	0.00127595	-0.602924
Summer	Mixed vegetation	2020-07-13 05:55:00	8	0.0307556	-11.7968
Summer	Mixed vegetation	2020-07-13 06:10:00	8	0.0693554	-6.45977
Fall	Mixed vegetation	2020-10-22 09:47:00	12	0.0870875	-8.58098
Fall	Mixed vegetation	2020-10-22 10:02:00	12	0.111701	-8.73991
Fall	Mixed vegetation	2020-10-22 10:30:00	12	0.148439	-9.44488
Fall	Mixed vegetation	2020-10-22 10:45:00	12	0.151562	-10.3442
Fall	Mixed vegetation	2020-10-22 11:13:00	14	0.153954	-11.6254
Fall	Mixed vegetation	2020-10-22 11:28:00	14	0.145425	-12.0955
Fall	Mixed vegetation	2020-10-22 11:56:00	14	0.129073	-12.5396
Fall	Mixed vegetation	2020-10-22 12:11:00	14	0.111975	-12.9886
Fall	Mixed vegetation	2020-10-22 12:39:00	14	0.0995103	-13.4348
Fall	Mixed vegetation	2020-10-22 12:54:00	14	0.093131	-13.5589
Fall	Mixed vegetation	2020-10-22 13:22:00	16	0.0847064	-13.6362
Fall	Mixed vegetation	2020-10-22 13:37:00	16	0.0732886	-13.6295
Fall	Mixed vegetation	2020-10-22 14:05:00	16	0.0676277	-13.7508
Fall	Mixed vegetation	2020-10-22 14:20:00	16	0.061743	-13.9178
Fall	Mixed vegetation	2020-10-22 14:48:00	16	0.0591764	-13.7621
Fall	Mixed vegetation	2020-10-22 15:03:00	18	0.0568832	-13.7222
Fall	Mixed vegetation	2020-10-22 15:31:00	18	0.0547427	-13.6411
Fall	Mixed vegetation	2020-10-22 15:46:00	18	0.0525865	-13.6174
Fall	Mixed vegetation	2020-10-22 16:01:00	18	0.0507775	-13.6033
Fall	Mixed vegetation	2020-10-22 16:30:00	18	0.049912	-13.7775
Fall	Mixed vegetation	2020-10-22 16:45:00	18	0.0492564	-13.6042
Fall	Mixed vegetation	2020-10-22 17:13:00	20	0.048353	-13.394
Fall	Mixed vegetation	2020-10-22 17:28:00	20	0.0504145	-13.3033
Fall	Mixed vegetation	2020-10-22 17:56:00	20	0.0550695	-13.2275
Fall	Mixed vegetation	2020-10-22 18:11:00	20	0.0553046	-13.2248
Fall	Mixed vegetation	2020-10-22 18:39:00	20	0.0602258	-13.1277
Fall	Mixed vegetation	2020-10-22 18:54:00	20	0.0673824	-13.033
Fall	Mixed vegetation	2020-10-22 19:22:00	22	0.0712601	-12.8371
Fall	Mixed vegetation	2020-10-22 19:37:00	22	0.0725089	-12.5062
Fall	Mixed vegetation	2020-10-22 20:05:00	22	0.0717264	-12.2548
Fall	Mixed vegetation	2020-10-22 20:20:00	22	0.0718275	-12.3932
Fall	Mixed vegetation	2020-10-22 20:48:00	22	0.0679347	-12.1282
Fall	Mixed vegetation	2020-10-22 21:03:00	24	0.06184	-11.6585
Fall	Mixed vegetation	2020-10-22 21:18:00	24	0.0599343	-11.2053
Fall	Mixed vegetation	2020-10-22 21:46:00	24	0.0602065	-10.4902
Fall	Mixed vegetation	2020-10-22 22:01:00	24	0.0592467	-9.85538
Fall	Mixed vegetation	2020-10-22 22:29:00	24	0.058607	-8.50829
Fall	Mixed vegetation	2020-10-22 22:44:00	24	0.0580619	-7.84389
Fall	Mixed vegetation	2020-10-22 23:12:00	2	0.0573601	-6.78401
Fall	Mixed vegetation	2020-10-22 23:27:00	2	0.0571457	-5.62232
Fall	Mixed vegetation	2020-10-22 23:55:00	2	0.0571608	-4.06991
Fall	Mixed vegetation	2020-10-23 00:10:00	2	0.0568224	-2.32703
Fall	Mixed vegetation	2020-10-23 00:38:00	2	0.0567581	-0.461558
Fall	Mixed vegetation	2020-10-23 00:53:00	2	0.0566236	1.92217
Fall	Mixed vegetation	2020-10-23 01:21:00	4	0.0564662	4.74039
Fall	Mixed vegetation	2020-10-23 01:36:00	4	0.0561491	8.79005
Fall	Mixed vegetation	2020-10-23 02:04:00	4	0.0559295	11.7929
Fall	Mixed vegetation	2020-10-23 02:19:00	4	0.0563518	17.8899
Fall	Mixed vegetation	2020-10-23 02:47:00	4	0.0565774	21.739
Fall	Mixed vegetation	2020-10-23 03:02:00	6	0.0567718	28.2005
Fall	Mixed vegetation	2020-10-23 03:17:00	6	0.0562759	31.764
Fall	Mixed vegetation	2020-10-23 03:45:00	6	0.0572023	37.7158
Fall	Mixed vegetation	2020-10-23 04:00:00	6	0.0580195	41.2308
Fall	Mixed vegetation	2020-10-23 04:28:00	6	0.0570828	45.9566
Fall	Mixed vegetation	2020-10-23 04:43:00	6	0.0559624	45.6434
Fall	Mixed vegetation	2020-10-23 05:12:00	8	0.0569627	43.8179
Fall	Mixed vegetation	2020-10-23 05:27:00	8	0.0596531	44.2686
Fall	Mixed vegetation	2020-10-23 05:55:00	8	0.0598912	25.3995
Fall	Mixed vegetation	2020-10-23 06:10:00	8	0.0602884	9.79913
Fall	Mixed vegetation	2020-10-23 06:38:00	8	0.064334	5.92696
Fall	Mixed vegetation	2020-10-23 06:53:00	8	0.0698227	2.1433
Fall	Mixed vegetation	2020-10-23 07:21:00	10	0.0727115	-0.456948
Fall	Mixed vegetation	2020-10-23 07:36:00	10	0.0752982	-2.62455
Fall	Mixed vegetation	2020-10-23 08:04:00	10	0.0785901	-3.53746
Fall	Mixed vegetation	2020-10-23 08:19:00	10	0.0862855	-5.2018
Fall	Mixed vegetation	2020-10-23 08:34:00	10	0.0889562	-6.00205
Fall	Macroalgae	2020-10-23 09:06:00	12	0.0588772	-9.99894
Fall	Macroalgae	2020-10-23 09:35:00	12	0.0446701	-10.1438
Fall	Macroalgae	2020-10-23 09:50:00	12	0.0455389	-10.2236
Fall	Macroalgae	2020-10-23 10:18:00	12	0.047754	-10.4047
Fall	Macroalgae	2020-10-23 10:33:00	12	0.0521278	-10.6939
Fall	Macroalgae	2020-10-23 10:48:00	12	0.0534006	-10.8258
Fall	Macroalgae	2020-10-23 11:16:00	14	0.0582264	-11.2517
Fall	Macroalgae	2020-10-23 11:31:00	14	0.0603005	-11.5011
Fall	Macroalgae	2020-10-23 11:59:00	14	0.0627648	-11.7907
Fall	Macroalgae	2020-10-23 12:14:00	14	0.0645033	-12.0323
Fall	Macroalgae	2020-10-23 12:42:00	14	0.0672825	-12.352
Fall	Macroalgae	2020-10-23 12:57:00	14	0.0701324	-12.4576
Fall	Macroalgae	2020-10-23 13:25:00	16	0.072435	-12.6874
Fall	Macroalgae	2020-10-23 13:40:00	16	0.0754964	-12.9647
Fall	Macroalgae	2020-10-23 14:08:00	16	0.0784154	-13.091
Fall	Macroalgae	2020-10-23 14:23:00	16	0.0817087	-13.3005
Fall	Macroalgae	2020-10-23 14:51:00	16	0.0826251	-13.3271
Fall	Macroalgae	2020-10-23 15:06:00	18	0.0823141	-13.5068
Fall	Macroalgae	2020-10-23 15:34:00	18	0.0825393	-13.3968
Fall	Macroalgae	2020-10-23 15:49:00	18	0.0802323	-12.765
Fall	Macroalgae	2020-10-23 16:04:00	18	0.0778183	-12.5993
Fall	Macroalgae	2020-10-23 16:33:00	18	0.0746243	-12.8252
Fall	Macroalgae	2020-10-23 16:48:00	18	0.0733324	-12.7173
Fall	Macroalgae	2020-10-23 17:16:00	20	0.0733205	-13.066
Fall	Macroalgae	2020-10-23 17:31:00	20	0.0720754	-12.6826
Fall	Macroalgae	2020-10-23 17:59:00	20	0.0686863	-12.4654
Fall	Macroalgae	2020-10-23 18:14:00	20	0.0662799	-12.4782
Fall	Macroalgae	2020-10-23 18:42:00	20	0.0636772	-12.7174
Fall	Macroalgae	2020-10-23 18:57:00	20	0.0618229	-12.6361
Fall	Macroalgae	2020-10-23 19:25:00	22	0.0592083	-12.3765
Fall	Macroalgae	2020-10-23 19:40:00	22	0.0565274	-12.0736
Fall	Macroalgae	2020-10-23 20:08:00	22	0.0558665	-11.6878
Fall	Macroalgae	2020-10-23 20:23:00	22	0.0561849	-11.5097
Fall	Macroalgae	2020-10-23 20:51:00	22	0.0560166	-11.0835
Fall	Macroalgae	2020-10-23 21:06:00	24	0.05609	-10.4136
Fall	Macroalgae	2020-10-23 21:34:00	24	0.0561114	-9.88133
Fall	Macroalgae	2020-10-23 21:49:00	24	0.056618	-8.65684
Fall	Macroalgae	2020-10-23 22:04:00	24	0.0564005	-7.34734
Fall	Macroalgae	2020-10-23 22:32:00	24	0.0563307	-5.02421
Fall	Macroalgae	2020-10-23 22:47:00	24	0.0557154	-4.07815
Fall	Macroalgae	2020-10-23 23:15:00	2	0.055322	-3.30743
Fall	Macroalgae	2020-10-23 23:30:00	2	0.0547705	-3.17751
Fall	Macroalgae	2020-10-23 23:58:00	2	0.0541128	-1.87891
Fall	Macroalgae	2020-10-24 00:13:00	2	0.0534598	-0.496604
Fall	Macroalgae	2020-10-24 00:41:00	2	0.0529717	0.919147
Fall	Macroalgae	2020-10-24 00:56:00	2	0.052427	2.20606
Fall	Macroalgae	2020-10-24 01:24:00	4	0.0520821	3.79472
Fall	Macroalgae	2020-10-24 01:39:00	4	0.0518729	5.94265
Fall	Macroalgae	2020-10-24 02:07:00	4	0.0516707	7.17083
Fall	Macroalgae	2020-10-24 02:22:00	4	0.050245	3.08057
Fall	Macroalgae	2020-10-24 02:50:00	4	0.049191	0.255714
Fall	Macroalgae	2020-10-24 03:06:00	6	0.0492549	-1.38339
Fall	Macroalgae	2020-10-24 03:21:00	6	0.0486422	-2.58798
Fall	Macroalgae	2020-10-24 03:49:00	6	0.0457783	-4.74178
Fall	Macroalgae	2020-10-24 04:04:00	6	0.044137	-5.32017
Fall	Macroalgae	2020-10-24 06:03:00	8	0.0454942	-6.60676
Fall	Macroalgae	2020-10-24 06:18:00	8	0.0457972	-7.26813
Fall	Macroalgae	2020-10-24 06:46:00	8	0.0455439	-7.67255
Fall	Macroalgae	2020-10-24 07:01:00	10	0.0456359	-8.03784
Fall	Macroalgae	2020-10-24 07:29:00	10	0.0460806	-8.24741
Fall	Macroalgae	2020-10-24 07:44:00	10	0.0463537	-8.42685
Fall	Macroalgae	2020-10-24 08:13:00	10	0.046369	-8.88107
Fall	Macroalgae	2020-10-24 08:28:00	10	0.0460682	-9.20217
Fall	Bare sediments	2020-10-24 08:56:00	10	0.0473871	-6.66468
Fall	Bare sediments	2020-10-24 09:12:00	12	0.0563355	-2.56291
Fall	Bare sediments	2020-10-24 09:40:00	12	0.0588382	-3.3016
Fall	Bare sediments	2020-10-24 09:55:00	12	0.0601061	-3.50136
Fall	Bare sediments	2020-10-24 10:23:00	12	0.061862	-3.97433
Fall	Bare sediments	2020-10-24 10:38:00	12	0.062857	-3.96482
Fall	Bare sediments	2020-10-24 11:06:00	14	0.062891	-4.15325
Fall	Bare sediments	2020-10-24 11:21:00	14	0.0643165	-4.68603
Fall	Bare sediments	2020-10-24 11:36:00	14	0.0636504	-5.0915
Fall	Bare sediments	2020-10-24 12:04:00	14	0.0604725	-6.16164
Fall	Bare sediments	2020-10-24 12:19:00	14	0.0573433	-6.43605
Fall	Bare sediments	2020-10-24 12:47:00	14	0.0559009	-6.79096
Fall	Bare sediments	2020-10-24 13:02:00	16	0.0520051	-6.89374
Fall	Bare sediments	2020-10-24 13:30:00	16	0.0484226	-6.9941
Fall	Bare sediments	2020-10-24 13:45:00	16	0.0466267	-7.10771
Fall	Bare sediments	2020-10-24 14:13:00	16	0.0547168	-8.82162
Fall	Bare sediments	2020-10-24 14:28:00	16	0.0529333	-8.45615
Fall	Bare sediments	2020-10-24 14:56:00	16	0.0463695	-8.34037
Fall	Bare sediments	2020-10-24 15:12:00	18	0.0426873	-8.45976
Fall	Bare sediments	2020-10-24 15:40:00	18	0.0432786	-8.97817
Fall	Bare sediments	2020-10-24 15:55:00	18	0.050076	-10.3377
Fall	Bare sediments	2020-10-24 16:23:00	18	0.0616733	-10.3468
Fall	Bare sediments	2020-10-24 16:38:00	18	0.0611944	-10.0249
Fall	Bare sediments	2020-10-24 17:06:00	20	0.0561981	-9.38212
Fall	Bare sediments	2020-10-24 17:21:00	20	0.0567575	-9.61461
Fall	Bare sediments	2020-10-24 17:36:00	20	0.058863	-10.0604
Fall	Bare sediments	2020-10-24 18:04:00	20	0.0531144	-9.35742
Fall	Bare sediments	2020-10-24 18:19:00	20	0.0478025	-8.56071
Fall	Bare sediments	2020-10-24 18:47:00	20	0.0458196	-8.50755
Fall	Bare sediments	2020-10-24 19:02:00	22	0.0471433	-9.15578
Fall	Bare sediments	2020-10-24 19:30:00	22	0.0458675	-8.19023
Fall	Bare sediments	2020-10-24 19:45:00	22	0.0450011	-7.47055
Fall	Bare sediments	2020-10-24 20:13:00	22	0.0451697	-6.97276
Fall	Bare sediments	2020-10-24 20:28:00	22	0.0455142	-7.06351
Fall	Bare sediments	2020-10-24 20:56:00	22	0.0451425	-7.27549
Fall	Bare sediments	2020-10-24 21:11:00	24	0.0458065	-6.91004
Fall	Bare sediments	2020-10-24 21:39:00	24	0.0471133	-6.44699
Fall	Bare sediments	2020-10-24 21:55:00	24	0.0464264	-6.55272
Fall	Bare sediments	2020-10-24 22:24:00	24	0.045702	-6.38705
Fall	Bare sediments	2020-10-24 22:39:00	24	0.0464815	-6.10249
Fall	Bare sediments	2020-10-24 23:08:00	2	0.0487288	-5.91368
Fall	Bare sediments	2020-10-24 23:25:00	2	0.0502407	-5.52273
Fall	Bare sediments	2020-10-24 23:53:00	2	0.04937	-5.47933
Fall	Bare sediments	2020-10-25 00:08:00	2	0.0482416	-5.56064
Fall	Bare sediments	2020-10-25 00:23:00	2	0.0478482	-5.34923
Fall	Bare sediments	2020-10-25 00:51:00	2	0.047398	-4.62153
Fall	Bare sediments	2020-10-25 01:06:00	4	0.0478675	-3.70839
Fall	Bare sediments	2020-10-25 01:34:00	4	0.0492067	-2.46657
Fall	Bare sediments	2020-10-25 01:49:00	4	0.0500056	-1.63705
Fall	Bare sediments	2020-10-25 02:17:00	4	0.0520698	-1.83963
Fall	Bare sediments	2020-10-25 02:53:00	4	0.0537504	-0.925225
Fall	Bare sediments	2020-10-25 03:08:00	6	0.0544545	0.0869377
Fall	Bare sediments	2020-10-25 03:23:00	6	0.0554989	-0.373877
Fall	Bare sediments	2020-10-25 03:51:00	6	0.0444365	-4.20945
Fall	Bare sediments	2020-10-25 04:06:00	6	0.0401138	-3.6503
Fall	Bare sediments	2020-10-25 04:34:00	6	0.0438285	-2.61106
Fall	Bare sediments	2020-10-25 04:49:00	6	0.0477815	-1.77079
Fall	Bare sediments	2020-10-25 05:17:00	8	0.0548628	-1.33242
Fall	Bare sediments	2020-10-25 05:32:00	8	0.0556581	-0.526164
Fall	Bare sediments	2020-10-25 06:00:00	8	0.0548393	-0.252487
Fall	Bare sediments	2020-10-25 06:15:00	8	0.0541236	-0.245543
Fall	Bare sediments	2020-10-25 06:43:00	8	0.0516867	-0.213616
Fall	Bare sediments	2020-10-25 06:58:00	8	0.0511095	-0.494984
Fall	Bare sediments	2020-10-25 07:26:00	10	0.0516322	-0.64579
Fall	Bare sediments	2020-10-25 07:41:00	10	0.0544838	-0.648929
Fall	Bare sediments	2020-10-25 08:09:00	10	0.0557757	-0.652158
Fall	Bare sediments	2020-10-25 08:24:00	10	0.0568913	-0.829601
Fall	Mixed vegetation	2020-10-25 08:52:00	10	0.0552372	-1.1927
Fall	Mixed vegetation	2020-10-25 09:07:00	12	0.0985252	-5.00739
Fall	Mixed vegetation	2020-10-25 09:37:00	12	0.0993933	-6.36755
Fall	Mixed vegetation	2020-10-25 09:52:00	12	0.110731	-7.19344
Fall	Mixed vegetation	2020-10-25 10:07:00	12	0.128176	-7.69104
Fall	Mixed vegetation	2020-10-25 10:35:00	12	0.144814	-9.39945
Fall	Mixed vegetation	2020-10-25 10:50:00	12	0.149736	-10.1617
Fall	Mixed vegetation	2020-10-25 11:18:00	14	0.149592	-10.8898
Fall	Mixed vegetation	2020-10-25 11:33:00	14	0.147911	-11.4183
Fall	Mixed vegetation	2020-10-25 12:01:00	14	0.143101	-11.8775
Fall	Mixed vegetation	2020-10-25 12:16:00	14	0.128761	-12.3877
Fall	Mixed vegetation	2020-10-25 12:44:00	14	0.10714	-12.7668
Fall	Mixed vegetation	2020-10-25 12:59:00	14	0.0899138	-12.9973
Fall	Mixed vegetation	2020-10-25 13:27:00	16	0.0837536	-13.0419
Fall	Mixed vegetation	2020-10-25 13:42:00	16	0.0782181	-12.9125
Fall	Mixed vegetation	2020-10-25 14:10:00	16	0.0760983	-12.7819
Fall	Mixed vegetation	2020-10-25 14:25:00	16	0.0734909	-12.6378
Fall	Mixed vegetation	2020-10-25 14:53:00	16	0.0709123	-12.5303
Fall	Mixed vegetation	2020-10-25 15:08:00	18	0.068042	-12.5763
Fall	Mixed vegetation	2020-10-25 15:23:00	18	0.0745623	-12.71
Fall	Mixed vegetation	2020-10-25 15:51:00	18	0.0802807	-12.8044
Fall	Mixed vegetation	2020-10-25 16:06:00	18	0.0785418	-12.8286
Fall	Mixed vegetation	2020-10-25 16:34:00	18	0.0764757	-12.8441
Fall	Mixed vegetation	2020-10-25 16:49:00	18	0.0703085	-12.7779
Fall	Mixed vegetation	2020-10-25 17:17:00	20	0.064177	-12.6923
Fall	Mixed vegetation	2020-10-25 17:32:00	20	0.0669577	-12.672
Fall	Mixed vegetation	2020-10-25 18:00:00	20	0.0605491	-12.5055
Fall	Mixed vegetation	2020-10-25 18:15:00	20	0.056921	-12.4978
Fall	Mixed vegetation	2020-10-25 18:43:00	20	0.056764	-12.3764
Fall	Mixed vegetation	2020-10-25 18:58:00	20	0.0578877	-12.275
Fall	Mixed vegetation	2020-10-25 19:26:00	22	0.0564777	-12.0307
Fall	Mixed vegetation	2020-10-25 19:41:00	22	0.0555792	-11.9172
Fall	Mixed vegetation	2020-10-25 20:09:00	22	0.0542941	-11.7541
Fall	Mixed vegetation	2020-10-25 20:24:00	22	0.0506546	-11.0512
Fall	Mixed vegetation	2020-10-25 20:39:00	22	0.0479232	-10.7541
Fall	Mixed vegetation	2020-10-25 21:08:00	24	0.0458987	-10.2641
Fall	Mixed vegetation	2020-10-25 21:23:00	24	0.0451585	-9.61336
Fall	Mixed vegetation	2020-10-25 21:51:00	24	0.0453817	-8.7988
Fall	Mixed vegetation	2020-10-25 22:06:00	24	0.0489334	-8.06628
Fall	Mixed vegetation	2020-10-25 22:34:00	24	0.0517555	-6.83946
Fall	Mixed vegetation	2020-10-25 22:49:00	24	0.0517734	-5.94066
Fall	Mixed vegetation	2020-10-25 23:17:00	2	0.0529487	-4.65926
Fall	Mixed vegetation	2020-10-25 23:32:00	2	0.0508156	-3.66123
Fall	Mixed vegetation	2020-10-26	2	0.0478577	-2.66003
Fall	Mixed vegetation	2020-10-26 00:15:00	2	0.0465507	-1.69349
Fall	Mixed vegetation	2020-10-26 00:43:00	2	0.0464081	-1.12381
Fall	Mixed vegetation	2020-10-26 00:58:00	2	0.0493134	-1.93918
Fall	Mixed vegetation	2020-10-26 01:26:00	4	0.0538515	-3.22422
Fall	Mixed vegetation	2020-10-26 01:41:00	4	0.0544379	-3.37972
Fall	Mixed vegetation	2020-10-26 02:09:00	4	0.0537184	-3.35664
Fall	Mixed vegetation	2020-10-26 02:24:00	4	0.0544787	-2.61801
Fall	Mixed vegetation	2020-10-26 02:39:00	4	0.0559285	-1.70809
Fall	Mixed vegetation	2020-10-26 03:07:00	6	0.0535627	-1.61787
Fall	Mixed vegetation	2020-10-26 03:22:00	6	0.0528513	-1.8603
Fall	Mixed vegetation	2020-10-26 03:50:00	6	0.0537759	-2.20903
Fall	Mixed vegetation	2020-10-26 04:05:00	6	0.0515075	-2.47116
Fall	Mixed vegetation	2020-10-26 04:33:00	6	0.0528348	-1.4777
Fall	Mixed vegetation	2020-10-26 04:48:00	6	0.0558777	-0.332144
Fall	Mixed vegetation	2020-10-26 05:16:00	8	0.058124	-0.161682
Fall	Mixed vegetation	2020-10-26 05:31:00	8	0.0599035	-1.14896
Fall	Mixed vegetation	2020-10-26 06:01:00	8	0.0628696	-2.42586
Fall	Mixed vegetation	2020-10-26 06:16:00	8	0.0710392	-2.68325
Fall	Mixed vegetation	2020-10-26 06:44:00	8	0.0765221	-3.59236
Fall	Mixed vegetation	2020-10-26 06:59:00	8	0.0770023	-4.93259
Fall	Mixed vegetation	2020-10-26 07:27:00	10	0.0758698	-5.60691
Fall	Mixed vegetation	2020-10-26 07:42:00	10	0.078083	-6.14401
Fall	Mixed vegetation	2020-10-26 08:10:00	10	0.0816765	-6.43987
Fall	Mixed vegetation	2020-10-26 08:25:00	10	0.0918804	-7.08068
Fall	Mixed vegetation	2020-10-26 08:40:00	10	0.0933511	-7.56328
Fall	Mixed vegetation	2020-10-26 09:08:00	12	0.101654	-8.31379
Fall	Macroalgae	2020-10-26 09:44:00	12	0.0899446	-9.607
Fall	Macroalgae	2020-10-26 09:59:00	12	0.0528274	-11.8195
Fall	Macroalgae	2020-10-26 10:27:00	12	0.0550266	-12.088
Fall	Macroalgae	2020-10-26 10:42:00	12	0.0584045	-12.1462
Fall	Macroalgae	2020-10-26 11:11:00	14	0.0586668	-12.4706
Fall	Macroalgae	2020-10-26 11:27:00	14	0.0626025	-12.5171
Fall	Macroalgae	2020-10-26 11:56:00	14	0.065157	-12.6886
Fall	Macroalgae	2020-10-26 12:13:00	14	0.0675415	-12.9203
Fall	Macroalgae	2020-10-26 12:41:00	14	0.068921	-12.9192
Fall	Macroalgae	2020-10-26 12:57:00	14	0.0732782	-12.8752
Fall	Macroalgae	2020-10-26 13:25:00	16	0.0789364	-13.9197
Fall	Macroalgae	2020-10-26 13:40:00	16	0.0327667	-5.36339
Fall	Macroalgae	2020-10-26 13:55:00	16	0.0744959	-11.7289
Fall	Macroalgae	2020-10-26 14:23:00	16	0.0989363	-15.0882
Fall	Macroalgae	2020-10-26 14:38:00	16	0.0819336	-12.5987
Fall	Macroalgae	2020-10-26 15:06:00	18	0.0854252	-12.8078
Fall	Macroalgae	2020-10-26 15:21:00	18	0.073424	-10.808
Fall	Macroalgae	2020-10-26 15:49:00	18	0.122032	-17.3831
Fall	Macroalgae	2020-10-26 16:04:00	18	0.222328	-31.2957
Fall	Macroalgae	2020-10-26 16:32:00	18	0.110232	-15.3983
Fall	Macroalgae	2020-10-26 16:47:00	18	0.0890357	-12.3215
Fall	Macroalgae	2020-10-26 17:35:00	20	0.0812546	-10.4053
Fall	Macroalgae	2020-10-26 18:06:00	20	0.0851948	-9.95771
Fall	Macroalgae	2020-10-26 18:23:00	20	0.165736	-19.7604
Fall	Macroalgae	2020-10-26 18:51:00	20	0.276646	-30.2414
Fall	Macroalgae	2020-10-26 19:06:00	22	0.427844	-34.6738
Fall	Macroalgae	2020-10-26 19:35:00	22	0.345006	-18.6276
Fall	Macroalgae	2020-10-26 19:50:00	22	0.309617	-15.6065
Fall	Macroalgae	2020-10-26 20:18:00	22	0.292474	-8.52277
Fall	Macroalgae	2020-10-26 20:33:00	22	0.0952176	0.177126
Fall	Macroalgae	2020-10-26 21:01:00	24	0.144647	-1.42722
Fall	Macroalgae	2020-10-26 21:16:00	24	0.197534	1.47685
Fall	Macroalgae	2020-10-26 21:44:00	24	0.197627	8.86476
Fall	Macroalgae	2020-10-26 21:59:00	24	0.208209	13.9958
Fall	Macroalgae	2020-10-26 22:27:00	24	0.18069	17.1971
Fall	Macroalgae	2020-10-26 22:42:00	24	0.198154	14.101
Fall	Macroalgae	2020-10-26 22:57:00	24	0.240442	8.63101
Fall	Macroalgae	2020-10-26 23:25:00	2	0.115699	11.1233
Fall	Macroalgae	2020-10-26 23:40:00	2	0.0614665	5.86321
Fall	Macroalgae	2020-10-27 00:08:00	2	0.194815	5.07134
Fall	Macroalgae	2020-10-27 00:23:00	2	0.25587	-3.65961
Fall	Macroalgae	2020-10-27 00:51:00	2	0.247873	7.04892
Fall	Macroalgae	2020-10-27 01:06:00	4	0.167418	1.15526
Fall	Macroalgae	2020-10-27 01:34:00	4	0.147537	-1.24357
Fall	Macroalgae	2020-10-27 01:49:00	4	0.134911	-8.16514
Fall	Macroalgae	2020-10-27 02:17:00	4	0.262999	11.3981
Fall	Macroalgae	2020-10-27 02:32:00	4	0.123553	16.9053
Fall	Macroalgae	2020-10-27 03:00:00	6	0.0189142	2.03037
Fall	Macroalgae	2020-10-27 03:15:00	6	0.00254183	0.0444686
Fall	Macroalgae	2020-10-27 03:43:00	6	0.00175319	-0.0164354
Fall	Macroalgae	2020-10-27 03:58:00	6	0.00121852	-0.0194729
Fall	Macroalgae	2020-10-27 04:26:00	6	0.00197201	-0.0436933
Fall	Macroalgae	2020-10-27 04:41:00	6	0.000645721	-0.0255724
Fall	Macroalgae	2020-10-27 04:56:00	6	0.0213169	-1.32203
Fall	Macroalgae	2020-10-27 05:24:00	8	0.00155671	-0.143647
Fall	Macroalgae	2020-10-27 05:39:00	8	0.00416642	-0.409409
Fall	Macroalgae	2020-10-27 06:07:00	8	0.00346995	-0.357719
Fall	Macroalgae	2020-10-27 06:22:00	8	0.00840279	-0.912197
Fall	Macroalgae	2020-10-27 06:50:00	8	0.00917822	-1.03393
Fall	Macroalgae	2020-10-27 07:05:00	10	0.0983219	-11.2616
Fall	Macroalgae	2020-10-27 07:35:00	10	0.169994	-19.4118
Fall	Macroalgae	2020-10-27 07:50:00	10	0.275032	-31.2878
Fall	Macroalgae	2020-10-27 08:18:00	10	0.300619	-34.568
Fall	Macroalgae	2020-10-27 08:33:00	10	0.227711	-23.3773
Fall	Macroalgae	2020-10-27 09:01:00	12	0.377285	-35.9171
Fall	Macroalgae	2020-10-27 09:16:00	12	0.69176	-61.6315
Fall	Bare sediments	2020-10-27 09:47:00	12	0.525103	-16.8857
Fall	Bare sediments	2020-10-27 10:02:00	12	0.488757	-20.7111
Fall	Bare sediments	2020-10-27 10:30:00	12	0.583617	-24.9112
Fall	Bare sediments	2020-10-27 10:45:00	12	0.460439	-19.7916
Fall	Bare sediments	2020-10-27 11:13:00	14	0.490071	-22.7753
Fall	Bare sediments	2020-10-27 11:28:00	14	0.184962	-10.7493
Fall	Bare sediments	2020-10-27 11:56:00	14	0.411357	-24.6548
Fall	Bare sediments	2020-10-27 12:11:00	14	0.448976	-30.2181
Fall	Bare sediments	2020-10-27 12:26:00	14	0.374149	-27.5916
Fall	Bare sediments	2020-10-27 12:54:00	14	0.660981	-49.858
Fall	Bare sediments	2020-10-27 13:09:00	16	0.578757	-45.5477
Fall	Bare sediments	2020-10-27 13:37:00	16	0.459473	-41.5049
Fall	Bare sediments	2020-10-27 13:52:00	16	0.432837	-40.0985
Fall	Bare sediments	2020-10-27 14:21:00	16	0.477095	-44.1227
Fall	Bare sediments	2020-10-27 14:36:00	16	0.511304	-48.1974
Fall	Bare sediments	2020-10-27 15:04:00	18	0.348522	-34.2775
Fall	Bare sediments	2020-10-27 15:19:00	18	0.27248	-26.9476
Fall	Bare sediments	2020-10-27 15:47:00	18	0.255274	-25.6196
Fall	Bare sediments	2020-10-27 16:02:00	18	0.183318	-18.3086
Fall	Bare sediments	2020-10-27 16:30:00	18	0.292429	-29.2184
Fall	Bare sediments	2020-10-27 16:45:00	18	0.298752	-29.6522
Fall	Bare sediments	2020-10-27 17:13:00	20	0.170987	-15.6969
Fall	Bare sediments	2020-10-27 17:28:00	20	0.16201	-14.1391
Fall	Bare sediments	2020-10-27 17:43:00	20	0.0943417	-8.16554
Fall	Bare sediments	2020-10-27 18:12:00	20	0.105361	-10.193
Fall	Bare sediments	2020-10-27 18:27:00	20	0.232003	-23.1574
Fall	Bare sediments	2020-10-27 18:55:00	20	0.0591852	-3.99301
Fall	Bare sediments	2020-10-27 19:10:00	22	0.0827762	-5.12365
Fall	Bare sediments	2020-10-27 19:38:00	22	0.0939928	-5.21527
Fall	Bare sediments	2020-10-27 19:53:00	22	0.0868335	-4.76057
Fall	Bare sediments	2020-10-27 20:21:00	22	0.0405256	-2.20023
Fall	Bare sediments	2020-10-27 20:36:00	22	0.0372939	-1.96442
Fall	Bare sediments	2020-10-27 21:04:00	24	0.0295083	-1.50585
Fall	Bare sediments	2020-10-27 21:19:00	24	0.0247135	-1.15201
Fall	Bare sediments	2020-10-27 21:48:00	24	0.0900555	-3.50964
Fall	Bare sediments	2020-10-27 22:03:00	24	0.0636967	-2.72598
Fall	Bare sediments	2020-10-27 22:31:00	24	0.0572715	-2.32371
Fall	Bare sediments	2020-10-27 22:46:00	24	0.0734163	-2.63269
Fall	Bare sediments	2020-10-27 23:14:00	2	0.0729476	-2.63158
Fall	Bare sediments	2020-10-27 23:29:00	2	0.153622	-5.10679
Fall	Bare sediments	2020-10-27 23:44:00	2	0.2474	-7.61723
Fall	Bare sediments	2020-10-28 00:12:00	2	0.206004	-4.94874
Fall	Bare sediments	2020-10-28 00:27:00	2	0.174533	-3.99772
Fall	Bare sediments	2020-10-28 00:55:00	2	0.143365	-2.73619
Fall	Bare sediments	2020-10-28 01:10:00	4	0.16256	-2.23582
Fall	Bare sediments	2020-10-28 01:38:00	4	0.123623	-0.991078
Fall	Bare sediments	2020-10-28 01:53:00	4	0.117083	-0.34735
Fall	Bare sediments	2020-10-28 02:21:00	4	0.138731	-0.701294
Fall	Bare sediments	2020-10-28 02:36:00	4	0.111587	-1.69344
Fall	Bare sediments	2020-10-28 03:06:00	6	0.128455	-2.42138
Fall	Bare sediments	2020-10-28 03:21:00	6	0.141524	-2.26957
Fall	Bare sediments	2020-10-28 03:49:00	6	0.168757	-3.23267
Fall	Bare sediments	2020-10-28 04:05:00	6	0.134322	-2.77929
Fall	Bare sediments	2020-10-28 04:33:00	6	0.139213	-2.84631
Fall	Bare sediments	2020-10-28 04:48:00	6	0.121294	-1.75091
Fall	Bare sediments	2020-10-28 05:16:00	8	0.125596	-1.85548
Fall	Bare sediments	2020-10-28 05:31:00	8	0.162276	-1.40273
Fall	Bare sediments	2020-10-28 05:59:00	8	0.148035	-1.30188
Fall	Bare sediments	2020-10-28 06:14:00	8	0.208824	-1.48051
Fall	Bare sediments	2020-10-28 06:29:00	8	0.227747	-1.17882
Fall	Bare sediments	2020-10-28 07:12:00	10	0.191611	-0.311362
Fall	Bare sediments	2020-10-28 07:41:00	10	0.248696	1.941
Fall	Bare sediments	2020-10-28 07:56:00	10	0.186178	1.76646
Fall	Bare sediments	2020-10-28 08:24:00	10	0.207276	1.60033
Fall	Bare sediments	2020-10-28 08:39:00	10	0.335053	3.71184
Fall	Mixed vegetation	2020-10-28 09:07:00	12	0.684646	-4.50837
Fall	Mixed vegetation	2020-10-28 09:22:00	12	0.624673	-48.3705
Fall	Mixed vegetation	2020-10-28 09:50:00	12	0.734204	-69.414
Fall	Mixed vegetation	2020-10-28 10:05:00	12	0.957553	-99.6085
Fall	Mixed vegetation	2020-10-28 10:33:00	12	0.885486	-97.023
Fall	Mixed vegetation	2020-10-28 10:48:00	12	0.934295	-107.557
Fall	Mixed vegetation	2020-10-28 11:16:00	14	0.875622	-97.8788
Fall	Mixed vegetation	2020-10-28 11:31:00	14	0.659377	-63.6116
Fall	Mixed vegetation	2020-10-28 11:59:00	14	0.985507	-87.0085
Fall	Mixed vegetation	2020-10-28 12:14:00	14	1.20333	-114.735
Fall	Mixed vegetation	2020-10-28 12:29:00	14	1.13395	-110.069
Fall	Mixed vegetation	2020-10-28 12:58:00	14	0.863295	-91.3521
Fall	Mixed vegetation	2020-10-28 13:13:00	16	0.763049	-77.1388
Fall	Mixed vegetation	2020-10-28 13:41:00	16	0.730749	-72.7503
Fall	Mixed vegetation	2020-10-28 13:56:00	16	0.583158	-63.4083
Fall	Mixed vegetation	2020-10-28 14:24:00	16	0.471793	-68.3656
Fall	Mixed vegetation	2020-10-28 14:39:00	16	0.357052	-68.8425
Fall	Mixed vegetation	2020-10-28 15:07:00	18	0.390973	-91.4039
Fall	Mixed vegetation	2020-10-28 15:22:00	18	0.473977	-123.007
Fall	Mixed vegetation	2020-10-28 15:50:00	18	0.374369	-99.7568
Fall	Mixed vegetation	2020-10-28 16:05:00	18	0.433745	-111.685
Fall	Mixed vegetation	2020-10-28 16:33:00	18	0.487401	-120.74
Fall	Mixed vegetation	2020-10-28 16:48:00	18	0.40027	-96.5554
Fall	Mixed vegetation	2020-10-28 17:16:00	20	0.505441	-118.403
Fall	Mixed vegetation	2020-10-28 17:31:00	20	0.249293	-55.5863
Fall	Mixed vegetation	2020-10-28 17:46:00	20	0.109619	-23.4892
Fall	Mixed vegetation	2020-10-28 18:14:00	20	0.120893	-26.0214
Fall	Mixed vegetation	2020-10-28 18:29:00	20	0.0567891	-11.4403
Fall	Mixed vegetation	2020-10-28 18:57:00	20	0.0586267	-11.2867
Fall	Mixed vegetation	2020-10-28 19:12:00	22	0.0570646	-9.561
Fall	Mixed vegetation	2020-10-28 19:40:00	22	0.0830214	-13.4773
Fall	Mixed vegetation	2020-10-28 19:55:00	22	0.241114	-37.6151
Fall	Mixed vegetation	2020-10-28 20:23:00	22	0.220115	-16.8275
Fall	Mixed vegetation	2020-10-28 20:38:00	22	0.221001	-4.74203
Fall	Mixed vegetation	2020-10-28 21:06:00	24	0.135149	4.24836
Fall	Mixed vegetation	2020-10-28 21:21:00	24	0.132398	6.30103
Fall	Mixed vegetation	2020-10-28 21:49:00	24	0.138615	14.3171
Fall	Mixed vegetation	2020-10-28 22:04:00	24	0.204721	32.8514
Fall	Mixed vegetation	2020-10-28 22:32:00	24	0.181209	45.6254
Fall	Mixed vegetation	2020-10-29 06:02:00	8	0.150824	40.3402
Fall	Macroalgae	2020-10-29 06:23:00	8	0.142899	-2.66995
Fall	Macroalgae	2020-10-29 06:51:00	8	0.0995939	-4.16662
Fall	Macroalgae	2020-10-29 07:06:00	10	0.034574	-1.71286
Fall	Macroalgae	2020-10-29 07:34:00	10	0.0786926	-4.59773
Fall	Macroalgae	2020-10-29 07:49:00	10	0.0373081	-2.99339
Fall	Macroalgae	2020-10-29 08:18:00	10	0.0432578	-4.25492
Fall	Macroalgae	2020-10-29 08:33:00	10	0.0589931	-6.86974
Fall	Macroalgae	2020-10-29 09:01:00	12	0.0817689	-9.89334
Fall	Macroalgae	2020-10-29 09:16:00	12	0.040028	-6.09608
Fall	Macroalgae	2020-10-29 09:31:00	12	0.0536968	-8.47026
Fall	Macroalgae	2020-10-29 09:59:00	12	0.0553906	-9.40724
Fall	Macroalgae	2020-10-29 10:14:00	12	0.0604923	-10.234
Fall	Macroalgae	2020-10-29 10:42:00	12	0.0452718	-7.57388
Fall	Macroalgae	2020-10-29 10:57:00	12	0.152857	-25.3979
Fall	Macroalgae	2020-10-29 11:25:00	14	0.184532	-32.4648
Fall	Macroalgae	2020-10-29 11:40:00	14	0.184134	-34.2223
Fall	Macroalgae	2020-10-29 12:08:00	14	0.328872	-61.4814
Fall	Macroalgae	2020-10-29 12:23:00	14	0.361418	-67.4562
Fall	Macroalgae	2020-10-29 12:53:00	14	0.14912	-27.0731
Fall	Macroalgae	2020-10-29 13:08:00	16	0.182063	-33.6953
Fall	Macroalgae	2020-10-29 13:36:00	16	0.143333	-26.0769
Fall	Macroalgae	2020-10-29 13:51:00	16	0.0434783	-8.5543
Fall	Macroalgae	2020-10-29 14:19:00	16	0.0364424	-7.27592
Fall	Macroalgae	2020-10-29 14:34:00	16	0.0750197	-15.3633
Fall	Macroalgae	2020-10-29 15:02:00	18	0.0753691	-15.6305
Fall	Macroalgae	2020-10-29 15:17:00	18	0.053517	-11.3033
Fall	Macroalgae	2020-10-29 15:32:00	18	0.0326952	-7.00172
Fall	Macroalgae	2020-10-29 16:00:00	18	0.00824696	-1.80755
Fall	Macroalgae	2020-10-29 16:15:00	18	0.0470882	-10.0324
Fall	Macroalgae	2020-10-29 16:43:00	18	0.0117113	-2.40933
Fall	Macroalgae	2020-10-29 16:58:00	18	0.0495258	-9.80094
Fall	Macroalgae	2020-10-29 17:26:00	20	0.0184047	-3.48646
Fall	Macroalgae	2020-10-29 17:41:00	20	0.00459377	-0.77583
Fall	Macroalgae	2020-10-29 18:09:00	20	0.0256086	-3.53469
Fall	Macroalgae	2020-10-29 18:27:00	20	0.0310705	-3.88085
Fall	Macroalgae	2020-10-29 18:55:00	20	0.0843671	-8.62239
Fall	Macroalgae	2020-10-29 19:10:00	22	0.0702877	-6.96071
Fall	Macroalgae	2020-10-29 19:38:00	22	0.0644694	-6.49891
Fall	Macroalgae	2020-10-29 19:53:00	22	0.0570412	-6.16746
Fall	Macroalgae	2020-10-29 20:21:00	22	0.0575385	-6.25971
Fall	Macroalgae	2020-10-29 20:36:00	22	0.0322529	-3.62949
Fall	Macroalgae	2020-10-29 21:04:00	24	0.0189949	-2.13767
Fall	Macroalgae	2020-10-29 21:19:00	24	0.00724529	-0.908527
Fall	Macroalgae	2020-10-29 21:47:00	24	0.00159937	-0.202465
Fall	Macroalgae	2020-10-29 22:02:00	24	0.00251679	-0.304246
Fall	Macroalgae	2020-10-29 22:17:00	24	0.00375695	-0.411877
Fall	Macroalgae	2020-10-29 22:45:00	24	0.0107276	-1.13028
Fall	Macroalgae	2020-10-29 23:00:00	2	0.00510911	-0.581413
Fall	Macroalgae	2020-10-30 00:13:00	2	0.00873432	-0.975853
Fall	Macroalgae	2020-10-30 00:28:00	2	0.0112209	-1.06961
Fall	Macroalgae	2020-10-30 00:56:00	2	0.00414095	-0.193227
Fall	Macroalgae	2020-10-30 01:11:00	4	0.00849554	-0.467006
Fall	Macroalgae	2020-10-30 01:39:00	4	0.0208496	-1.13651
Fall	Macroalgae	2020-10-30 01:54:00	4	0.00807871	-0.382768
Fall	Macroalgae	2020-10-30 02:22:00	4	0.0149648	0.02312
Fall	Macroalgae	2020-10-30 02:37:00	4	0.0357329	0.337032
Fall	Macroalgae	2020-10-30 03:18:00	6	0.0279274	-0.767714
Fall	Macroalgae	2020-10-30 03:33:00	6	0.0505738	-1.83041
Fall	Macroalgae	2020-10-30 04:01:00	6	0.0410027	-2.88101
Fall	Macroalgae	2020-10-30 04:16:00	6	0.0529817	-3.93976
Fall	Macroalgae	2020-10-30 04:44:00	6	0.0396573	-3.39956
Fall	Macroalgae	2020-10-30 04:59:00	6	0.0321917	-2.42323
Fall	Macroalgae	2020-10-30 05:27:00	8	0.0262178	-1.60182
Fall	Macroalgae	2020-10-30 05:42:00	8	0.0255056	-1.48193
Fall	Macroalgae	2020-10-30 06:10:00	8	0.0311617	-1.79834
Fall	Macroalgae	2020-10-30 06:25:00	8	0.0500457	-3.7028
Fall	Macroalgae	2020-10-30 06:53:00	8	0.0322072	-2.84426
Fall	Bare sediments	2020-10-30 07:08:00	10	0.0284372	2.32743
Fall	Bare sediments	2020-10-30 07:36:00	10	0.0371662	3.8614
Fall	Bare sediments	2020-10-30 07:51:00	10	0.0570512	5.12704
Fall	Bare sediments	2020-10-30 08:19:00	10	0.053737	4.05175
Fall	Bare sediments	2020-10-30 08:34:00	10	0.0802257	5.3866
Fall	Bare sediments	2020-10-30 08:49:00	10	0.112316	9.54358
Fall	Bare sediments	2020-10-30 09:17:00	12	0.101077	9.11157
Fall	Bare sediments	2020-10-30 09:32:00	12	0.0957827	7.81669
Fall	Bare sediments	2020-10-30 10:00:00	12	0.148977	2.117
Fall	Bare sediments	2020-10-30 10:15:00	12	0.160779	2.91028
Fall	Bare sediments	2020-10-30 10:43:00	12	0.163526	-4.55428
Fall	Bare sediments	2020-10-30 10:58:00	12	0.20031	-7.84779
Fall	Bare sediments	2020-10-30 11:26:00	14	0.203319	-0.833455
Fall	Bare sediments	2020-10-30 11:41:00	14	0.198414	-0.0851873
Fall	Bare sediments	2020-10-30 12:09:00	14	0.209616	-10.3942
Fall	Bare sediments	2020-10-30 12:24:00	14	0.254388	-29.9136
Fall	Bare sediments	2020-10-30 12:52:00	14	0.241513	-23.507
Fall	Bare sediments	2020-10-30 13:07:00	16	0.234722	-12.9842
Fall	Bare sediments	2020-10-30 13:35:00	16	0.166532	-3.66817
Fall	Bare sediments	2020-10-30 13:50:00	16	0.176534	2.56104
Fall	Bare sediments	2020-10-30 14:18:00	16	0.139446	1.22095
Fall	Bare sediments	2020-10-30 14:33:00	16	0.0699628	-6.32867
Fall	Bare sediments	2020-10-30 14:48:00	16	0.0347361	-3.72996
Fall	Bare sediments	2020-10-30 15:16:00	18	0.0468539	-2.05847
Fall	Bare sediments	2020-10-30 15:31:00	18	0.0862217	-4.04144
Fall	Bare sediments	2020-10-30 15:59:00	18	0.0457413	-2.92342
Fall	Bare sediments	2020-10-30 16:15:00	18	0.0168646	-0.73749
Fall	Bare sediments	2020-10-30 16:43:00	18	0.0231342	-0.23078
Fall	Bare sediments	2020-10-30 16:58:00	18	0.0093576	-0.00894601
Fall	Bare sediments	2020-10-30 17:26:00	20	0.0380544	-0.0502665
Fall	Bare sediments	2020-10-30 17:41:00	20	0.0500603	0.578758
Fall	Bare sediments	2020-10-30 18:09:00	20	0.0182954	0.42143
Fall	Bare sediments	2020-10-30 18:24:00	20	0.0139372	0.630039
Fall	Bare sediments	2020-10-30 18:52:00	20	0.00979196	0.501289
Fall	Bare sediments	2020-10-30 19:07:00	22	0.00387123	0.24484
Fall	Bare sediments	2020-10-30 19:35:00	22	0.00351783	0.23981
Fall	Bare sediments	2020-10-30 19:51:00	22	0.00406192	0.295767
Fall	Bare sediments	2020-10-30 20:20:00	22	0.00498929	0.370803
Fall	Bare sediments	2020-10-30 20:36:00	22	0.00428712	0.201025
Fall	Bare sediments	2020-10-30 21:05:00	24	0.00183565	0.0530607
Fall	Bare sediments	2020-10-30 21:21:00	24	0.00170716	0.0512737
Fall	Bare sediments	2020-10-30 21:49:00	24	0.00250366	0.0726339
Fall	Bare sediments	2020-10-30 22:04:00	24	0.00313421	0.12588
Fall	Bare sediments	2020-10-30 22:19:00	24	0.00200731	0.143401
Fall	Bare sediments	2020-10-30 22:47:00	24	0.000577914	0.035136
Fall	Bare sediments	2020-10-30 23:02:00	2	0.00102054	0.0706111
Fall	Bare sediments	2020-10-30 23:30:00	2	0.00166543	0.131781
Fall	Bare sediments	2020-10-30 23:45:00	2	0.00434717	0.349458
Fall	Bare sediments	2020-10-31 00:13:00	2	0.00274784	0.285411
Fall	Bare sediments	2020-10-31 00:28:00	2	0.00320167	0.412295
Fall	Bare sediments	2020-10-31 00:56:00	2	0.00144706	0.216882
Fall	Bare sediments	2020-10-31 01:11:00	4	0.00129521	0.220375
Fall	Bare sediments	2020-10-31 01:39:00	4	0.00162387	0.211761
Fall	Bare sediments	2020-10-31 01:56:00	4	0.00150403	0.160976
Fall	Bare sediments	2020-10-31 02:32:00	4	0.00321627	0.508833
Fall	Bare sediments	2020-10-31 02:47:00	4	0.00350295	0.46583
Fall	Bare sediments	2020-10-31 03:15:00	6	0.00199719	0.313818
Fall	Bare sediments	2020-10-31 03:30:00	6	0.00443402	0.840182
Fall	Bare sediments	2020-10-31 03:58:00	6	0.00325663	0.83566
Fall	Bare sediments	2020-10-31 04:13:00	6	0.00306818	1.11815
Fall	Bare sediments	2020-10-31 04:41:00	6	0.00518043	2.33588
Fall	Bare sediments	2020-10-31 04:56:00	6	0.00513411	2.36599
Fall	Bare sediments	2020-10-31 05:24:00	8	0.00439984	1.99533
Fall	Bare sediments	2020-10-31 05:39:00	8	0.00457198	2.07598
Fall	Bare sediments	2020-10-31 06:07:00	8	0.00680734	3.23155
Fall	Mixed vegetation	2020-10-31 06:23:00	8	0.00614808	3.12147
Fall	Mixed vegetation	2020-10-31 06:51:00	8	0.00314017	1.0731
Fall	Mixed vegetation	2020-10-31 07:06:00	10	0.00188708	0.650118
Fall	Mixed vegetation	2020-10-31 07:21:00	10	0.00442813	1.50901
Fall	Mixed vegetation	2020-10-31 07:49:00	10	0.003538	0.731877
Fall	Mixed vegetation	2020-10-31 08:04:00	10	0.00324638	0.316005
Fall	Mixed vegetation	2020-10-31 08:32:00	10	0.00526191	0.116461
Fall	Mixed vegetation	2020-10-31 08:47:00	10	0.00638178	0.0613825
Fall	Mixed vegetation	2020-10-31 09:15:00	12	0.00590709	-0.238329
Fall	Mixed vegetation	2020-10-31 09:30:00	12	0.00558952	-0.443137
Fall	Mixed vegetation	2020-10-31 09:58:00	12	0.00498519	-0.445008
Fall	Mixed vegetation	2020-10-31 10:13:00	12	0.0033937	-0.340511
Fall	Mixed vegetation	2020-10-31 10:41:00	12	0.00615034	-0.72867
Fall	Mixed vegetation	2020-10-31 10:56:00	12	0.00325301	-0.386675
Fall	Mixed vegetation	2020-10-31 11:24:00	14	0.00356921	-0.450279
Fall	Mixed vegetation	2020-10-31 11:39:00	14	0.00598312	-0.841323
Fall	Mixed vegetation	2020-10-31 12:07:00	14	0.003051	-0.403267
Fall	Mixed vegetation	2020-10-31 12:22:00	14	0.00584987	-0.647529
Fall	Mixed vegetation	2020-10-31 12:50:00	14	0.00473214	-0.571423
Fall	Mixed vegetation	2020-10-31 13:05:00	16	0.00633623	-0.629125
Fall	Mixed vegetation	2020-10-31 13:20:00	16	0.00344711	-0.368148
Fall	Mixed vegetation	2020-10-31 13:48:00	16	0.00547077	-0.684862
Fall	Mixed vegetation	2020-10-31 14:03:00	16	0.00494451	-0.632581
Fall	Mixed vegetation	2020-10-31 14:31:00	16	0.00644672	-0.856259
Fall	Mixed vegetation	2020-10-31 14:46:00	16	0.00489543	-0.674339
Fall	Mixed vegetation	2020-10-31 15:14:00	18	0.00667575	-0.956714
Fall	Mixed vegetation	2020-10-31 15:29:00	18	0.00634573	-1.074
Fall	Mixed vegetation	2020-10-31 15:57:00	18	0.00713006	-1.24664
Fall	Mixed vegetation	2020-10-31 16:12:00	18	0.00340405	-0.550723
Fall	Mixed vegetation	2020-10-31 16:40:00	18	0.00250814	-0.424975
Fall	Mixed vegetation	2020-10-31 16:55:00	18	0.00274695	-0.469439
Fall	Mixed vegetation	2020-10-31 17:23:00	20	0.00396025	-0.664236
Fall	Mixed vegetation	2020-10-31 17:38:00	20	0.00398648	-0.670722
Fall	Mixed vegetation	2020-10-31 18:06:00	20	0.00578674	-0.961643
Fall	Mixed vegetation	2020-10-31 18:21:00	20	0.00800562	-1.27545
Fall	Mixed vegetation	2020-10-31 18:36:00	20	0.0045661	-0.695796
Fall	Mixed vegetation	2020-10-31 19:04:00	22	0.00376278	-0.509885
Fall	Mixed vegetation	2020-10-31 19:19:00	22	0.0043815	-0.566827
Fall	Mixed vegetation	2020-10-31 19:47:00	22	0.00835222	-1.06975
Fall	Mixed vegetation	2020-10-31 20:02:00	22	0.00659434	-0.823883
Fall	Mixed vegetation	2020-10-31 20:30:00	22	0.00553236	-0.642373
Fall	Mixed vegetation	2020-10-31 20:45:00	22	0.00274956	-0.279631
Fall	Mixed vegetation	2020-10-31 21:13:00	24	0.00574201	-0.481483
Fall	Mixed vegetation	2020-10-31 21:28:00	24	0.0059912	-0.486863
Fall	Mixed vegetation	2020-10-31 21:56:00	24	0.00690772	-0.477351
Fall	Mixed vegetation	2020-10-31 22:11:00	24	0.0147589	-0.493591
Fall	Mixed vegetation	2020-10-31 22:39:00	24	0.0136003	-0.0690166
Fall	Mixed vegetation	2020-10-31 22:54:00	24	0.0106771	0.151598
Fall	Mixed vegetation	2020-10-31 23:23:00	2	0.00699872	0.27628
Fall	Mixed vegetation	2020-10-31 23:38:00	2	0.00866404	0.445243
Fall	Mixed vegetation	2020-10-31 23:53:00	2	0.00725711	0.542688
Fall	Mixed vegetation	2020-11-01 00:21:00	2	0.010043	0.885288
Fall	Mixed vegetation	2020-11-01 00:36:00	2	0.00643704	0.533565
Fall	Mixed vegetation	2020-11-01 01:04:00	4	0.00783421	0.722343
Fall	Mixed vegetation	2020-11-01 01:19:00	4	0.00656044	0.627604
Fall	Mixed vegetation	2020-11-01 01:47:00	4	0.00862115	1.00577
Fall	Mixed vegetation	2020-11-01 02:02:00	4	0.0117445	1.69806
Fall	Mixed vegetation	2020-11-01 02:30:00	4	0.0097343	1.2833
Fall	Mixed vegetation	2020-11-01 02:45:00	4	0.00693612	1.06761
Fall	Mixed vegetation	2020-11-01 03:13:00	6	0.00643228	0.992923
Fall	Mixed vegetation	2020-11-01 03:28:00	6	0.00566329	0.834856
Fall	Mixed vegetation	2020-11-01 03:56:00	6	0.00567583	0.762375
Fall	Mixed vegetation	2020-11-01 04:11:00	6	0.00629625	0.843812
Fall	Mixed vegetation	2020-11-01 04:39:00	6	0.00313659	0.343917
Fall	Mixed vegetation	2020-11-01 04:54:00	6	0.00749495	0.512745
Fall	Mixed vegetation	2020-11-01 05:22:00	8	0.00527571	0.324178
Fall	Mixed vegetation	2020-11-01 05:37:00	8	0.00649938	0.235095
Fall	Macroalgae	2020-11-01 05:52:00	8	0.00443672	-0.250408
Fall	Macroalgae	2020-11-01 06:20:00	8	0.00340718	-0.481427
Fall	Macroalgae	2020-11-01 06:35:00	8	0.00350341	-0.694106
Fall	Macroalgae	2020-11-01 07:04:00	10	0.00339325	-1.11858
Fall	Macroalgae	2020-11-01 07:19:00	10	0.00248955	-1.15585
Fall	Macroalgae	2020-11-01 07:47:00	10	0.00326201	-1.8861
Fall	Macroalgae	2020-11-01 08:02:00	10	0.0042804	-2.85478
Fall	Macroalgae	2020-11-01 08:30:00	10	0.00352329	-2.71213
Fall	Macroalgae	2020-11-01 08:45:00	10	0.00283937	-2.25498
Fall	Macroalgae	2020-11-01 09:13:00	12	0.00455057	-3.76665
Fall	Macroalgae	2020-11-01 09:28:00	12	0.00571395	-4.3252
Fall	Macroalgae	2020-11-01 09:56:00	12	0.00685737	-3.8582
Fall	Macroalgae	2020-11-01 10:11:00	12	0.00595	-3.17552
Fall	Macroalgae	2020-11-01 10:39:00	12	0.00625177	-3.54563
Fall	Macroalgae	2020-11-01 10:54:00	12	0.00780755	-4.89854
Fall	Macroalgae	2020-11-01 11:22:00	14	0.0078292	-5.19548
Fall	Macroalgae	2020-11-01 11:38:00	14	0.0060533	-4.12549
Fall	Macroalgae	2020-11-01 11:53:00	14	0.00647522	-4.61916
Fall	Macroalgae	2020-11-01 12:21:00	14	0.00381539	-2.83422
Fall	Macroalgae	2020-11-01 12:37:00	14	0.00627898	-4.62203
Fall	Macroalgae	2020-11-01 13:05:00	16	0.00363609	-2.73229
Fall	Macroalgae	2020-11-01 13:20:00	16	0.00474384	-3.52978
Fall	Macroalgae	2020-11-01 13:48:00	16	0.00470126	-3.16163
Fall	Macroalgae	2020-11-01 14:03:00	16	0.00406255	-2.78088
Fall	Macroalgae	2020-11-01 14:32:00	16	0.00515729	-3.51983
Fall	Macroalgae	2020-11-01 14:47:00	16	0.00628694	-4.37932
Fall	Macroalgae	2020-11-01 15:15:00	18	0.00957513	-7.19939
Fall	Macroalgae	2020-11-01 15:31:00	18	0.00564742	-4.68726
Fall	Macroalgae	2020-11-01 15:59:00	18	0.00575831	-4.33217
Fall	Macroalgae	2020-11-01 16:14:00	18	0.00486595	-3.4576
Fall	Macroalgae	2020-11-01 16:42:00	18	0.00396946	-2.61639
Fall	Macroalgae	2020-11-01 16:57:00	18	0.00458893	-2.72119
Fall	Macroalgae	2020-11-01 17:25:00	20	0.00476696	-2.61346
Fall	Macroalgae	2020-11-01 17:40:00	20	0.0043437	-2.37993
Fall	Macroalgae	2020-11-01 18:08:00	20	0.00324104	-1.8375
Fall	Macroalgae	2020-11-01 18:23:00	20	0.000976743	-0.502284
Fall	Macroalgae	2020-11-01 18:38:00	20	0.000623434	-0.297513
Fall	Macroalgae	2020-11-01 19:06:00	22	0.00105864	-0.441937
Fall	Macroalgae	2020-11-01 19:21:00	22	0.000757533	-0.304699
Fall	Macroalgae	2020-11-01 19:49:00	22	0.00145215	-0.538277
Fall	Macroalgae	2020-11-01 20:04:00	22	0.00160719	-0.525322
Fall	Macroalgae	2020-11-01 20:32:00	22	0.000800643	-0.237503
Fall	Macroalgae	2020-11-01 20:47:00	22	0.000449625	-0.115435
Fall	Macroalgae	2020-11-01 21:15:00	24	0.000552987	-0.129613
Fall	Macroalgae	2020-11-01 21:30:00	24	0.00267115	-0.54037
Fall	Macroalgae	2020-11-01 21:58:00	24	0.00404683	-0.686165
Fall	Macroalgae	2020-11-01 22:14:00	24	0.0020505	-0.231162
Fall	Macroalgae	2020-11-01 22:42:00	24	0.00569253	-0.596803
Fall	Macroalgae	2020-11-01 22:57:00	24	0.00460634	-0.453967
Fall	Macroalgae	2020-11-01 23:25:00	2	0.00496291	-0.441563
Fall	Macroalgae	2020-11-01 23:40:00	2	0.00276942	-0.190152
Fall	Macroalgae	2020-11-01 23:55:00	2	0.00299171	-0.165448
Fall	Macroalgae	2020-11-02 00:23:00	2	0.00330092	-0.0255377
Fall	Macroalgae	2020-11-02 00:38:00	2	0.00424763	0.0324286
Fall	Macroalgae	2020-11-02 01:06:00	4	0.00391303	0.0815728
Fall	Macroalgae	2020-11-02 01:21:00	4	0.00639106	0.163306
Fall	Macroalgae	2020-11-02 01:49:00	4	0.003811	0.116522
Fall	Macroalgae	2020-11-02 02:04:00	4	0.00571987	0.24868
Fall	Macroalgae	2020-11-02 02:32:00	4	0.00226374	0.149563
Fall	Macroalgae	2020-11-02 02:47:00	4	0.00169326	0.116811
Fall	Macroalgae	2020-11-02 03:15:00	6	0.00289309	0.155571
Fall	Macroalgae	2020-11-02 03:31:00	6	0.00230175	0.0770022
Fall	Macroalgae	2020-11-02 03:59:00	6	0.00240693	0.0416607
Fall	Macroalgae	2020-11-02 04:15:00	6	0.000924421	0.00533188
Fall	Macroalgae	2020-11-02 04:42:00	6	0.00237248	0.0152997
Fall	Macroalgae	2020-11-02 04:58:00	6	0.00269434	-0.0291675
Fall	Macroalgae	2020-11-02 05:26:00	8	0.00354277	-0.0823714
Fall	Bare sediments	2020-11-02 05:46:00	8	0.00293358	-0.0448192
Fall	Bare sediments	2020-11-02 06:17:00	8	0.00257294	0.573941
Fall	Bare sediments	2020-11-02 06:32:00	8	0.00329809	0.482569
Fall	Bare sediments	2020-11-02 06:59:00	8	0.0033636	0.528502
Fall	Bare sediments	2020-11-02 07:14:00	10	0.00324429	0.481954
Fall	Bare sediments	2020-11-02 07:40:00	10	0.00590825	0.79086
Fall	Bare sediments	2020-11-02 07:55:00	10	0.0083709	1.10393
Fall	Bare sediments	2020-11-02 08:10:00	10	0.0105265	1.24492
Fall	Bare sediments	2020-11-02 08:36:00	10	0.00360492	0.168327
Fall	Bare sediments	2020-11-02 08:51:00	10	0.0051282	-0.363251
Fall	Bare sediments	2020-11-02 09:18:00	12	0.00352363	-0.581394
Fall	Bare sediments	2020-11-02 09:33:00	12	0.00360314	-0.795806
Fall	Bare sediments	2020-11-02 10:00:00	12	0.00359331	-0.923588
Fall	Bare sediments	2020-11-02 10:15:00	12	0.00236397	-0.488228
Fall	Bare sediments	2020-11-02 10:41:00	12	0.00520303	-0.628158
Winter	Bare sediments	2020-11-30 10:36:00	12	0.00226567	2.0819
Winter	Bare sediments	2020-11-30 10:51:00	12	0.00193023	8.30505
Winter	Bare sediments	2020-11-30 11:20:00	14	0.00268091	11.308
Winter	Bare sediments	2020-11-30 11:35:00	14	0.00651486	26.8947
Winter	Bare sediments	2020-11-30 12:04:00	14	0.00771577	32.6298
Winter	Bare sediments	2020-11-30 12:19:00	14	0.00708664	30.7326
Winter	Bare sediments	2020-11-30 12:48:00	14	0.00386631	16.7035
Winter	Bare sediments	2020-11-30 13:03:00	16	0.00553419	22.9548
Winter	Bare sediments	2020-11-30 13:32:00	16	0.0027689	11.9727
Winter	Bare sediments	2020-11-30 13:47:00	16	0.00327309	20.6221
Winter	Bare sediments	2020-11-30 14:16:00	16	0.00156245	9.09569
Winter	Bare sediments	2020-11-30 14:31:00	16	0.00134475	8.07974
Winter	Bare sediments	2020-11-30 14:46:00	16	0.00125026	7.27599
Winter	Bare sediments	2020-11-30 15:15:00	18	0.00140915	7.77281
Winter	Bare sediments	2020-11-30 15:30:00	18	0.00152179	7.821
Winter	Bare sediments	2020-11-30 15:59:00	18	0.00149527	7.59156
Winter	Bare sediments	2020-11-30 16:14:00	18	0.00162491	8.12811
Winter	Bare sediments	2020-11-30 16:44:00	18	0.00162061	7.96154
Winter	Bare sediments	2020-11-30 16:59:00	18	0.00178949	8.89002
Winter	Bare sediments	2020-11-30 17:28:00	20	0.00189839	9.40727
Winter	Bare sediments	2020-11-30 17:43:00	20	0.00179878	8.92207
Winter	Bare sediments	2020-11-30 18:12:00	20	0.00131865	7.22265
Winter	Bare sediments	2020-11-30 18:27:00	20	0.00121969	7.40635
Winter	Bare sediments	2020-11-30 18:56:00	20	0.00130126	8.98373
Winter	Bare sediments	2020-11-30 19:11:00	22	0.00107505	8.21189
Winter	Bare sediments	2020-11-30 19:40:00	22	0.000897648	7.19643
Winter	Bare sediments	2020-11-30 19:55:00	22	0.00147055	12.2096
Winter	Bare sediments	2020-11-30 20:24:00	22	0.000798552	6.85697
Winter	Bare sediments	2020-11-30 20:39:00	22	0.000782048	6.43459
Winter	Bare sediments	2020-11-30 21:08:00	24	0.00201578	16.8185
Winter	Bare sediments	2020-11-30 21:23:00	24	0.00312963	26.677
Winter	Bare sediments	2020-11-30 21:52:00	24	0.00283842	24.0332
Winter	Bare sediments	2020-11-30 22:07:00	24	0.00210046	18.0583
Winter	Bare sediments	2020-11-30 22:36:00	24	0.00146228	12.9363
Winter	Bare sediments	2020-11-30 22:51:00	24	0.00152454	13.9601
Winter	Bare sediments	2020-11-30 23:20:00	2	0.000857647	7.72605
Winter	Bare sediments	2020-11-30 23:35:00	2	0.000598148	5.40668
Winter	Bare sediments	2020-12-01 00:04:00	2	0.000631432	6.00127
Winter	Bare sediments	2020-12-01 00:19:00	2	0.000804691	7.80598
Winter	Bare sediments	2020-12-01 00:48:00	2	0.000915264	9.03099
Winter	Bare sediments	2020-12-01 01:03:00	4	0.00394792	38.5553
Winter	Bare sediments	2020-12-01 01:32:00	4	0.00418697	41.6476
Winter	Bare sediments	2020-12-01 01:47:00	4	0.00254793	25.9259
Winter	Bare sediments	2020-12-01 02:02:00	4	0.0022165	23.3264
Winter	Bare sediments	2020-12-01 02:31:00	4	0.00208153	22.2692
Winter	Bare sediments	2020-12-01 02:46:00	4	0.00228464	22.0994
Winter	Bare sediments	2020-12-01 03:15:00	6	0.00066515	5.87705
Winter	Bare sediments	2020-12-01 03:30:00	6	0.000527096	4.38664
Winter	Bare sediments	2020-12-01 03:59:00	6	0.00065323	5.29333
Winter	Bare sediments	2020-12-01 04:14:00	6	0.0005123	4.33948
Winter	Bare sediments	2020-12-01 04:43:00	6	0.000413307	3.63412
Winter	Bare sediments	2020-12-01 04:58:00	6	0.000405897	3.62955
Winter	Bare sediments	2020-12-01 05:27:00	8	0.000474009	4.35632
Winter	Bare sediments	2020-12-01 05:42:00	8	0.00043025	4.02985
Winter	Bare sediments	2020-12-01 06:11:00	8	0.0004855	4.60781
Winter	Bare sediments	2020-12-01 06:26:00	8	0.000352209	3.24223
Winter	Bare sediments	2020-12-01 06:55:00	8	0.00053275	4.93304
Winter	Bare sediments	2020-12-01 07:10:00	10	0.000553234	5.10728
Winter	Bare sediments	2020-12-01 07:39:00	10	0.000387526	3.32227
Winter	Bare sediments	2020-12-01 07:54:00	10	0.000561826	4.30959
Winter	Bare sediments	2020-12-01 08:23:00	10	0.000578632	4.55795
Winter	Bare sediments	2020-12-01 08:38:00	10	0.000753509	6.28985
Winter	Bare sediments	2020-12-01 09:07:00	12	0.000604787	4.95548
Winter	Bare sediments	2020-12-01 09:22:00	12	0.000824287	6.06852
Winter	Bare sediments	2020-12-01 09:51:00	12	0.000965864	7.12184
Winter	Macroalgae	2020-12-01 10:06:00	12	0.00115667	7.71725
Winter	Macroalgae	2020-12-01 10:35:00	12	0.000760999	2.30925
Winter	Macroalgae	2020-12-01 10:50:00	12	0.000711341	0.355611
Winter	Macroalgae	2020-12-01 11:19:00	14	0.000712846	-0.169064
Winter	Macroalgae	2020-12-01 11:34:00	14	0.000160177	0.0161543
Winter	Macroalgae	2020-12-01 12:03:00	14	0.000186994	0.00541549
Winter	Macroalgae	2020-12-01 12:18:00	14	0.000182157	0.00427052
Winter	Macroalgae	2020-12-01 12:47:00	14	0.000162681	-0.198515
Winter	Macroalgae	2020-12-01 13:02:00	16	0.000257482	0.268826
Winter	Macroalgae	2020-12-01 13:17:00	16	0.000116141	0.157972
Winter	Macroalgae	2020-12-01 13:46:00	16	9.05718e-05	0.219677
Winter	Macroalgae	2020-12-01 14:01:00	16	0.000104877	0.329843
Winter	Macroalgae	2020-12-01 14:30:00	16	9.8189e-05	0.342991
Winter	Macroalgae	2020-12-01 14:45:00	16	9.59888e-05	0.371466
Winter	Macroalgae	2020-12-01 15:15:00	18	0.000216716	1.11252
Winter	Macroalgae	2020-12-01 15:30:00	18	0.000527517	2.91005
Winter	Macroalgae	2020-12-01 15:59:00	18	0.000606095	3.67908
Winter	Macroalgae	2020-12-01 16:14:00	18	0.000577093	3.64061
Winter	Macroalgae	2020-12-01 16:43:00	18	0.000461423	3.12764
Winter	Macroalgae	2020-12-01 16:58:00	18	0.000548364	3.7545
Winter	Macroalgae	2020-12-01 17:27:00	20	0.00099861	7.32614
Winter	Macroalgae	2020-12-01 17:42:00	20	0.000592634	4.33797
Winter	Macroalgae	2020-12-01 18:11:00	20	0.000877788	6.40641
Winter	Macroalgae	2020-12-01 18:26:00	20	0.000465636	3.32775
Winter	Macroalgae	2020-12-01 18:55:00	20	8.2925e-05	0.608458
Winter	Macroalgae	2020-12-01 19:10:00	22	8.087e-05	0.603554
Winter	Macroalgae	2020-12-01 19:39:00	22	0.000185791	1.38018
Winter	Macroalgae	2020-12-01 19:54:00	22	6.89467e-05	0.48932
Winter	Macroalgae	2020-12-01 20:23:00	22	9.47435e-05	0.677916
Winter	Macroalgae	2020-12-01 20:38:00	22	6.48233e-05	0.451412
Winter	Macroalgae	2020-12-01 21:07:00	24	7.75149e-05	0.534877
Winter	Macroalgae	2020-12-01 21:22:00	24	6.31008e-05	0.437561
Winter	Macroalgae	2020-12-01 21:51:00	24	4.48218e-05	0.305503
Winter	Macroalgae	2020-12-01 22:06:00	24	4.93296e-05	0.334292
Winter	Macroalgae	2020-12-01 22:35:00	24	5.69866e-05	0.368235
Winter	Macroalgae	2020-12-01 22:50:00	24	4.65883e-05	0.287434
Winter	Macroalgae	2020-12-01 23:19:00	2	6.85293e-05	0.428872
Winter	Macroalgae	2020-12-01 23:34:00	2	7.78799e-05	0.499777
Winter	Macroalgae	2020-12-02 00:03:00	2	7.40778e-05	0.490281
Winter	Macroalgae	2020-12-02 00:18:00	2	5.62077e-05	0.415779
Winter	Macroalgae	2020-12-02 00:33:00	2	6.53667e-05	0.476772
Winter	Macroalgae	2020-12-02 01:02:00	4	6.99564e-05	0.497768
Winter	Macroalgae	2020-12-02 01:17:00	4	8.04411e-05	0.534912
Winter	Macroalgae	2020-12-02 01:46:00	4	0.00011972	0.758993
Winter	Macroalgae	2020-12-02 02:01:00	4	6.14804e-05	0.398686
Winter	Macroalgae	2020-12-02 02:30:00	4	8.57503e-05	0.559207
Winter	Macroalgae	2020-12-02 02:45:00	4	2.99685e-05	0.201653
Winter	Macroalgae	2020-12-02 03:14:00	6	6.15391e-05	0.444222
Winter	Macroalgae	2020-12-02 03:29:00	6	3.26868e-05	0.222014
Winter	Macroalgae	2020-12-02 03:58:00	6	7.59892e-05	0.459475
Winter	Macroalgae	2020-12-02 04:13:00	6	7.58866e-05	0.386795
Winter	Macroalgae	2020-12-02 04:42:00	6	5.07947e-05	0.239453
Winter	Macroalgae	2020-12-02 04:57:00	6	5.49391e-05	0.259392
Winter	Macroalgae	2020-12-02 05:26:00	8	3.8283e-05	0.229932
Winter	Macroalgae	2020-12-02 05:41:00	8	2.22967e-05	0.153912
Winter	Macroalgae	2020-12-02 06:10:00	8	3.35183e-05	0.244731
Winter	Macroalgae	2020-12-02 06:25:00	8	3.023e-05	0.232968
Winter	Macroalgae	2020-12-02 06:54:00	8	3.83361e-05	0.303378
Winter	Macroalgae	2020-12-02 07:09:00	10	3.11143e-05	0.244321
Winter	Mixed vegetation	2020-12-02 07:38:00	10	4.35176e-05	0.309653
Winter	Mixed vegetation	2020-12-02 07:53:00	10	4.65027e-05	0.320348
Winter	Mixed vegetation	2020-12-02 08:22:00	10	8.87032e-05	0.428313
Winter	Mixed vegetation	2020-12-02 08:37:00	10	0.000110525	0.32114
Winter	Mixed vegetation	2020-12-02 09:06:00	12	7.71595e-05	0.315507
Winter	Mixed vegetation	2020-12-02 09:21:00	12	0.000394605	1.97868
Winter	Mixed vegetation	2020-12-02 09:50:00	12	0.000670991	3.08309
Winter	Mixed vegetation	2020-12-02 10:05:00	12	0.000589588	2.6273
Winter	Mixed vegetation	2020-12-02 10:34:00	12	0.000956401	4.27159
Winter	Mixed vegetation	2020-12-02 10:49:00	12	0.00370433	17.7207
Winter	Mixed vegetation	2020-12-02 11:18:00	14	0.00302535	14.7767
Winter	Mixed vegetation	2020-12-02 11:33:00	14	0.00328563	14.7886
Winter	Mixed vegetation	2020-12-02 11:48:00	14	0.0035813	16.1148
Winter	Mixed vegetation	2020-12-02 12:17:00	14	0.0042715	15.0174
Winter	Mixed vegetation	2020-12-02 12:32:00	14	0.00302964	9.1971
Winter	Mixed vegetation	2020-12-02 13:01:00	16	0.0022992	5.68988
Winter	Mixed vegetation	2020-12-02 13:16:00	16	0.00106075	2.38116
Winter	Mixed vegetation	2020-12-02 13:46:00	16	0.000309673	0.675333
Winter	Mixed vegetation	2020-12-02 14:01:00	16	0.000265979	0.662637
Winter	Mixed vegetation	2020-12-02 14:30:00	16	9.90963e-05	0.310232
Winter	Mixed vegetation	2020-12-02 14:45:00	16	0.00308124	11.7771
Winter	Mixed vegetation	2020-12-02 15:14:00	18	0.00331181	12.8611
Winter	Mixed vegetation	2020-12-02 15:29:00	18	0.00612219	23.6029
Winter	Mixed vegetation	2020-12-02 15:58:00	18	0.00435516	21.7882
Winter	Mixed vegetation	2020-12-02 16:13:00	18	0.0101628	49.3382
Winter	Mixed vegetation	2020-12-02 16:42:00	18	0.00888037	38.2418
Winter	Mixed vegetation	2020-12-02 16:57:00	18	0.0177514	66.5802
Winter	Mixed vegetation	2020-12-02 17:26:00	20	0.028216	74.4764
Winter	Mixed vegetation	2020-12-02 17:41:00	20	0.0275786	78.4344
Winter	Mixed vegetation	2020-12-02 18:10:00	20	0.0201536	89.9111
Winter	Mixed vegetation	2020-12-02 18:25:00	20	0.0142868	91.9002
Winter	Mixed vegetation	2020-12-02 18:54:00	20	0.00749343	61.8953
Winter	Mixed vegetation	2020-12-02 19:09:00	22	0.00575532	57.3465
Winter	Mixed vegetation	2020-12-02 19:38:00	22	0.00785636	79.2549
Winter	Mixed vegetation	2020-12-02 19:53:00	22	0.00768958	78.6949
Winter	Mixed vegetation	2020-12-02 20:22:00	22	0.00667502	68.0696
Winter	Mixed vegetation	2020-12-02 20:37:00	22	0.00493756	51.8185
Winter	Mixed vegetation	2020-12-02 21:06:00	24	0.00535951	61.3907
Winter	Mixed vegetation	2020-12-02 21:21:00	24	0.00301757	35.1797
Winter	Mixed vegetation	2020-12-02 21:50:00	24	0.0031557	34.838
Winter	Mixed vegetation	2020-12-02 22:05:00	24	0.00554395	66.1356
Winter	Mixed vegetation	2020-12-02 22:34:00	24	0.00643848	78.163
Winter	Mixed vegetation	2020-12-02 22:49:00	24	0.00474932	46.8908
Winter	Mixed vegetation	2020-12-02 23:04:00	2	0.00492283	56.9197
Winter	Mixed vegetation	2020-12-02 23:33:00	2	0.0024363	34.2538
Winter	Mixed vegetation	2020-12-02 23:48:00	2	0.00333498	46.3319
Winter	Mixed vegetation	2020-12-03 00:17:00	2	0.00444645	59.6525
Winter	Mixed vegetation	2020-12-03 00:32:00	2	0.00395937	53.7098
Winter	Mixed vegetation	2020-12-03 01:01:00	4	0.00186902	24.2473
Winter	Mixed vegetation	2020-12-03 01:16:00	4	0.00162517	20.7093
Winter	Mixed vegetation	2020-12-03 01:45:00	4	0.00187116	26.7733
Winter	Mixed vegetation	2020-12-03 02:00:00	4	0.00275194	35.5978
Winter	Mixed vegetation	2020-12-03 02:29:00	4	0.00478975	28.509
Winter	Mixed vegetation	2020-12-03 02:44:00	4	0.00573007	28.2049
Winter	Mixed vegetation	2020-12-03 03:13:00	6	0.00304466	15.5675
Winter	Mixed vegetation	2020-12-03 03:28:00	6	0.00513852	31.2794
Winter	Mixed vegetation	2020-12-03 03:57:00	6	0.00593806	31.4091
Winter	Mixed vegetation	2020-12-03 04:12:00	6	0.00586914	22.318
Winter	Mixed vegetation	2020-12-03 04:41:00	6	0.0041181	14.9947
Winter	Mixed vegetation	2020-12-03 04:56:00	6	0.00609848	24.3693
Winter	Mixed vegetation	2020-12-03 05:25:00	8	0.00553522	22.3605
Winter	Mixed vegetation	2020-12-03 05:40:00	8	0.00747189	28.5619
Winter	Mixed vegetation	2020-12-03 06:09:00	8	0.00518302	20.2599
Winter	Mixed vegetation	2020-12-03 06:24:00	8	0.0040758	16.0152
Winter	Mixed vegetation	2020-12-03 06:53:00	8	0.00611424	26.9076
Winter	Mixed vegetation	2020-12-03 07:08:00	10	0.0118913	50.4298
Winter	Bare sediments	2020-12-03 07:37:00	10	0.0201753	83.1486
Winter	Bare sediments	2020-12-03 07:52:00	10	0.00616295	24.9874
Winter	Bare sediments	2020-12-03 08:21:00	10	0.0022029	12.2065
Winter	Bare sediments	2020-12-03 08:36:00	10	0.000899213	12.1931
Winter	Bare sediments	2020-12-03 09:05:00	12	0.000864944	10.0328
Winter	Bare sediments	2020-12-03 09:20:00	12	0.00232359	22.1754
Winter	Bare sediments	2020-12-03 09:49:00	12	0.00273238	25.2618
Winter	Bare sediments	2020-12-03 10:04:00	12	0.00112384	10.3375
Winter	Bare sediments	2020-12-03 10:19:00	12	0.000855481	7.56721
Winter	Bare sediments	2020-12-03 10:48:00	12	0.00160908	14.6942
Winter	Bare sediments	2020-12-03 11:03:00	14	0.000949599	8.46374
Winter	Bare sediments	2020-12-03 11:32:00	14	0.00480491	44.814
Winter	Bare sediments	2020-12-03 11:47:00	14	0.00270611	25.0019
Winter	Bare sediments	2020-12-03 12:17:00	14	0.00537178	48.9434
Winter	Bare sediments	2020-12-03 12:32:00	14	0.00786204	70.8212
Winter	Bare sediments	2020-12-03 13:01:00	16	0.00818018	76.8012
Winter	Bare sediments	2020-12-03 13:16:00	16	0.00555308	52.1876
Winter	Bare sediments	2020-12-03 13:45:00	16	0.00464517	43.6631
Winter	Bare sediments	2020-12-03 14:00:00	16	0.00462712	45.11
Winter	Bare sediments	2020-12-03 14:29:00	16	0.0018357	20.4974
Winter	Bare sediments	2020-12-03 14:44:00	16	0.00126015	14.982
Winter	Bare sediments	2020-12-03 15:13:00	18	0.000832674	8.81883
Winter	Bare sediments	2020-12-03 15:28:00	18	0.00203514	21.8286
Winter	Bare sediments	2020-12-03 15:57:00	18	0.00134797	15.0379
Winter	Bare sediments	2020-12-03 16:12:00	18	0.00068316	7.83237
Winter	Bare sediments	2020-12-03 16:41:00	18	0.000584171	6.50936
Winter	Bare sediments	2020-12-03 16:56:00	18	0.000619059	7.0229
Winter	Bare sediments	2020-12-03 17:25:00	20	0.000645775	7.69987
Winter	Bare sediments	2020-12-03 17:40:00	20	0.000512817	5.85091
Winter	Bare sediments	2020-12-03 18:09:00	20	0.000556995	5.93333
Winter	Bare sediments	2020-12-03 18:24:00	20	0.000568243	5.58574
Winter	Bare sediments	2020-12-03 18:53:00	20	0.000605199	5.95273
Winter	Bare sediments	2020-12-03 19:08:00	22	0.000256138	2.56995
Winter	Bare sediments	2020-12-03 19:37:00	22	0.000244898	2.25511
Winter	Bare sediments	2020-12-03 19:52:00	22	0.000373646	2.99643
Winter	Bare sediments	2020-12-03 20:21:00	22	0.000418688	3.25132
Winter	Bare sediments	2020-12-03 20:36:00	22	0.00034621	2.3889
Winter	Bare sediments	2020-12-03 21:05:00	24	0.000699339	4.64091
Winter	Bare sediments	2020-12-03 21:20:00	24	0.000389711	2.71399
Winter	Bare sediments	2020-12-03 21:35:00	24	0.000319409	2.16625
Winter	Bare sediments	2020-12-03 22:04:00	24	0.000275898	1.8745
Winter	Bare sediments	2020-12-03 22:19:00	24	0.000219693	1.39684
Winter	Bare sediments	2020-12-03 22:48:00	24	0.000463133	2.78466
Winter	Bare sediments	2020-12-03 23:03:00	2	0.00065308	4.07008
Winter	Bare sediments	2020-12-03 23:32:00	2	0.00134757	8.74011
Winter	Bare sediments	2020-12-04 05:31:00	8	0.00126934	7.45982
Winter	Bare sediments	2020-12-04 05:46:00	8	0.000759061	4.43899
Winter	Bare sediments	2020-12-04 06:15:00	8	0.00108881	5.76194
Winter	Bare sediments	2020-12-04 06:30:00	8	0.00115028	5.42921
Winter	Bare sediments	2020-12-04 06:59:00	8	0.000600826	3.15892
Winter	Bare sediments	2020-12-04 07:14:00	10	0.000802477	4.64741
Winter	Bare sediments	2020-12-04 07:43:00	10	0.000677875	3.65414
Winter	Bare sediments	2020-12-04 07:58:00	10	0.000856824	4.48393
Winter	Macroalgae	2020-12-04 08:27:00	10	0.000850646	4.11205
Winter	Macroalgae	2020-12-04 08:42:00	10	0.000911615	3.47456
Winter	Macroalgae	2020-12-04 09:11:00	12	0.00112176	4.18402
Winter	Macroalgae	2020-12-04 09:26:00	12	0.00103237	3.88008
Winter	Macroalgae	2020-12-04 09:55:00	12	0.00103996	3.46744
Winter	Macroalgae	2020-12-04 10:10:00	12	0.00126636	3.79228
Winter	Macroalgae	2020-12-04 10:39:00	12	0.00126142	3.81705
Winter	Macroalgae	2020-12-04 10:54:00	12	0.000870906	2.53874
Winter	Macroalgae	2020-12-04 11:23:00	14	0.000515671	1.5198
Winter	Macroalgae	2020-12-04 11:38:00	14	0.000326596	0.913975
Winter	Macroalgae	2020-12-04 12:07:00	14	0.000331616	0.816587
Winter	Macroalgae	2020-12-04 12:22:00	14	0.000260924	0.768181
Winter	Macroalgae	2020-12-04 12:51:00	14	0.000268872	0.775814
Winter	Macroalgae	2020-12-04 13:06:00	16	0.000282523	0.691732
Winter	Macroalgae	2020-12-04 13:21:00	16	0.000257125	0.727739
Winter	Macroalgae	2020-12-04 13:50:00	16	0.000431505	1.29747
Winter	Macroalgae	2020-12-04 14:05:00	16	0.000444304	1.50223
Winter	Macroalgae	2020-12-04 14:34:00	16	0.000204122	0.876711
Winter	Macroalgae	2020-12-04 14:49:00	16	0.000254342	1.05139
Winter	Macroalgae	2020-12-04 15:18:00	18	0.000118245	0.539836
Winter	Macroalgae	2020-12-04 15:33:00	18	0.000204585	0.958044
Winter	Macroalgae	2020-12-04 16:02:00	18	0.000559507	2.44239
Winter	Macroalgae	2020-12-04 16:17:00	18	0.000804605	3.15352
Winter	Macroalgae	2020-12-04 16:46:00	18	0.00194988	9.03618
Winter	Macroalgae	2020-12-04 17:01:00	20	0.00286717	13.0332
Winter	Macroalgae	2020-12-04 17:30:00	20	0.00298466	14.3649
Winter	Macroalgae	2020-12-04 17:45:00	20	0.00357618	18.4916
Winter	Macroalgae	2020-12-04 18:14:00	20	0.00602336	30.6039
Winter	Macroalgae	2020-12-04 18:29:00	20	0.00497815	26.5982
Winter	Macroalgae	2020-12-04 18:58:00	20	0.00333476	18.569
Winter	Macroalgae	2020-12-04 19:13:00	22	0.00454844	26.2295
Winter	Macroalgae	2020-12-04 19:42:00	22	0.00447833	30.59
Winter	Macroalgae	2020-12-04 19:57:00	22	0.00329368	25.4286
Winter	Macroalgae	2020-12-04 20:26:00	22	0.00356018	29.1293
Winter	Macroalgae	2020-12-04 20:41:00	22	0.00334751	28.8854
Winter	Macroalgae	2020-12-04 21:10:00	24	0.00137452	11.516
Winter	Macroalgae	2020-12-04 21:25:00	24	0.0010517	8.06456
Winter	Macroalgae	2020-12-04 21:54:00	24	0.000928556	7.47159
Winter	Macroalgae	2020-12-04 22:09:00	24	0.00137236	10.237
Winter	Macroalgae	2020-12-04 22:38:00	24	0.00147546	8.86629
Winter	Macroalgae	2020-12-04 22:53:00	24	0.0014404	7.9873
Winter	Macroalgae	2020-12-04 23:22:00	2	0.0013342	7.50453
Winter	Macroalgae	2020-12-04 23:37:00	2	0.00144157	7.73588
Winter	Macroalgae	2020-12-05 00:06:00	2	0.00208433	10.9629
Winter	Macroalgae	2020-12-05 00:21:00	2	0.00468036	22.7028
Winter	Macroalgae	2020-12-05 00:36:00	2	0.00410111	19.9891
Winter	Macroalgae	2020-12-05 01:05:00	4	0.00150574	7.66384
Winter	Macroalgae	2020-12-05 01:20:00	4	0.0016253	7.22287
Winter	Macroalgae	2020-12-05 01:50:00	4	0.00210158	8.56877
Winter	Macroalgae	2020-12-05 02:05:00	4	0.00182887	7.39718
Winter	Macroalgae	2020-12-05 02:34:00	4	0.00214753	8.30469
Winter	Macroalgae	2020-12-05 02:49:00	4	0.0018038	7.17548
Winter	Macroalgae	2020-12-05 03:18:00	6	0.00156588	6.35705
Winter	Macroalgae	2020-12-05 03:33:00	6	0.00118584	4.90708
Winter	Macroalgae	2020-12-05 04:02:00	6	0.00149164	6.42931
Winter	Macroalgae	2020-12-05 04:17:00	6	0.00135182	5.81025
Winter	Macroalgae	2020-12-05 04:46:00	6	0.00118156	5.00083
Winter	Macroalgae	2020-12-05 05:01:00	8	0.000904895	3.78101
Winter	Macroalgae	2020-12-05 05:30:00	8	0.00124151	5.0921
Winter	Macroalgae	2020-12-05 05:45:00	8	0.00143164	5.92228
Winter	Macroalgae	2020-12-05 06:14:00	8	0.00135021	5.55536
Winter	Macroalgae	2020-12-05 06:29:00	8	0.000911675	3.72991
Winter	Macroalgae	2020-12-05 06:58:00	8	0.00144982	5.7842
Winter	Macroalgae	2020-12-05 07:13:00	10	0.00105419	3.94508
Winter	Macroalgae	2020-12-05 07:42:00	10	0.0010743	3.71219
Winter	Macroalgae	2020-12-05 07:57:00	10	0.00115711	3.96192
Winter	Macroalgae	2020-12-05 08:26:00	10	0.00104454	3.58318
Winter	Macroalgae	2020-12-05 08:41:00	10	0.000851116	3.04762
Winter	Macroalgae	2020-12-05 09:10:00	12	0.00113629	4.13788
Winter	Macroalgae	2020-12-05 09:25:00	12	0.00118937	3.62439
Winter	Macroalgae	2020-12-05 09:54:00	12	0.000357469	0.955908
Winter	Macroalgae	2020-12-05 10:09:00	12	0.000260949	0.644945
Winter	Macroalgae	2020-12-05 10:38:00	12	0.000324039	0.685223
Winter	Mixed vegetation	2020-12-05 10:53:00	12	0.000478804	0.993579
Winter	Mixed vegetation	2020-12-05 11:22:00	14	0.00105913	2.2472
Winter	Mixed vegetation	2020-12-05 11:37:00	14	0.00156467	4.10219
Winter	Mixed vegetation	2020-12-05 11:52:00	14	0.0014277	3.88627
Winter	Mixed vegetation	2020-12-05 12:21:00	14	0.00155544	2.88775
Winter	Mixed vegetation	2020-12-05 12:36:00	14	0.000319316	0.538376
Winter	Mixed vegetation	2020-12-05 13:05:00	16	0.000202716	0.377546
Winter	Mixed vegetation	2020-12-05 13:20:00	16	0.000223564	0.402967
Winter	Mixed vegetation	2020-12-05 13:49:00	16	0.000189001	0.322568
Winter	Mixed vegetation	2020-12-05 14:04:00	16	0.00014068	0.248383
Winter	Mixed vegetation	2020-12-05 14:33:00	16	0.000212825	0.441203
Winter	Mixed vegetation	2020-12-05 14:48:00	16	0.000241731	0.543523
Winter	Mixed vegetation	2020-12-05 15:17:00	18	0.000285941	0.658783
Winter	Mixed vegetation	2020-12-05 15:32:00	18	0.000282369	0.744683
[truncated: 111 more rows]

## Sheet: Figure 2
Season	Habitat type	Timestamp	Hour of day (15 min intervals and binned in 2-hour blocks)	CH4 flux (mg CH4 m2 d-1)	CO2 flux (mg CO2 m2 d-1)	CO2-eq. CH4 (mg CO2-eq. m2 d-1) SGWP 100	GHG balance (mg CO2-eq. m2 d-1) SGWP 100
Spring	Bare sediments	2020-05-18 15:14:00	18	0.331295	-47.4485	14.9083	-32.5402
Spring	Bare sediments	2020-05-18 15:29:00	18	0.054176	-13.2509	2.43792	-10.813
Spring	Bare sediments	2020-05-18 15:57:00	18	0.372625	-125.282	16.7681	-108.514
Spring	Bare sediments	2020-05-18 16:12:00	18	0.534986	-176.365	24.0743	-152.291
Spring	Bare sediments	2020-05-18 16:41:00	18	0.0455744	-13.4504	2.05085	-11.3995
Spring	Bare sediments	2020-05-18 16:56:00	18	0.0165901	-4.90443	0.746553	-4.15788
Spring	Bare sediments	2020-05-18 17:24:00	20	0.0164127	-5.1328	0.738569	-4.39423
Spring	Bare sediments	2020-05-18 17:39:00	20	0.00494703	-1.67303	0.222617	-1.45041
Spring	Bare sediments	2020-05-18 18:07:00	20	0.00824835	-2.69149	0.371176	-2.32031
Spring	Bare sediments	2020-05-18 18:22:00	20	0.0271409	-7.39888	1.22134	-6.17755
Spring	Bare sediments	2020-05-18 18:50:00	20	0.0182723	-6.65306	0.822253	-5.83081
Spring	Bare sediments	2020-05-18 19:05:00	22	0.0327021	-11.4965	1.4716	-10.0249
Spring	Bare sediments	2020-05-18 19:33:00	22	0.017624	-5.55532	0.79308	-4.76224
Spring	Bare sediments	2020-05-18 19:48:00	22	0.00838466	-3.24656	0.37731	-2.86925
Spring	Bare sediments	2020-05-18 20:16:00	22	0.0103098	-3.6769	0.46394	-3.21296
Spring	Bare sediments	2020-05-18 20:31:00	22	0.0206547	-5.18023	0.92946	-4.25078
Spring	Bare sediments	2020-05-18 20:59:00	22	0.0166351	-3.04092	0.748581	-2.29234
Spring	Bare sediments	2020-05-18 21:14:00	24	0.0334847	-5.08847	1.50681	-3.58166
Spring	Bare sediments	2020-05-18 21:29:00	24	0.0424966	-5.97925	1.91235	-4.0669
Spring	Bare sediments	2020-05-18 21:57:00	24	0.0252123	-3.89947	1.13455	-2.76492
Spring	Bare sediments	2020-05-18 22:12:00	24	0.0172774	-3.14332	0.777485	-2.36583
Spring	Bare sediments	2020-05-18 22:40:00	24	0.00700813	-1.34524	0.315366	-1.02987
Spring	Bare sediments	2020-05-18 22:55:00	24	0.00466937	-0.647506	0.210122	-0.437384
Spring	Bare sediments	2020-05-18 23:23:00	2	0.0122224	-2.12202	0.550009	-1.57201
Spring	Bare sediments	2020-05-18 23:38:00	2	0.00411001	-0.627843	0.18495	-0.442893
Spring	Bare sediments	2020-05-19 00:06:00	2	0.00656978	-0.49234	0.29564	-0.1967
Spring	Bare sediments	2020-05-19 00:21:00	2	0.0100074	-0.742014	0.450334	-0.29168
Spring	Bare sediments	2020-05-19 00:49:00	2	0.00714473	0.195678	0.321513	0.517191
Spring	Bare sediments	2020-05-19 01:04:00	4	0.00948687	1.17346	0.426909	1.60037
Spring	Bare sediments	2020-05-19 01:32:00	4	0.0255998	5.357	1.15199	6.50899
Spring	Bare sediments	2020-05-19 01:47:00	4	0.0097841	2.29325	0.440284	2.73353
Spring	Bare sediments	2020-05-19 02:15:00	4	0.0140404	3.16438	0.631818	3.7962
Spring	Bare sediments	2020-05-19 02:30:00	4	0.00440229	0.80006	0.198103	0.998163
Spring	Bare sediments	2020-05-19 02:45:00	4	0.0122427	3.46492	0.55092	4.01584
Spring	Bare sediments	2020-05-19 03:13:00	6	0.00562178	1.75156	0.25298	2.00454
Spring	Bare sediments	2020-05-19 04:35:00	6	0.0210249	7.72501	0.946121	8.67114
Spring	Bare sediments	2020-05-19 04:50:00	6	0.0661473	27.0176	2.97663	29.9943
Spring	Bare sediments	2020-05-19 05:18:00	8	0.129475	54.5003	5.82639	60.3267
Spring	Bare sediments	2020-05-19 05:33:00	8	0.0636601	27.6465	2.8647	30.5112
Spring	Bare sediments	2020-05-19 06:01:00	8	0.0852928	14.6333	3.83817	18.4715
Spring	Bare sediments	2020-05-19 06:16:00	8	0.0591254	-2.47105	2.66064	0.189591
Spring	Bare sediments	2020-05-19 06:44:00	8	0.0731725	-1.09823	3.29276	2.19453
Spring	Bare sediments	2020-05-19 06:59:00	8	0.0773859	1.58868	3.48237	5.07104
Spring	Bare sediments	2020-05-19 07:14:00	10	0.0662678	2.54291	2.98205	5.52496
Spring	Bare sediments	2020-05-19 07:42:00	10	0.0634243	-2.7904	2.8541	0.0636933
Spring	Bare sediments	2020-05-19 07:57:00	10	0.089081	-2.17246	4.00864	1.83618
Spring	Bare sediments	2020-05-19 08:25:00	10	0.177302	28.8363	7.9786	36.8149
Spring	Bare sediments	2020-05-19 08:41:00	10	0.204333	51.9961	9.19498	61.191
Spring	Bare sediments	2020-05-19 09:09:00	12	0.28455	41.8486	12.8048	54.6533
Spring	Bare sediments	2020-05-19 09:24:00	12	0.108368	9.34686	4.87658	14.2234
Spring	Bare sediments	2020-05-19 09:52:00	12	0.284289	21.4133	12.793	34.2064
Spring	Bare sediments	2020-05-19 10:07:00	12	0.217675	15.918	9.79538	25.7134
Spring	Bare sediments	2020-05-19 10:35:00	12	0.253032	-0.909505	11.3864	10.4769
Spring	Bare sediments	2020-05-19 10:50:00	12	0.432798	-41.9119	19.4759	-22.436
Spring	Bare sediments	2020-05-19 11:18:00	14	0.128506	-7.6021	5.78278	-1.81932
Spring	Bare sediments	2020-05-19 11:33:00	14	0.12713	-5.95248	5.72085	-0.231633
Spring	Bare sediments	2020-05-19 12:01:00	14	0.558978	-19.0066	25.154	6.14743
Spring	Bare sediments	2020-05-19 12:16:00	14	0.396181	-4.69105	17.8281	13.1371
Spring	Bare sediments	2020-05-19 12:31:00	14	0.387075	-14.924	17.4184	2.49442
Spring	Bare sediments	2020-05-19 12:59:00	14	0.270875	-39.9625	12.1894	-27.7731
Spring	Bare sediments	2020-05-19 13:14:00	16	0.265924	-45.391	11.9666	-33.4244
Spring	Bare sediments	2020-05-19 13:42:00	16	0.299527	-53.7467	13.4787	-40.268
Spring	Bare sediments	2020-05-19 13:57:00	16	0.144399	-26.2197	6.49793	-19.7218
Spring	Bare sediments	2020-05-19 14:25:00	16	0.425332	-87.6697	19.1399	-68.5298
Spring	Macroalgae	2020-05-19 14:41:00	16	0.557098	-287.987	25.0694	-262.918
Spring	Macroalgae	2020-05-19 15:09:00	18	0.711266	-363.857	32.007	-331.85
Spring	Macroalgae	2020-05-19 15:24:00	18	0.260827	-116.878	11.7372	-105.141
Spring	Macroalgae	2020-05-19 15:52:00	18	0.0631795	-29.8108	2.84308	-26.9677
Spring	Macroalgae	2020-05-19 16:07:00	18	0.0453568	-30.4651	2.04106	-28.4241
Spring	Macroalgae	2020-05-19 16:35:00	18	0.051713	-33.5807	2.32708	-31.2536
Spring	Macroalgae	2020-05-19 16:50:00	18	0.0740814	-46.6226	3.33366	-43.289
Spring	Macroalgae	2020-05-19 17:18:00	20	0.0605713	-38.6739	2.72571	-35.9482
Spring	Macroalgae	2020-05-19 17:33:00	20	0.0525258	-32.3751	2.36366	-30.0115
Spring	Macroalgae	2020-05-19 18:01:00	20	0.0564387	-33.4947	2.53974	-30.955
Spring	Macroalgae	2020-05-19 18:16:00	20	0.0564697	-31.8951	2.54114	-29.3539
Spring	Macroalgae	2020-05-19 18:31:00	20	0.0390314	-23.9444	1.75641	-22.188
Spring	Macroalgae	2020-05-19 18:59:00	20	0.025742	-15.06	1.15839	-13.9016
Spring	Macroalgae	2020-05-19 19:14:00	22	0.0456043	-28.6503	2.0522	-26.5981
Spring	Macroalgae	2020-05-19 19:42:00	22	0.0233358	-12.9112	1.05011	-11.8611
Spring	Macroalgae	2020-05-19 20:00:00	22	0.0116662	-6.17909	0.524979	-5.65411
Spring	Macroalgae	2020-05-19 20:43:00	22	0.00612854	-3.4051	0.275784	-3.12932
Spring	Macroalgae	2020-05-19 21:11:00	24	0.0725745	-41.3585	3.26585	-38.0927
Spring	Macroalgae	2020-05-19 21:26:00	24	0.0175361	-9.93615	0.789124	-9.14703
Spring	Macroalgae	2020-05-19 21:54:00	24	0.0229162	-12.2069	1.03123	-11.1756
Spring	Macroalgae	2020-05-19 22:09:00	24	0.0205417	-11.0034	0.924375	-10.0791
Spring	Macroalgae	2020-05-19 22:37:00	24	0.0139936	-7.46389	0.629712	-6.83418
Spring	Macroalgae	2020-05-19 22:52:00	24	0.0150908	-7.63956	0.679088	-6.96047
Spring	Macroalgae	2020-05-19 23:20:00	2	0.0176811	-9.05354	0.795649	-8.25789
Spring	Macroalgae	2020-05-19 23:35:00	2	0.0175923	-8.41206	0.791655	-7.62041
Spring	Macroalgae	2020-05-20 00:03:00	2	0.00935477	-5.02569	0.420965	-4.60472
Spring	Macroalgae	2020-05-20 00:18:00	2	0.00932895	-5.5041	0.419803	-5.08429
Spring	Macroalgae	2020-05-20 00:46:00	2	0.0324798	-18.1183	1.46159	-16.6567
Spring	Macroalgae	2020-05-20 01:01:00	4	0.0435924	-23.3787	1.96166	-21.4171
Spring	Macroalgae	2020-05-20 01:16:00	4	0.0497901	-26.1602	2.24055	-23.9196
Spring	Macroalgae	2020-05-20 01:44:00	4	0.0219092	-10.3072	0.985912	-9.32128
Spring	Macroalgae	2020-05-20 01:59:00	4	0.00920648	-4.20632	0.414292	-3.79202
Spring	Macroalgae	2020-05-20 02:27:00	4	0.0166482	-6.93043	0.749167	-6.18126
Spring	Macroalgae	2020-05-20 02:42:00	4	0.00715308	-3.03587	0.321889	-2.71399
Spring	Macroalgae	2020-05-20 03:10:00	6	0.0208687	-9.34111	0.939092	-8.40202
Spring	Macroalgae	2020-05-20 03:25:00	6	0.0478977	-20.7545	2.1554	-18.5991
Spring	Macroalgae	2020-05-20 03:53:00	6	0.0456361	-16.5035	2.05362	-14.4499
Spring	Macroalgae	2020-05-20 04:08:00	6	0.0416471	-13.8692	1.87412	-11.995
Spring	Macroalgae	2020-05-20 04:36:00	6	0.0513669	-20.0037	2.31151	-17.6922
Spring	Macroalgae	2020-05-20 04:51:00	6	0.0488834	-18.9402	2.19975	-16.7404
Spring	Macroalgae	2020-05-20 05:19:00	8	0.0344627	-13.4993	1.55082	-11.9484
Spring	Macroalgae	2020-05-20 05:34:00	8	0.0504407	-16.7545	2.26983	-14.4847
Spring	Macroalgae	2020-05-20 06:03:00	8	0.0394827	-15.3901	1.77672	-13.6133
Spring	Macroalgae	2020-05-20 06:18:00	8	0.0521735	-36.7541	2.34781	-34.4063
Spring	Macroalgae	2020-05-20 06:33:00	8	0.0507779	-43.2253	2.285	-40.9403
Spring	Macroalgae	2020-05-20 07:01:00	10	0.0731352	-67.3002	3.29108	-64.0091
Spring	Macroalgae	2020-05-20 07:16:00	10	0.0882891	-62.7769	3.97301	-58.8039
Spring	Macroalgae	2020-05-20 07:44:00	10	0.163632	-85.8619	7.36342	-78.4985
Spring	Macroalgae	2020-05-20 07:59:00	10	0.0991883	-40.2951	4.46347	-35.8317
Spring	Macroalgae	2020-05-20 08:27:00	10	0.280042	-99.3423	12.6019	-86.7404
Spring	Macroalgae	2020-05-20 08:42:00	10	0.265644	-68.6617	11.954	-56.7077
Spring	Macroalgae	2020-05-20 09:10:00	12	0.296831	-121.783	13.3574	-108.426
Spring	Macroalgae	2020-05-20 09:25:00	12	0.185803	-95.6853	8.36113	-87.3242
Spring	Macroalgae	2020-05-20 09:53:00	12	0.253388	-143.43	11.4025	-132.028
Spring	Macroalgae	2020-05-20 10:08:00	12	0.170199	-116.097	7.65897	-108.438
Spring	Macroalgae	2020-05-20 10:36:00	12	0.168322	-118.433	7.57447	-110.858
Spring	Macroalgae	2020-05-20 10:51:00	12	0.178954	-126.251	8.05292	-118.198
Spring	Macroalgae	2020-05-20 11:19:00	14	0.121244	-78.1216	5.45597	-72.6657
Spring	Macroalgae	2020-05-20 11:34:00	14	0.167368	-127.024	7.53155	-119.492
Spring	Macroalgae	2020-05-20 11:49:00	14	0.117711	-95.6651	5.29698	-90.3681
Spring	Macroalgae	2020-05-20 12:17:00	14	0.157942	-125.857	7.10739	-118.75
Spring	Macroalgae	2020-05-20 12:32:00	14	0.0891838	-62.2346	4.01327	-58.2213
Spring	Macroalgae	2020-05-20 13:00:00	16	0.169699	-124.563	7.63645	-116.927
Spring	Macroalgae	2020-05-20 13:15:00	16	0.0364396	-27.6447	1.63978	-26.0049
Spring	Mixed vegetation	2020-05-20 13:43:00	16	0.0931414	-66.0822	4.19136	-61.8908
Spring	Mixed vegetation	2020-05-20 13:58:00	16	0.246708	-160.837	11.1019	-149.735
Spring	Mixed vegetation	2020-05-20 14:26:00	16	0.306037	-230.626	13.7717	-216.854
Spring	Mixed vegetation	2020-05-20 14:41:00	16	0.272614	-187.711	12.2676	-175.443
Spring	Mixed vegetation	2020-05-20 15:09:00	18	0.381361	-262.278	17.1612	-245.117
Spring	Mixed vegetation	2020-05-20 15:24:00	18	0.0811066	-60.7735	3.6498	-57.1237
Spring	Mixed vegetation	2020-05-20 15:52:00	18	0.314926	-242.765	14.1717	-228.593
Spring	Mixed vegetation	2020-05-20 16:07:00	18	0.515202	-388.14	23.1841	-364.956
Spring	Mixed vegetation	2020-05-20 16:35:00	18	0.072131	-54.9979	3.24589	-51.752
Spring	Mixed vegetation	2020-05-20 16:50:00	18	0.209594	-193.537	9.43172	-184.105
Spring	Mixed vegetation	2020-05-20 17:18:00	20	0.144742	-138.815	6.51338	-132.302
Spring	Mixed vegetation	2020-05-20 17:33:00	20	0.233081	-222.029	10.4886	-211.54
Spring	Mixed vegetation	2020-05-20 17:48:00	20	0.0797041	-68.2653	3.58669	-64.6786
Spring	Mixed vegetation	2020-05-20 18:16:00	20	0.0615436	-52.652	2.76946	-49.8825
Spring	Mixed vegetation	2020-05-20 18:31:00	20	0.0856839	-74.9745	3.85577	-71.1187
Spring	Mixed vegetation	2020-05-20 18:59:00	20	0.00498662	-4.2983	0.224398	-4.0739
Spring	Mixed vegetation	2020-05-20 19:14:00	22	0.0044891	-3.839	0.20201	-3.63699
Spring	Mixed vegetation	2020-05-20 19:42:00	22	0.0309547	-26.5253	1.39296	-25.1323
Spring	Mixed vegetation	2020-05-20 19:57:00	22	0.065018	-54.3155	2.92581	-51.3896
Spring	Mixed vegetation	2020-05-20 20:25:00	22	0.0234465	-18.0791	1.05509	-17.024
Spring	Mixed vegetation	2020-05-20 20:40:00	22	0.0264227	-16.2325	1.18902	-15.0435
Spring	Mixed vegetation	2020-05-20 21:08:00	24	0.0809794	-42.6881	3.64407	-39.0441
Spring	Mixed vegetation	2020-05-20 21:23:00	24	0.0497684	-22.9981	2.23958	-20.7586
Spring	Mixed vegetation	2020-05-20 21:51:00	24	0.0244099	-8.83284	1.09845	-7.7344
Spring	Mixed vegetation	2020-05-20 22:06:00	24	0.130116	-41.1371	5.85523	-35.2819
Spring	Mixed vegetation	2020-05-20 22:34:00	24	0.0981688	-22.4966	4.4176	-18.079
Spring	Mixed vegetation	2020-05-20 22:49:00	24	0.0509961	-8.49972	2.29483	-6.20489
Spring	Mixed vegetation	2020-05-20 23:04:00	2	0.0770758	-19.381	3.46841	-15.9125
Spring	Mixed vegetation	2020-05-20 23:32:00	2	0.0183275	-3.95763	0.824739	-3.13289
Spring	Mixed vegetation	2020-05-20 23:47:00	2	0.0131782	-1.73049	0.59302	-1.13747
Spring	Mixed vegetation	2020-05-21 00:15:00	2	0.0198211	-4.57783	0.891948	-3.68588
Spring	Mixed vegetation	2020-05-21 00:30:00	2	0.0157503	-3.5952	0.708764	-2.88644
Spring	Mixed vegetation	2020-05-21 00:58:00	2	0.0118651	-3.12751	0.533929	-2.59358
Spring	Mixed vegetation	2020-05-21 01:13:00	4	0.00957084	-2.14753	0.430688	-1.71685
Spring	Mixed vegetation	2020-05-21 01:41:00	4	0.0101634	-2.61494	0.457353	-2.15759
Spring	Mixed vegetation	2020-05-21 01:56:00	4	0.00967276	-4.37816	0.435274	-3.94289
Spring	Mixed vegetation	2020-05-21 02:24:00	4	0.00584536	-3.48555	0.263041	-3.22251
Spring	Mixed vegetation	2020-05-21 02:39:00	4	0.00449692	-2.18993	0.202361	-1.98757
Spring	Mixed vegetation	2020-05-21 03:07:00	6	0.0156409	-7.11443	0.70384	-6.41059
Spring	Mixed vegetation	2020-05-21 03:22:00	6	0.0293185	-12.8184	1.31933	-11.4991
Spring	Mixed vegetation	2020-05-21 03:50:00	6	0.012438	-4.27732	0.559708	-3.71761
Spring	Mixed vegetation	2020-05-21 04:05:00	6	0.0341569	-9.48881	1.53706	-7.95175
Spring	Mixed vegetation	2020-05-21 04:34:00	6	0.0527931	-11.1547	2.37569	-8.779
Spring	Mixed vegetation	2020-05-21 04:49:00	6	0.131536	-22.9151	5.91913	-16.996
Spring	Mixed vegetation	2020-05-21 05:04:00	8	0.123358	-14.1185	5.5511	-8.56738
Spring	Mixed vegetation	2020-05-21 05:32:00	8	0.142291	-17.0412	6.40309	-10.6381
Spring	Mixed vegetation	2020-05-21 05:47:00	8	0.144407	-22.8646	6.49833	-16.3662
Spring	Mixed vegetation	2020-05-21 06:15:00	8	0.125412	-27.8531	5.64352	-22.2096
Spring	Mixed vegetation	2020-05-21 06:30:00	8	0.046585	-17.8158	2.09633	-15.7194
Spring	Mixed vegetation	2020-05-21 06:58:00	8	0.0513809	-16.2066	2.31214	-13.8945
Spring	Mixed vegetation	2020-05-21 07:13:00	10	0.300259	-84.0349	13.5117	-70.5233
Spring	Mixed vegetation	2020-05-21 07:41:00	10	0.35262	-129.145	15.8679	-113.277
Spring	Mixed vegetation	2020-05-21 07:56:00	10	0.12492	-58.4919	5.62138	-52.8706
Spring	Mixed vegetation	2020-05-21 08:25:00	10	0.423606	-183.388	19.0623	-164.325
Spring	Mixed vegetation	2020-05-21 08:40:00	10	0.53093	-218.614	23.8919	-194.722
Spring	Mixed vegetation	2020-05-21 09:10:00	12	0.3811	-145.445	17.1495	-128.296
Spring	Mixed vegetation	2020-05-21 09:25:00	12	0.411879	-152.097	18.5346	-133.563
Spring	Mixed vegetation	2020-05-21 09:54:00	12	1.03032	-349.242	46.3645	-302.878
Spring	Mixed vegetation	2020-05-21 10:10:00	12	1.05919	-411.967	47.6636	-364.303
Spring	Mixed vegetation	2020-05-21 10:39:00	12	1.15523	-493.277	51.9853	-441.291
Spring	Mixed vegetation	2020-05-21 10:54:00	12	1.09359	-469.204	49.2116	-419.992
Spring	Mixed vegetation	2020-05-21 11:22:00	14	1.39178	-604.683	62.6302	-542.053
Spring	Mixed vegetation	2020-05-21 11:37:00	14	0.978297	-451.257	44.0234	-407.233
Spring	Mixed vegetation	2020-05-21 12:05:00	14	1.58208	-707.479	71.1936	-636.285
Spring	Mixed vegetation	2020-05-21 12:20:00	14	1.99553	-859.59	89.7989	-769.791
Spring	Mixed vegetation	2020-05-21 12:35:00	14	1.44449	-633.032	65.0022	-568.03
Spring	Mixed vegetation	2020-05-21 13:03:00	16	1.85678	-855.023	83.5553	-771.468
Spring	Mixed vegetation	2020-05-21 13:18:00	16	1.31371	-587.129	59.1169	-528.012
Spring	Mixed vegetation	2020-05-21 13:46:00	16	1.55174	-804.897	69.8281	-735.069
Spring	Mixed vegetation	2020-05-21 14:01:00	16	1.87458	-1062.03	84.356	-977.671
Spring	Mixed vegetation	2020-05-21 14:30:00	16	1.78323	-1028.51	80.2452	-948.268
Spring	Bare sediments	2020-05-21 15:05:00	18	1.71545	-1082.08	77.1951	-1004.88
Spring	Bare sediments	2020-05-21 15:20:00	18	0.98929	-540.362	44.5181	-495.844
Spring	Bare sediments	2020-05-21 15:35:00	18	0.805065	-505.118	36.2279	-468.89
Spring	Bare sediments	2020-05-21 16:03:00	18	0.38885	-249.881	17.4983	-232.382
Spring	Bare sediments	2020-05-21 16:18:00	18	0.16362	-104.575	7.36289	-97.2117
Spring	Bare sediments	2020-05-21 16:46:00	18	0.141055	-85.8822	6.34749	-79.5347
Spring	Bare sediments	2020-05-21 17:01:00	20	0.0623237	-40.3831	2.80457	-37.5785
Spring	Bare sediments	2020-05-21 17:29:00	20	0.020426	-14.8467	0.91917	-13.9275
Spring	Bare sediments	2020-05-21 17:44:00	20	0.0155292	-9.9251	0.698814	-9.22629
Spring	Bare sediments	2020-05-21 18:12:00	20	0.01065	-5.69316	0.479252	-5.21391
Spring	Bare sediments	2020-05-21 18:27:00	20	0.01184	-6.87686	0.5328	-6.34406
Spring	Bare sediments	2020-05-21 18:55:00	20	0.00954315	-5.58132	0.429442	-5.15188
Spring	Bare sediments	2020-05-21 19:10:00	22	0.0046875	-2.66923	0.210937	-2.45829
Spring	Bare sediments	2020-05-21 19:38:00	22	0.00501425	-2.68531	0.225641	-2.45967
Spring	Bare sediments	2020-05-21 19:53:00	22	0.00337066	-2.02003	0.15168	-1.86835
Spring	Bare sediments	2020-05-21 20:21:00	22	0.00496451	-2.83465	0.223403	-2.61125
Spring	Bare sediments	2020-05-21 20:36:00	22	0.00593608	-3.03619	0.267124	-2.76907
Spring	Bare sediments	2020-05-21 20:51:00	22	0.015962	-8.48491	0.71829	-7.76662
Spring	Bare sediments	2020-05-21 21:19:00	24	0.00569973	-2.97937	0.256488	-2.72288
Spring	Bare sediments	2020-05-21 21:34:00	24	0.0055521	-2.88806	0.249844	-2.63822
Spring	Bare sediments	2020-05-21 22:02:00	24	0.00524254	-2.51683	0.235914	-2.28091
Spring	Bare sediments	2020-05-21 22:17:00	24	0.00707692	-3.32767	0.318461	-3.00921
Spring	Bare sediments	2020-05-21 22:45:00	24	0.00597192	-2.49255	0.268736	-2.22381
Spring	Bare sediments	2020-05-21 23:00:00	2	0.0130322	-5.21613	0.586451	-4.62968
Spring	Bare sediments	2020-05-21 23:28:00	2	0.0124206	-4.92784	0.558925	-4.36891
Spring	Bare sediments	2020-05-21 23:43:00	2	0.0125706	-4.74329	0.565678	-4.17761
Spring	Bare sediments	2020-05-22 00:11:00	2	0.0118359	-4.71322	0.532617	-4.18061
Spring	Bare sediments	2020-05-22 00:26:00	2	0.017569	-6.43706	0.790605	-5.64646
Spring	Bare sediments	2020-05-22 00:54:00	2	0.0158645	-4.86707	0.713904	-4.15317
Spring	Bare sediments	2020-05-22 01:09:00	4	0.0181882	-4.52389	0.818469	-3.70542
Spring	Bare sediments	2020-05-22 01:37:00	4	0.0132409	-2.8765	0.595842	-2.28065
Spring	Bare sediments	2020-05-22 01:52:00	4	0.0143816	-2.34468	0.64717	-1.69751
Spring	Bare sediments	2020-05-22 02:20:00	4	0.0141351	-2.30995	0.636079	-1.67387
Spring	Bare sediments	2020-05-22 02:35:00	4	0.0322692	-2.62094	1.45211	-1.16882
Spring	Bare sediments	2020-05-22 02:50:00	4	0.0266492	-0.466425	1.19922	0.73279
Spring	Bare sediments	2020-05-22 03:18:00	6	0.0469109	1.08779	2.11099	3.19879
Spring	Bare sediments	2020-05-22 03:33:00	6	0.0411744	0.246376	1.85285	2.09922
Spring	Bare sediments	2020-05-22 04:01:00	6	0.0211887	-1.05141	0.953493	-0.0979211
Spring	Bare sediments	2020-05-22 04:16:00	6	0.0192113	-0.841009	0.864509	0.0235005
Spring	Bare sediments	2020-05-22 04:44:00	6	0.0133639	-0.518503	0.601376	0.0828727
Spring	Bare sediments	2020-05-22 04:59:00	6	0.0170906	-0.746307	0.769077	0.0227699
Spring	Bare sediments	2020-05-22 05:27:00	8	0.0174548	-0.353458	0.785467	0.432009
Spring	Bare sediments	2020-05-22 05:42:00	8	0.0185041	0.332356	0.832684	1.16504
Spring	Bare sediments	2020-05-22 06:10:00	8	0.0384442	1.024	1.72999	2.75399
Spring	Bare sediments	2020-05-22 06:25:00	8	0.0176779	0.303556	0.795504	1.09906
Spring	Bare sediments	2020-05-22 06:54:00	8	0.0344863	1.9351	1.55188	3.48699
Spring	Bare sediments	2020-05-22 07:09:00	10	0.0890954	7.02314	4.00929	11.0324
Spring	Bare sediments	2020-05-22 07:37:00	10	0.12999	10.1767	5.84957	16.0263
Spring	Bare sediments	2020-05-22 07:52:00	10	0.152852	10.0797	6.87836	16.958
Spring	Bare sediments	2020-05-22 08:07:00	10	0.165946	3.65081	7.46758	11.1184
Spring	Bare sediments	2020-05-22 08:35:00	10	0.0579484	-1.09685	2.60768	1.51083
Spring	Bare sediments	2020-05-22 08:50:00	10	0.0305691	-1.63628	1.37561	-0.260674
Spring	Bare sediments	2020-05-22 09:18:00	12	0.0286066	-2.06681	1.2873	-0.779513
Spring	Bare sediments	2020-05-22 09:33:00	12	0.0492914	-3.5497	2.21811	-1.33159
Spring	Bare sediments	2020-05-22 10:01:00	12	0.292702	-31.86	13.1716	-18.6884
Spring	Bare sediments	2020-05-22 10:16:00	12	0.667583	-121.1	30.0412	-91.0591
Spring	Bare sediments	2020-05-22 10:44:00	12	0.25687	-35.4827	11.5591	-23.9235
Spring	Bare sediments	2020-05-22 10:59:00	12	0.354826	-52.6746	15.9672	-36.7074
Spring	Bare sediments	2020-05-22 11:27:00	14	1.17221	-198.462	52.7492	-145.713
Spring	Bare sediments	2020-05-22 11:42:00	14	1.08196	-214.371	48.6883	-165.683
Spring	Bare sediments	2020-05-22 12:10:00	14	1.23308	-276.312	55.4888	-220.823
Spring	Bare sediments	2020-05-22 12:25:00	14	1.30947	-342.575	58.9262	-283.649
Spring	Bare sediments	2020-05-22 12:53:00	14	0.807312	-243.426	36.329	-207.097
Spring	Bare sediments	2020-05-22 13:08:00	16	0.821557	-291.735	36.9701	-254.765
Spring	Bare sediments	2020-05-22 13:23:00	16	0.886555	-338.888	39.895	-298.993
Spring	Bare sediments	2020-05-22 13:52:00	16	0.53871	-238.196	24.2419	-213.954
Spring	Bare sediments	2020-05-22 14:07:00	16	0.298629	-151.571	13.4383	-138.132
Spring	Macroalgae	2020-05-22 14:35:00	16	1.49311	-563.452	67.19	-496.262
Spring	Macroalgae	2020-05-22 14:50:00	16	1.03772	-624.395	46.6974	-577.698
Spring	Macroalgae	2020-05-22 15:18:00	18	0.467625	-449.213	21.0431	-428.17
Spring	Macroalgae	2020-05-22 15:33:00	18	0.296672	-301.435	13.3503	-288.085
Spring	Macroalgae	2020-05-22 16:01:00	18	0.396129	-397.131	17.8258	-379.305
Spring	Macroalgae	2020-05-22 16:16:00	18	0.246075	-241.053	11.0734	-229.979
Spring	Macroalgae	2020-05-22 16:44:00	18	0.162947	-187.867	7.33262	-180.535
Spring	Macroalgae	2020-05-22 16:59:00	18	0.142913	-185.601	6.43109	-179.17
Spring	Macroalgae	2020-05-22 17:27:00	20	0.104905	-132.339	4.72074	-127.618
Spring	Macroalgae	2020-05-22 17:42:00	20	0.279896	-208.539	12.5953	-195.944
Spring	Macroalgae	2020-05-22 18:10:00	20	0.0838833	-80.6143	3.77475	-76.8395
Spring	Macroalgae	2020-05-22 18:25:00	20	0.0101709	-13.1857	0.45769	-12.728
Spring	Macroalgae	2020-05-22 18:53:00	20	0.00893891	-11.3979	0.402251	-10.9957
Spring	Macroalgae	2020-05-22 19:08:00	22	0.00731351	-9.44493	0.329108	-9.11583
Spring	Macroalgae	2020-05-22 19:23:00	22	0.00587536	-7.36762	0.264391	-7.10323
Spring	Macroalgae	2020-05-22 19:51:00	22	0.00835896	-9.39074	0.376153	-9.01459
Spring	Macroalgae	2020-05-22 20:06:00	22	0.00456536	-4.67669	0.205441	-4.47125
Spring	Macroalgae	2020-05-22 20:34:00	22	0.00535254	-4.84981	0.240864	-4.60895
Spring	Macroalgae	2020-05-22 20:49:00	22	0.00599029	-5.04059	0.269563	-4.77103
Spring	Macroalgae	2020-05-22 21:17:00	24	0.011328	-8.79285	0.50976	-8.2831
Spring	Macroalgae	2020-05-22 21:32:00	24	0.0443581	-33.4845	1.99612	-31.4884
Spring	Macroalgae	2020-05-22 22:01:00	24	0.0705451	-50.9304	3.17453	-47.7559
Spring	Macroalgae	2020-05-22 22:16:00	24	0.0586492	-42.091	2.63922	-39.4518
Spring	Macroalgae	2020-05-22 22:44:00	24	0.0751184	-53.2267	3.38033	-49.8464
Spring	Macroalgae	2020-05-22 22:59:00	24	0.082645	-58.4261	3.71902	-54.707
Spring	Macroalgae	2020-05-22 23:27:00	2	0.182817	-141.91	8.22677	-133.683
Spring	Macroalgae	2020-05-22 23:42:00	2	0.212097	-163.008	9.54436	-153.463
Spring	Macroalgae	2020-05-23 00:10:00	2	0.471759	-338.93	21.2292	-317.701
Spring	Macroalgae	2020-05-23 00:25:00	2	0.536726	-338.578	24.1527	-314.425
Spring	Macroalgae	2020-05-23 00:53:00	2	0.686856	-408.435	30.9085	-377.526
Spring	Macroalgae	2020-05-23 01:08:00	4	0.613923	-412.217	27.6266	-384.59
Spring	Macroalgae	2020-05-23 01:23:00	4	0.597146	-444.272	26.8716	-417.4
Spring	Macroalgae	2020-05-23 01:51:00	4	0.515403	-413.84	23.1931	-390.647
Spring	Macroalgae	2020-05-23 02:06:00	4	0.281353	-225.242	12.6609	-212.581
Spring	Macroalgae	2020-05-23 07:17:00	10	0.63157	-488.787	28.4207	-460.367
Spring	Macroalgae	2020-05-23 07:45:00	10	1.51338	-1042.56	68.102	-974.459
Spring	Macroalgae	2020-05-23 08:00:00	10	1.17233	-815.022	52.7547	-762.268
Spring	Macroalgae	2020-05-23 08:28:00	10	0.855859	-603.253	38.5136	-564.739
Spring	Macroalgae	2020-05-23 08:43:00	10	0.732071	-506.909	32.9432	-473.966
Spring	Macroalgae	2020-05-23 09:11:00	12	0.839562	-587.384	37.7803	-549.604
Spring	Macroalgae	2020-05-23 09:26:00	12	1.00608	-741.532	45.2734	-696.258
Spring	Macroalgae	2020-05-23 09:54:00	12	0.707991	-553.961	31.8596	-522.101
Spring	Macroalgae	2020-05-23 10:09:00	12	0.599934	-499.203	26.997	-472.206
Spring	Macroalgae	2020-05-23 10:24:00	12	1.13184	-880.173	50.933	-829.24
Spring	Macroalgae	2020-05-23 10:52:00	12	0.904471	-633.785	40.7012	-593.084
Spring	Macroalgae	2020-05-23 11:07:00	14	1.4989	-1040.78	67.4506	-973.33
Spring	Macroalgae	2020-05-23 11:35:00	14	0.280345	-191.991	12.6155	-179.375
Spring	Macroalgae	2020-05-23 11:50:00	14	0.156547	-107.287	7.04462	-100.243
Spring	Macroalgae	2020-05-23 12:18:00	14	0.136929	-95.8921	6.16182	-89.7302
Spring	Macroalgae	2020-05-23 12:33:00	14	0.0633152	-46.5248	2.84918	-43.6756
Spring	Macroalgae	2020-05-23 13:01:00	16	0.0855205	-58.7788	3.84842	-54.9303
Spring	Macroalgae	2020-05-23 13:16:00	16	0.0378129	-26.1878	1.70158	-24.4862
Spring	Macroalgae	2020-05-23 13:44:00	16	0.0570543	-38.424	2.56744	-35.8566
Spring	Macroalgae	2020-05-23 13:59:00	16	0.036243	-23.0132	1.63093	-21.3823
Spring	Macroalgae	2020-05-23 14:27:00	16	0.0277074	-16.702	1.24683	-15.4551
Spring	Mixed vegetation	2020-05-23 14:42:00	16	0.0266226	-14.7092	1.19802	-13.5112
Spring	Mixed vegetation	2020-05-23 15:12:00	18	0.0162669	-7.25103	0.732013	-6.51902
Spring	Mixed vegetation	2020-05-23 15:37:00	18	0.0123426	-5.61719	0.555417	-5.06177
Spring	Mixed vegetation	2020-05-23 16:05:00	18	0.0711194	-27.6482	3.20037	-24.4478
Spring	Mixed vegetation	2020-05-23 16:20:00	18	0.411948	-149.561	18.5377	-131.024
Spring	Mixed vegetation	2020-05-23 16:48:00	18	2.01032	-806.963	90.4645	-716.499
Spring	Mixed vegetation	2020-05-23 17:03:00	20	1.82048	-712.08	81.9214	-630.158
Spring	Mixed vegetation	2020-05-23 17:31:00	20	2.51318	-899.567	113.093	-786.474
Spring	Mixed vegetation	2020-05-23 17:46:00	20	2.25571	-718.467	101.507	-616.96
Spring	Mixed vegetation	2020-05-23 18:14:00	20	2.32559	-595.996	104.651	-491.345
Spring	Mixed vegetation	2020-05-23 18:29:00	20	2.48391	-514.667	111.776	-402.891
Spring	Mixed vegetation	2020-05-23 18:57:00	20	2.30533	-463.981	103.74	-360.241
Spring	Mixed vegetation	2020-05-23 19:12:00	22	1.01706	-183.281	45.7677	-137.513
Spring	Mixed vegetation	2020-05-23 19:40:00	22	0.912334	-152.042	41.055	-110.987
Spring	Mixed vegetation	2020-05-23 19:55:00	22	1.00866	-140.114	45.3896	-94.7243
Spring	Mixed vegetation	2020-05-23 20:10:00	22	0.277405	-33.2261	12.4832	-20.7428
Spring	Mixed vegetation	2020-05-23 20:38:00	22	0.684315	35.5323	30.7942	66.3265
Spring	Mixed vegetation	2020-05-23 20:53:00	22	0.951431	34.7338	42.8144	77.5482
Spring	Mixed vegetation	2020-05-23 21:21:00	24	0.836969	61.3703	37.6636	99.0339
Spring	Mixed vegetation	2020-05-23 21:36:00	24	0.585725	52.2546	26.3576	78.6123
Spring	Mixed vegetation	2020-05-23 22:04:00	24	0.602876	53.0424	27.1294	80.1719
Spring	Mixed vegetation	2020-05-23 22:19:00	24	0.206175	27.3572	9.27788	36.6351
Spring	Mixed vegetation	2020-05-23 22:47:00	24	0.217092	40.0884	9.76915	49.8576
Spring	Mixed vegetation	2020-05-23 23:02:00	2	0.288056	65.7258	12.9625	78.6883
Spring	Mixed vegetation	2020-05-23 23:30:00	2	0.0505721	12.893	2.27575	15.1687
Spring	Mixed vegetation	2020-05-23 23:45:00	2	0.0414262	9.79794	1.86418	11.6621
Spring	Mixed vegetation	2020-05-24 00:13:00	2	0.0778578	25.8276	3.5036	29.3312
Spring	Mixed vegetation	2020-05-24 00:28:00	2	0.367426	121.293	16.5341	137.827
Spring	Mixed vegetation	2020-05-24 00:56:00	2	0.376612	139.686	16.9476	156.633
Spring	Mixed vegetation	2020-05-24 01:11:00	4	0.499092	240.529	22.4592	262.988
Spring	Mixed vegetation	2020-05-24 01:26:00	4	0.0831583	42.7641	3.74212	46.5062
Spring	Mixed vegetation	2020-05-24 01:54:00	4	0.0536197	22.6532	2.41289	25.0661
Spring	Mixed vegetation	2020-05-24 02:09:00	4	0.119778	52.9327	5.39002	58.3227
Spring	Mixed vegetation	2020-05-24 02:38:00	4	0.192143	85.9622	8.64642	94.6087
Spring	Mixed vegetation	2020-05-24 02:53:00	4	0.178573	82.0433	8.03579	90.0791
Spring	Mixed vegetation	2020-05-24 03:21:00	6	0.180659	84.8558	8.12965	92.9854
Spring	Mixed vegetation	2020-05-24 03:36:00	6	0.284964	132.316	12.8234	145.14
Spring	Mixed vegetation	2020-05-24 04:04:00	6	0.0503994	22.9161	2.26797	25.184
Spring	Mixed vegetation	2020-05-24 04:19:00	6	0.0209536	8.10583	0.942914	9.04875
Spring	Mixed vegetation	2020-05-24 04:47:00	6	0.0822835	35.5081	3.70276	39.2109
Spring	Mixed vegetation	2020-05-24 05:02:00	8	0.104728	46.9806	4.71277	51.6934
Spring	Mixed vegetation	2020-05-24 05:30:00	8	0.144413	62.0181	6.49857	68.5166
Spring	Mixed vegetation	2020-05-24 05:45:00	8	0.346851	120.994	15.6083	136.603
Spring	Mixed vegetation	2020-05-24 06:13:00	8	0.627277	185.585	28.2275	213.813
Spring	Mixed vegetation	2020-05-24 06:28:00	8	0.391384	93.4897	17.6123	111.102
Spring	Mixed vegetation	2020-05-24 06:56:00	8	0.266242	51.9008	11.9809	63.8817
Spring	Mixed vegetation	2020-05-24 07:11:00	10	0.223474	26.1153	10.0564	36.1717
Spring	Mixed vegetation	2020-05-24 07:27:00	10	0.233357	16.3302	10.501	26.8312
Spring	Mixed vegetation	2020-05-24 07:56:00	10	0.1366	8.55781	6.14701	14.7048
Spring	Mixed vegetation	2020-05-24 08:11:00	10	0.19282	9.2185	8.67692	17.8954
Spring	Mixed vegetation	2020-05-24 08:39:00	10	0.152099	-7.9443	6.84447	-1.09983
Spring	Mixed vegetation	2020-05-24 08:54:00	10	0.782496	-63.1524	35.2123	-27.9401
Spring	Mixed vegetation	2020-05-24 09:22:00	12	0.443881	-69.9226	19.9746	-49.9479
Spring	Mixed vegetation	2020-05-24 09:37:00	12	0.474082	-100.025	21.3337	-78.6916
Spring	Mixed vegetation	2020-05-24 10:05:00	12	0.34879	-63.9775	15.6956	-48.2819
Spring	Mixed vegetation	2020-05-24 10:20:00	12	0.463223	-90.5881	20.845	-69.7431
Spring	Mixed vegetation	2020-05-24 10:48:00	12	0.485291	-161.474	21.8381	-139.636
Spring	Mixed vegetation	2020-05-24 11:03:00	14	0.349535	-161.681	15.7291	-145.952
Spring	Mixed vegetation	2020-05-24 11:31:00	14	0.180224	-87.4766	8.11009	-79.3665
Spring	Mixed vegetation	2020-05-24 11:46:00	14	0.125474	-52.098	5.64635	-46.4517
Spring	Mixed vegetation	2020-05-24 12:14:00	14	0.210549	-94.7359	9.47473	-85.2612
Spring	Mixed vegetation	2020-05-24 12:29:00	14	0.330131	-197.899	14.8559	-183.043
Spring	Mixed vegetation	2020-05-24 13:00:00	16	0.270877	-154.448	12.1894	-142.259
Spring	Mixed vegetation	2020-05-24 13:46:00	16	0.329784	-190.237	14.8403	-175.396
Spring	Mixed vegetation	2020-05-24 14:01:00	16	0.256362	-152.759	11.5363	-141.223
Spring	Mixed vegetation	2020-05-24 14:29:00	16	0.279285	-185.709	12.5678	-173.141
Spring	Mixed vegetation	2020-05-24 14:44:00	16	0.47847	-328.225	21.5312	-306.694
Spring	Bare sediments	2020-05-24 15:12:00	18	0.137766	-32.3119	6.19948	-26.1124
Spring	Bare sediments	2020-05-24 15:27:00	18	0.0851108	-1.48346	3.82999	2.34653
Spring	Bare sediments	2020-05-24 15:42:00	18	0.106003	-4.98767	4.77014	-0.217529
Spring	Bare sediments	2020-05-24 16:10:00	18	0.0782373	-1.88898	3.52068	1.6317
Spring	Bare sediments	2020-05-24 16:25:00	18	0.0510867	-2.62487	2.2989	-0.325974
Spring	Bare sediments	2020-05-24 16:53:00	18	0.0481199	-6.45783	2.16539	-4.29244
Spring	Bare sediments	2020-05-24 17:08:00	20	0.0240175	-7.95534	1.08079	-6.87456
Spring	Bare sediments	2020-05-24 17:36:00	20	0.0440007	-7.33342	1.98003	-5.35338
Spring	Bare sediments	2020-05-24 17:51:00	20	0.0428624	-7.52647	1.92881	-5.59766
Spring	Bare sediments	2020-05-24 18:19:00	20	0.0177242	-3.04157	0.797589	-2.24398
Spring	Bare sediments	2020-05-24 18:34:00	20	0.00878784	-0.674392	0.395453	-0.278939
Spring	Bare sediments	2020-05-24 19:02:00	22	0.00610379	-1.12794	0.274671	-0.853273
Spring	Bare sediments	2020-05-24 19:17:00	22	0.00690171	-1.7899	0.310577	-1.47933
Spring	Bare sediments	2020-05-24 19:45:00	22	0.00538041	-1.54707	0.242119	-1.30495
Spring	Bare sediments	2020-05-24 20:00:00	22	0.00981228	-2.20751	0.441553	-1.76596
Spring	Bare sediments	2020-05-24 20:28:00	22	0.00768178	-1.86466	0.34568	-1.51898
Spring	Bare sediments	2020-05-24 20:43:00	22	0.0104325	-2.37224	0.469463	-1.90278
Spring	Bare sediments	2020-05-24 20:58:00	22	0.00416202	-0.537112	0.187291	-0.349821
Spring	Bare sediments	2020-05-24 21:26:00	24	0.0144452	-2.51641	0.650034	-1.86638
Spring	Bare sediments	2020-05-24 21:41:00	24	0.0211423	-3.23011	0.951404	-2.2787
Spring	Bare sediments	2020-05-24 22:09:00	24	0.0121565	-1.2068	0.547045	-0.659753
Spring	Bare sediments	2020-05-24 22:24:00	24	0.0132354	-0.411377	0.595595	0.184218
Spring	Bare sediments	2020-05-24 22:52:00	24	0.0212391	3.63218	0.95576	4.58794
Spring	Bare sediments	2020-05-24 23:07:00	2	0.0191744	5.95624	0.862849	6.81909
Spring	Bare sediments	2020-05-24 23:35:00	2	0.0201301	8.57089	0.905856	9.47675
Spring	Bare sediments	2020-05-24 23:50:00	2	0.0247966	14.4326	1.11585	15.5484
Spring	Bare sediments	2020-05-25 00:18:00	2	0.0191944	11.493	0.86375	12.3568
Spring	Bare sediments	2020-05-25 00:33:00	2	0.0115839	6.95305	0.521274	7.47432
Spring	Bare sediments	2020-05-25 01:01:00	4	0.0241825	12.3813	1.08821	13.4695
Spring	Bare sediments	2020-05-25 01:16:00	4	0.037406	15.7944	1.68327	17.4777
Spring	Bare sediments	2020-05-25 01:44:00	4	0.0239814	8.84736	1.07916	9.92652
Spring	Bare sediments	2020-05-25 01:59:00	4	0.0215942	9.18255	0.971739	10.1543
Spring	Bare sediments	2020-05-25 02:27:00	4	0.0266824	10.6581	1.20071	11.8588
Spring	Bare sediments	2020-05-25 02:42:00	4	0.0163958	6.09052	0.737813	6.82833
Spring	Bare sediments	2020-05-25 02:57:00	4	0.00993601	4.08835	0.44712	4.53547
Spring	Bare sediments	2020-05-25 03:25:00	6	0.0473905	21.3341	2.13257	23.4667
Spring	Bare sediments	2020-05-25 03:40:00	6	0.0764085	37.7562	3.43838	41.1946
Spring	Bare sediments	2020-05-25 04:08:00	6	0.0533498	29.4508	2.40074	31.8515
Spring	Bare sediments	2020-05-25 04:23:00	6	0.0632405	40.436	2.84582	43.2818
Spring	Bare sediments	2020-05-25 04:51:00	6	0.0540304	36.0081	2.43137	38.4394
Spring	Bare sediments	2020-05-25 05:06:00	8	0.0695298	62.9583	3.12884	66.0871
Spring	Bare sediments	2020-05-25 05:34:00	8	0.0417356	40.3967	1.8781	42.2748
Spring	Bare sediments	2020-05-25 05:49:00	8	0.043748	46.2839	1.96866	48.2525
Spring	Bare sediments	2020-05-25 06:18:00	8	0.0449843	44.9455	2.02429	46.9698
Spring	Bare sediments	2020-05-25 06:33:00	8	0.0474382	45.1698	2.13472	47.3045
Spring	Bare sediments	2020-05-25 07:01:00	10	0.0987302	98.9814	4.44286	103.424
Spring	Bare sediments	2020-05-25 07:16:00	10	0.0605083	54.2357	2.72288	56.9585
Spring	Bare sediments	2020-05-25 07:44:00	10	0.048249	40.8099	2.1712	42.9811
Spring	Bare sediments	2020-05-25 07:59:00	10	0.0391481	31.4293	1.76167	33.191
Spring	Bare sediments	2020-05-25 08:14:00	10	0.0395151	31.3238	1.77818	33.102
Spring	Bare sediments	2020-05-25 08:42:00	10	0.0566965	35.7923	2.55134	38.3436
Spring	Bare sediments	2020-05-25 08:57:00	10	0.077268	54.5083	3.47706	57.9853
Spring	Bare sediments	2020-05-25 09:25:00	12	0.0931911	60.4124	4.1936	64.606
Spring	Bare sediments	2020-05-25 09:40:00	12	0.152982	84.1634	6.88418	91.0475
Spring	Bare sediments	2020-05-25 10:08:00	12	0.156357	99.0739	7.03605	106.11
Spring	Bare sediments	2020-05-25 10:23:00	12	0.0959879	57.855	4.31945	62.1745
Spring	Bare sediments	2020-05-25 10:51:00	12	0.195098	97.9706	8.77939	106.75
Spring	Bare sediments	2020-05-25 11:06:00	14	0.3875	180.845	17.4375	198.282
Spring	Bare sediments	2020-05-25 11:34:00	14	0.42396	168.006	19.0782	187.084
Spring	Bare sediments	2020-05-25 11:49:00	14	0.336289	86.7123	15.133	101.845
Spring	Bare sediments	2020-05-25 12:17:00	14	0.417643	75.291	18.7939	94.0849
Spring	Bare sediments	2020-05-25 12:32:00	14	0.515139	28.4257	23.1813	51.607
Spring	Bare sediments	2020-05-25 13:00:00	16	0.354322	2.17615	15.9445	18.1207
Spring	Bare sediments	2020-05-25 13:15:00	16	0.296144	-16.9254	13.3265	-3.59887
Spring	Bare sediments	2020-05-25 13:43:00	16	0.18013	-18.0906	8.10584	-9.98476
Spring	Bare sediments	2020-05-25 13:58:00	16	0.307272	-52.2445	13.8272	-38.4173
Spring	Bare sediments	2020-05-25 14:13:00	16	0.28112	-60.7308	12.6504	-48.0804
Spring	Macroalgae	2020-05-25 14:41:00	16	0.275635	-272.941	12.4036	-260.538
Spring	Macroalgae	2020-05-25 14:56:00	16	0.316523	-275.404	14.2435	-261.16
Spring	Macroalgae	2020-05-25 15:24:00	18	0.283721	-315.092	12.7675	-302.325
Spring	Macroalgae	2020-05-25 15:39:00	18	0.250444	-305.659	11.27	-294.389
Spring	Macroalgae	2020-05-25 16:07:00	18	0.138593	-182.667	6.23668	-176.43
Spring	Macroalgae	2020-05-25 16:22:00	18	0.161856	-226.716	7.28352	-219.433
Spring	Macroalgae	2020-05-25 16:50:00	18	0.248845	-265.75	11.198	-254.552
Spring	Macroalgae	2020-05-25 17:05:00	20	0.172855	-185.967	7.77848	-178.188
Spring	Macroalgae	2020-05-25 17:33:00	20	0.125112	-157.454	5.63002	-151.823
Spring	Macroalgae	2020-05-25 17:48:00	20	0.0616747	-85.328	2.77536	-82.5526
Spring	Macroalgae	2020-05-25 18:16:00	20	0.101334	-134.86	4.56003	-130.3
Spring	Macroalgae	2020-05-25 18:31:00	20	0.0324655	-44.9877	1.46095	-43.5268
Spring	Macroalgae	2020-05-25 18:59:00	20	0.0298367	-42.7589	1.34265	-41.4162
Spring	Macroalgae	2020-05-25 19:14:00	22	0.00634578	-9.03081	0.28556	-8.74525
Spring	Macroalgae	2020-05-25 19:29:00	22	0.00590831	-8.48422	0.265874	-8.21834
Spring	Macroalgae	2020-05-25 19:57:00	22	0.00331721	-4.94815	0.149274	-4.79888
Spring	Macroalgae	2020-05-25 20:12:00	22	0.00179753	-2.7714	0.0808887	-2.69051
Spring	Macroalgae	2020-05-25 20:40:00	22	0.00349289	-5.03408	0.15718	-4.8769
Spring	Macroalgae	2020-05-25 20:55:00	22	0.0165301	-22.4063	0.743853	-21.6624
Spring	Macroalgae	2020-05-25 21:23:00	24	0.00830443	-11.1325	0.373699	-10.7588
Spring	Macroalgae	2020-05-25 21:38:00	24	0.00335708	-4.43749	0.151068	-4.28642
Spring	Macroalgae	2020-05-25 22:06:00	24	0.0030233	-3.83357	0.136049	-3.69753
Spring	Macroalgae	2020-05-25 22:21:00	24	0.00384612	-4.94034	0.173075	-4.76727
Spring	Macroalgae	2020-05-25 22:49:00	24	0.00296186	-3.67207	0.133283	-3.53879
Spring	Macroalgae	2020-05-25 23:05:00	2	0.00193779	-2.39124	0.0872008	-2.30404
Spring	Macroalgae	2020-05-25 23:33:00	2	0.00203676	-2.66434	0.0916541	-2.57269
Spring	Macroalgae	2020-05-25 23:48:00	2	0.0020118	-2.91092	0.0905312	-2.82039
Spring	Macroalgae	2020-05-26 00:16:00	2	0.00327902	-4.64095	0.147556	-4.49339
Spring	Macroalgae	2020-05-26 00:31:00	2	0.00499565	-6.50865	0.224804	-6.28385
Spring	Macroalgae	2020-05-26 00:59:00	2	0.00555469	-6.877	0.249961	-6.62704
Spring	Macroalgae	2020-05-26 01:15:00	4	0.00775663	-8.78937	0.349048	-8.44032
Spring	Macroalgae	2020-05-26 01:44:00	4	0.00696284	-7.9364	0.313328	-7.62308
Spring	Macroalgae	2020-05-26 01:59:00	4	0.00572849	-6.5863	0.257782	-6.32852
Spring	Macroalgae	2020-05-26 02:14:00	4	0.00491367	-5.80034	0.221115	-5.57923
Spring	Macroalgae	2020-05-26 02:42:00	4	0.00258527	-2.68409	0.116337	-2.56775
Spring	Macroalgae	2020-05-26 02:57:00	4	0.00334537	-3.28996	0.150542	-3.13942
Spring	Macroalgae	2020-05-26 03:25:00	6	0.00523824	-5.03471	0.235721	-4.79899
Spring	Macroalgae	2020-05-26 03:40:00	6	0.0035961	-3.38875	0.161825	-3.22692
Spring	Macroalgae	2020-05-26 04:08:00	6	0.0132401	-11.0897	0.595803	-10.4939
Spring	Macroalgae	2020-05-26 04:23:00	6	0.035226	-30.579	1.58517	-28.9939
Spring	Macroalgae	2020-05-26 04:51:00	6	0.04739	-40.8331	2.13255	-38.7005
Spring	Macroalgae	2020-05-26 05:06:00	8	0.0300365	-23.5936	1.35164	-22.2419
Spring	Macroalgae	2020-05-26 05:34:00	8	0.0377741	-30.3942	1.69983	-28.6944
Spring	Macroalgae	2020-05-26 05:49:00	8	0.0453397	-41.7256	2.04029	-39.6853
Spring	Macroalgae	2020-05-26 06:18:00	8	0.0524752	-51.5616	2.36138	-49.2002
Spring	Macroalgae	2020-05-26 06:39:00	8	0.066478	-66.7235	2.99151	-63.732
Spring	Macroalgae	2020-05-26 07:13:00	10	0.0892882	-89.1459	4.01797	-85.128
Spring	Macroalgae	2020-05-26 07:30:00	10	0.0758887	-80.7544	3.41499	-77.3394
Spring	Macroalgae	2020-05-26 08:42:00	10	0.278404	-161.575	12.5282	-149.047
Spring	Macroalgae	2020-05-26 08:57:00	10	0.26926	-120.568	12.1167	-108.451
Spring	Macroalgae	2020-05-26 09:25:00	12	0.782446	-358.404	35.2101	-323.194
Spring	Macroalgae	2020-05-26 09:40:00	12	0.773949	-368.762	34.8277	-333.934
Spring	Macroalgae	2020-05-26 10:08:00	12	0.745734	-371.899	33.558	-338.341
Spring	Macroalgae	2020-05-26 10:23:00	12	0.537141	-285.052	24.1713	-260.881
Spring	Macroalgae	2020-05-26 10:51:00	12	0.619611	-253.715	27.8825	-225.833
Spring	Macroalgae	2020-05-26 11:06:00	14	1.61972	-598.787	72.8872	-525.9
Spring	Macroalgae	2020-05-26 11:34:00	14	0.631162	-317.491	28.4023	-289.089
Spring	Macroalgae	2020-05-26 11:49:00	14	0.428576	-381.808	19.2859	-362.522
Spring	Macroalgae	2020-05-26 12:17:00	14	0.344868	-346.235	15.5191	-330.716
Spring	Macroalgae	2020-05-26 12:32:00	14	0.408686	-548.783	18.3909	-530.392
Spring	Macroalgae	2020-05-26 13:00:00	16	0.146135	-202.206	6.57607	-195.63
Spring	Macroalgae	2020-05-26 13:15:00	16	0.118473	-145.154	5.33129	-139.823
Spring	Macroalgae	2020-05-26 13:30:00	16	0.156153	-197.181	7.02689	-190.154
Spring	Macroalgae	2020-05-26 13:58:00	16	0.15499	-182.302	6.97454	-175.327
Spring	Macroalgae	2020-05-26 14:13:00	16	0.271511	-339.246	12.218	-327.028
Spring	Macroalgae	2020-05-26 14:41:00	16	0.145392	-161.09	6.54264	-154.547
Spring	Macroalgae	2020-05-26 14:56:00	16	0.196637	-222.599	8.84868	-213.751
Spring	Macroalgae	2020-05-26 15:24:00	18	0.223009	-233.481	10.0354	-223.445
Spring	Macroalgae	2020-05-26 15:39:00	18	0.338383	-355.57	15.2272	-340.342
Spring	Mixed vegetation	2020-05-26 16:07:00	18	0.127668	-140.008	5.74507	-134.263
Spring	Mixed vegetation	2020-05-26 16:23:00	18	0.310483	-320.916	13.9717	-306.944
Spring	Mixed vegetation	2020-05-26 16:51:00	18	0.369903	-369.042	16.6456	-352.397
Spring	Mixed vegetation	2020-05-26 17:06:00	20	0.295862	-270.327	13.3138	-257.013
Spring	Mixed vegetation	2020-05-26 17:34:00	20	0.300167	-272.945	13.5075	-259.438
Spring	Mixed vegetation	2020-05-26 17:49:00	20	0.319663	-288.924	14.3849	-274.539
Spring	Mixed vegetation	2020-05-26 18:17:00	20	0.224353	-203.797	10.0959	-193.701
Spring	Mixed vegetation	2020-05-26 18:32:00	20	0.0852764	-73.684	3.83744	-69.8466
Spring	Mixed vegetation	2020-05-27 05:57:00	8	0.299045	-85.2554	13.457	-71.7984
Spring	Mixed vegetation	2020-05-27 06:25:00	8	0.457548	-134.116	20.5897	-113.526
Spring	Mixed vegetation	2020-05-27 06:40:00	8	0.279274	-89.309	12.5673	-76.7417
Spring	Mixed vegetation	2020-05-27 07:08:00	10	0.361296	-107.701	16.2583	-91.4424
Spring	Mixed vegetation	2020-05-27 07:23:00	10	0.250871	-77.2679	11.2892	-65.9787
Spring	Mixed vegetation	2020-05-27 07:51:00	10	0.240958	-69.4856	10.8431	-58.6425
Spring	Mixed vegetation	2020-05-27 08:06:00	10	0.432258	-145.517	19.4516	-126.066
Spring	Mixed vegetation	2020-05-27 08:34:00	10	0.389632	-144.016	17.5334	-126.483
Spring	Mixed vegetation	2020-05-27 08:49:00	10	0.489703	-183.169	22.0366	-161.132
Spring	Mixed vegetation	2020-05-27 09:17:00	12	0.57183	-260.445	25.7324	-234.713
Spring	Mixed vegetation	2020-05-27 09:32:00	12	0.186194	-90.1972	8.37872	-81.8185
Spring	Mixed vegetation	2020-05-27 09:47:00	12	0.375119	-223.908	16.8803	-207.028
Spring	Mixed vegetation	2020-05-27 10:15:00	12	0.547016	-381.54	24.6157	-356.924
Spring	Mixed vegetation	2020-05-27 10:30:00	12	0.395081	-261.772	17.7786	-243.993
Spring	Mixed vegetation	2020-05-27 10:58:00	12	0.417733	-294.062	18.798	-275.264
Spring	Mixed vegetation	2020-05-27 11:13:00	14	0.654141	-567.644	29.4363	-538.207
Spring	Mixed vegetation	2020-05-27 11:41:00	14	0.616132	-567.549	27.7259	-539.823
Spring	Mixed vegetation	2020-05-27 11:56:00	14	0.318075	-307.785	14.3134	-293.472
Spring	Mixed vegetation	2020-05-27 12:24:00	14	0.263244	-236.711	11.846	-224.865
Spring	Mixed vegetation	2020-05-27 12:39:00	14	0.311004	-275.791	13.9952	-261.795
Spring	Mixed vegetation	2020-05-27 13:07:00	16	0.250134	-217.696	11.256	-206.439
Spring	Mixed vegetation	2020-05-27 13:22:00	16	0.145554	-125.953	6.54993	-119.403
Spring	Mixed vegetation	2020-05-27 13:50:00	16	0.253341	-196.898	11.4004	-185.497
Spring	Mixed vegetation	2020-05-27 14:05:00	16	0.109172	-73.8668	4.91276	-68.954
Spring	Bare sediments	2020-05-27 14:33:00	16	0.105445	-73.3277	4.74504	-68.5827
Spring	Bare sediments	2020-05-27 14:48:00	16	0.0824305	-36.5471	3.70937	-32.8377
Spring	Bare sediments	2020-05-27 15:03:00	18	0.0812353	-21.7367	3.65559	-18.0811
Spring	Macroalgae	2020-05-28 11:45:00	14	0.0462638	-34.3764	2.08187	-32.2946
Spring	Macroalgae	2020-05-28 12:02:00	14	0.0263794	-64.0693	1.18707	-62.8822
Spring	Macroalgae	2020-05-28 12:30:00	14	0.0402039	-100.729	1.80918	-98.9196
Spring	Macroalgae	2020-05-28 12:45:00	14	0.0304792	-75.4338	1.37157	-74.0622
Spring	Macroalgae	2020-05-28 13:13:00	16	0.0404384	-96.8077	1.81973	-94.988
Spring	Macroalgae	2020-05-28 13:28:00	16	0.0434761	-107.83	1.95643	-105.874
Spring	Macroalgae	2020-05-28 13:56:00	16	0.0742281	-185.701	3.34027	-182.361
Spring	Macroalgae	2020-05-28 14:11:00	16	0.0508955	-131.019	2.2903	-128.728
Spring	Macroalgae	2020-05-28 14:39:00	16	0.0555597	-146.056	2.50019	-143.556
Spring	Macroalgae	2020-05-28 14:54:00	16	0.0652004	-174.387	2.93402	-171.453
Spring	Macroalgae	2020-05-28 15:22:00	18	0.0589757	-160.779	2.65391	-158.126
Spring	Mixed vegetation	2020-05-28 15:37:00	18	0.0271233	-72.8568	1.22055	-71.6363
Spring	Mixed vegetation	2020-05-28 16:05:00	18	0.0560897	-128.535	2.52404	-126.011
Spring	Mixed vegetation	2020-05-28 16:20:00	18	0.0389473	-54.2735	1.75263	-52.5208
Spring	Mixed vegetation	2020-05-28 16:35:00	18	0.0330469	-54.2453	1.48711	-52.7582
Spring	Mixed vegetation	2020-05-28 17:03:00	20	0.00989182	-16.6817	0.445132	-16.2365
Spring	Mixed vegetation	2020-05-28 17:18:00	20	0.0183983	-29.7281	0.827922	-28.9002
Spring	Mixed vegetation	2020-05-28 17:46:00	20	0.0140793	-18.3639	0.633567	-17.7303
Spring	Mixed vegetation	2020-05-28 18:01:00	20	0.0114754	-13.0005	0.516392	-12.4841
Spring	Mixed vegetation	2020-05-28 18:29:00	20	0.0118696	-10.3486	0.534132	-9.81444
Spring	Mixed vegetation	2020-05-28 18:44:00	20	0.010987	-8.49344	0.494414	-7.99903
Spring	Mixed vegetation	2020-05-28 19:12:00	22	0.0214217	-15.1389	0.963978	-14.175
Spring	Mixed vegetation	2020-05-28 19:27:00	22	0.00796792	-5.49327	0.358556	-5.13472
Spring	Mixed vegetation	2020-05-28 19:55:00	22	0.00380092	-2.42285	0.171041	-2.25181
Spring	Mixed vegetation	2020-05-28 20:10:00	22	0.00686911	-4.27115	0.30911	-3.96204
Spring	Mixed vegetation	2020-05-28 20:39:00	22	0.00684357	-4.325	0.307961	-4.01704
Spring	Mixed vegetation	2020-05-28 20:54:00	22	0.00671209	-4.05226	0.302044	-3.75021
Spring	Mixed vegetation	2020-05-28 21:22:00	24	0.0112763	-6.03458	0.507432	-5.52714
Spring	Mixed vegetation	2020-05-28 21:37:00	24	0.0175341	-8.83973	0.789037	-8.05069
Spring	Mixed vegetation	2020-05-28 21:52:00	24	0.0292787	-11.0457	1.31754	-9.72816
Spring	Mixed vegetation	2020-05-28 22:20:00	24	0.0261507	-7.93566	1.17678	-6.75888
Spring	Mixed vegetation	2020-05-28 22:35:00	24	0.0050419	-1.77216	0.226885	-1.54528
Spring	Mixed vegetation	2020-05-29 01:18:00	4	0.0383409	-11.9833	1.72534	-10.258
Spring	Mixed vegetation	2020-05-29 01:33:00	4	0.0202939	-9.81143	0.913224	-8.89821
Spring	Mixed vegetation	2020-05-29 02:01:00	4	0.0354996	-21.7399	1.59748	-20.1424
Spring	Mixed vegetation	2020-05-29 02:16:00	4	0.0344005	-20.3515	1.54802	-18.8035
Spring	Mixed vegetation	2020-05-29 02:44:00	4	0.0534811	-17.6438	2.40665	-15.2372
Spring	Mixed vegetation	2020-05-29 02:59:00	4	0.0261592	-9.51903	1.17716	-8.34186
Spring	Mixed vegetation	2020-05-29 03:27:00	6	0.00643154	-3.37229	0.289419	-3.08287
Spring	Mixed vegetation	2020-05-29 03:42:00	6	0.0512325	-22.8789	2.30546	-20.5735
Spring	Mixed vegetation	2020-05-29 04:10:00	6	0.0224604	-8.60194	1.01072	-7.59122
Spring	Mixed vegetation	2020-05-29 04:25:00	6	0.0204686	-9.14013	0.921088	-8.21904
Spring	Mixed vegetation	2020-05-29 04:53:00	6	0.0492689	-33.5978	2.2171	-31.3807
Spring	Mixed vegetation	2020-05-29 05:08:00	8	0.112069	-77.7605	5.04309	-72.7174
Spring	Mixed vegetation	2020-05-29 05:36:00	8	0.175756	-122.706	7.90902	-114.797
Spring	Mixed vegetation	2020-05-29 05:51:00	8	0.22666	-157.288	10.1997	-147.088
Spring	Mixed vegetation	2020-05-29 06:06:00	8	0.179861	-109.969	8.09376	-101.875
Spring	Mixed vegetation	2020-05-29 06:34:00	8	0.0628548	-29.0849	2.82846	-26.2564
Spring	Mixed vegetation	2020-05-29 06:49:00	8	0.0824237	-36.0851	3.70906	-32.376
Spring	Mixed vegetation	2020-05-29 07:17:00	10	0.0967942	-42.6102	4.35574	-38.2544
Spring	Mixed vegetation	2020-05-29 07:32:00	10	0.0620894	-29.3644	2.79402	-26.5703
Spring	Mixed vegetation	2020-05-29 08:00:00	10	0.105935	-52.5001	4.76707	-47.733
Spring	Mixed vegetation	2020-05-29 08:15:00	10	0.135709	-64.1154	6.10691	-58.0085
Spring	Mixed vegetation	2020-05-29 08:43:00	10	0.103185	-46.1349	4.64331	-41.4916
Spring	Mixed vegetation	2020-05-29 08:58:00	10	0.110322	-53.7871	4.9645	-48.8226
Spring	Mixed vegetation	2020-05-29 09:26:00	12	0.220673	-99.9734	9.93026	-90.0432
Spring	Mixed vegetation	2020-05-29 09:41:00	12	0.162171	-70.9204	7.2977	-63.6227
Spring	Mixed vegetation	2020-05-29 10:09:00	12	0.117869	-59.7299	5.3041	-54.4258
Summer	Bare sediments	2020-07-06 14:31:00	16	1.64947	365.07	74.2261	439.296
Summer	Bare sediments	2020-07-06 14:46:00	16	3.44266	1025.4	154.92	1180.32
Summer	Bare sediments	2020-07-06 15:14:00	18	2.49582	503.46	112.312	615.772
Summer	Bare sediments	2020-07-06 15:29:00	18	3.49181	653.77	157.131	810.901
Summer	Bare sediments	2020-07-06 15:57:00	18	2.66365	571.219	119.864	691.083
Summer	Bare sediments	2020-07-06 16:12:00	18	1.32873	105.922	59.7929	165.715
Summer	Bare sediments	2020-07-06 16:40:00	18	1.91441	386.697	86.1486	472.845
Summer	Bare sediments	2020-07-06 16:55:00	18	2.14601	496.505	96.5706	593.076
Summer	Bare sediments	2020-07-06 17:23:00	20	2.17793	562.414	98.0068	660.421
Summer	Bare sediments	2020-07-06 17:38:00	20	3.26912	851.933	147.111	999.043
Summer	Bare sediments	2020-07-06 18:06:00	20	3.89444	1189.12	175.25	1364.37
Summer	Bare sediments	2020-07-06 18:21:00	20	4.03508	1829.12	181.579	2010.7
Summer	Bare sediments	2020-07-06 18:49:00	20	3.43841	1575.76	154.728	1730.49
Summer	Bare sediments	2020-07-06 19:04:00	22	4.99936	1707.16	224.971	1932.13
Summer	Bare sediments	2020-07-06 19:19:00	22	2.84649	900.879	128.092	1028.97
Summer	Bare sediments	2020-07-06 19:47:00	22	3.5596	1177.06	160.182	1337.24
Summer	Bare sediments	2020-07-06 20:02:00	22	3.77213	1168.58	169.746	1338.33
Summer	Bare sediments	2020-07-06 20:30:00	22	3.32852	884.563	149.784	1034.35
Summer	Bare sediments	2020-07-06 20:45:00	22	3.37804	963.087	152.012	1115.1
Summer	Bare sediments	2020-07-06 21:13:00	24	2.08139	657.278	93.6626	750.941
Summer	Bare sediments	2020-07-06 21:28:00	24	1.39442	451.936	62.7489	514.685
Summer	Bare sediments	2020-07-06 21:56:00	24	1.03485	346.742	46.5681	393.31
Summer	Bare sediments	2020-07-06 22:11:00	24	0.91765	371.298	41.2942	412.592
Summer	Bare sediments	2020-07-06 22:39:00	24	1.11891	504.079	50.351	554.43
Summer	Bare sediments	2020-07-06 22:54:00	24	1.59023	799.762	71.5604	871.322
Summer	Bare sediments	2020-07-06 23:22:00	2	2.02605	1107.75	91.1723	1198.93
Summer	Bare sediments	2020-07-06 23:37:00	2	2.00677	820.82	90.3047	911.125
Summer	Bare sediments	2020-07-07 00:05:00	2	1.77618	745.913	79.928	825.841
Summer	Bare sediments	2020-07-07 00:20:00	2	0.878449	343.211	39.5302	382.741
Summer	Bare sediments	2020-07-07 00:48:00	2	1.21106	510.097	54.4976	564.594
Summer	Bare sediments	2020-07-07 01:03:00	4	1.33973	586.013	60.2879	646.301
Summer	Bare sediments	2020-07-07 01:18:00	4	1.00457	445.655	45.2058	490.861
Summer	Bare sediments	2020-07-07 01:46:00	4	1.26033	554.729	56.7151	611.445
Summer	Bare sediments	2020-07-07 02:01:00	4	1.5221	709.578	68.4947	778.073
Summer	Bare sediments	2020-07-07 02:29:00	4	1.62743	799.984	73.2343	873.219
Summer	Bare sediments	2020-07-07 02:44:00	4	1.50775	717.952	67.8488	785.801
Summer	Bare sediments	2020-07-07 03:12:00	6	1.71223	849.339	77.0504	926.389
Summer	Bare sediments	2020-07-07 03:27:00	6	1.82082	953.733	81.9367	1035.67
Summer	Bare sediments	2020-07-07 03:55:00	6	1.3111	695.721	58.9997	754.72
Summer	Bare sediments	2020-07-07 04:10:00	6	1.3915	756.914	62.6177	819.532
Summer	Bare sediments	2020-07-07 04:38:00	6	1.2224	659.292	55.0082	714.3
Summer	Bare sediments	2020-07-07 04:53:00	6	1.3802	720.878	62.109	782.987
Summer	Bare sediments	2020-07-07 05:21:00	8	1.34666	692.756	60.5998	753.355
Summer	Bare sediments	2020-07-07 05:36:00	8	1.21575	643.297	54.7089	698.006
Summer	Bare sediments	2020-07-07 06:04:00	8	1.0881	582.905	48.9644	631.87
Summer	Bare sediments	2020-07-07 06:19:00	8	0.944051	538.277	42.4823	580.759
Summer	Bare sediments	2020-07-07 06:34:00	8	1.18741	694.1	53.4334	747.533
Summer	Bare sediments	2020-07-07 07:02:00	10	1.14871	623.222	51.6921	674.914
Summer	Bare sediments	2020-07-07 07:17:00	10	1.12991	595.988	50.846	646.834
Summer	Bare sediments	2020-07-07 07:45:00	10	1.36985	591.748	61.643	653.391
Summer	Bare sediments	2020-07-07 08:00:00	10	1.63519	583.176	73.5834	656.759
Summer	Bare sediments	2020-07-07 08:28:00	10	1.67584	695.395	75.4129	770.808
Summer	Bare sediments	2020-07-07 08:43:00	10	1.2058	555.685	54.261	609.946
Summer	Bare sediments	2020-07-07 09:11:00	12	1.29612	730.049	58.3254	788.375
Summer	Bare sediments	2020-07-07 09:26:00	12	1.39104	749.435	62.5968	812.032
Summer	Bare sediments	2020-07-07 09:54:00	12	1.74125	935.987	78.3564	1014.34
Summer	Bare sediments	2020-07-07 10:09:00	12	1.21374	690.941	54.6184	745.559
Summer	Bare sediments	2020-07-07 10:38:00	12	0.803105	424.398	36.1397	460.538
Summer	Bare sediments	2020-07-07 10:53:00	12	1.07059	583.475	48.1767	631.652
Summer	Bare sediments	2020-07-07 11:21:00	14	0.78065	281.383	35.1292	316.512
Summer	Bare sediments	2020-07-07 11:36:00	14	1.01839	361.991	45.8276	407.819
Summer	Bare sediments	2020-07-07 12:04:00	14	1.0017	171.598	45.0766	216.675
Summer	Bare sediments	2020-07-07 12:19:00	14	1.64737	-14.9127	74.1318	59.2191
Summer	Bare sediments	2020-07-07 12:34:00	14	1.56117	-169.607	70.2526	-99.3545
Summer	Bare sediments	2020-07-07 13:02:00	16	2.20953	-600.131	99.4289	-500.702
Summer	Bare sediments	2020-07-07 13:17:00	16	2.57899	-904.004	116.054	-787.949
Summer	Macroalgae	2020-07-07 15:49:00	18	3.11755	-1458.71	140.29	-1318.42
Summer	Macroalgae	2020-07-07 16:04:00	18	3.90826	-2332.43	175.872	-2156.56
Summer	Macroalgae	2020-07-07 16:19:00	18	2.44733	-1348.8	110.13	-1238.67
Summer	Macroalgae	2020-07-07 16:47:00	18	1.21379	-652.237	54.6206	-597.617
Summer	Macroalgae	2020-07-07 17:03:00	20	1.14139	-594.497	51.3625	-543.135
Summer	Macroalgae	2020-07-07 17:31:00	20	1.45983	-764.317	65.6923	-698.625
Summer	Macroalgae	2020-07-07 17:46:00	20	2.17494	-1135.98	97.8723	-1038.1
Summer	Macroalgae	2020-07-07 18:15:00	20	1.91641	-850.866	86.2383	-764.628
Summer	Macroalgae	2020-07-07 18:31:00	20	1.42558	-631.846	64.151	-567.695
Summer	Macroalgae	2020-07-07 19:00:00	22	1.57891	-608.774	71.0511	-537.723
Summer	Macroalgae	2020-07-07 19:15:00	22	0.590449	-214.872	26.5702	-188.302
Summer	Macroalgae	2020-07-07 19:44:00	22	0.288374	-101.467	12.9768	-88.49
Summer	Macroalgae	2020-07-07 19:59:00	22	0.748086	-247.323	33.6639	-213.659
Summer	Macroalgae	2020-07-07 20:27:00	22	4.61251	-1709.93	207.563	-1502.37
Summer	Macroalgae	2020-07-07 20:42:00	22	5.40292	-1365.83	243.132	-1122.7
Summer	Macroalgae	2020-07-07 21:10:00	24	3.54592	-468.208	159.566	-308.642
Summer	Macroalgae	2020-07-07 21:25:00	24	1.88408	-75.246	84.7836	9.53766
Summer	Macroalgae	2020-07-07 21:53:00	24	3.16858	-129.825	142.586	12.7609
Summer	Macroalgae	2020-07-07 22:08:00	24	2.22239	-30.099	100.007	69.9084
Summer	Macroalgae	2020-07-07 22:36:00	24	2.70901	-106.97	121.905	14.9357
Summer	Macroalgae	2020-07-07 22:51:00	24	3.76097	-294.598	169.244	-125.354
Summer	Macroalgae	2020-07-07 23:06:00	2	3.66673	-381.318	165.003	-216.315
Summer	Macroalgae	2020-07-07 23:41:00	2	3.6229	-270.131	163.03	-107.101
Summer	Macroalgae	2020-07-08 00:17:00	2	2.71006	-180.089	121.953	-58.1364
Summer	Macroalgae	2020-07-08 00:32:00	2	3.40686	-205.119	153.309	-51.8105
Summer	Macroalgae	2020-07-08 01:00:00	4	3.14768	-29.1914	141.646	112.454
Summer	Macroalgae	2020-07-08 01:15:00	4	3.25164	175.161	146.324	321.485
Summer	Macroalgae	2020-07-08 01:43:00	4	2.32902	178.82	104.806	283.626
Summer	Macroalgae	2020-07-08 01:58:00	4	1.70629	179.509	76.7829	256.291
Summer	Macroalgae	2020-07-08 02:26:00	4	1.94334	372.948	87.4503	460.398
Summer	Macroalgae	2020-07-08 02:41:00	4	2.67003	635.133	120.152	755.284
Summer	Macroalgae	2020-07-08 03:09:00	6	2.95624	605.529	133.031	738.56
Summer	Macroalgae	2020-07-08 03:24:00	6	3.0292	659.478	136.314	795.792
Summer	Macroalgae	2020-07-08 03:52:00	6	4.62104	707.611	207.947	915.558
Summer	Macroalgae	2020-07-08 04:07:00	6	3.99576	271.468	179.809	451.277
Summer	Macroalgae	2020-07-08 04:35:00	6	3.69314	45.9966	166.191	212.188
Summer	Macroalgae	2020-07-08 04:50:00	6	2.74126	147.483	123.357	270.839
Summer	Macroalgae	2020-07-08 05:05:00	8	2.67996	-93.7088	120.598	26.8891
Summer	Macroalgae	2020-07-08 05:34:00	8	2.96243	183.319	133.309	316.628
Summer	Macroalgae	2020-07-08 05:49:00	8	3.25284	79.5238	146.378	225.901
Summer	Macroalgae	2020-07-08 06:17:00	8	2.77267	-86.7228	124.77	38.0474
Summer	Macroalgae	2020-07-08 06:32:00	8	2.77749	-206.376	124.987	-81.3885
Summer	Macroalgae	2020-07-08 07:00:00	10	2.41214	-411.481	108.546	-302.935
Summer	Macroalgae	2020-07-08 08:24:00	10	1.48831	-478.286	66.9741	-411.312
Summer	Macroalgae	2020-07-08 08:39:00	10	1.58321	-670.14	71.2446	-598.895
Summer	Macroalgae	2020-07-08 09:07:00	12	1.36106	-625.576	61.2477	-564.328
Summer	Macroalgae	2020-07-08 09:22:00	12	2.28144	-1259.32	102.665	-1156.65
Summer	Macroalgae	2020-07-08 09:37:00	12	2.50011	-1150.85	112.505	-1038.35
Summer	Macroalgae	2020-07-08 10:05:00	12	2.96367	-1077.84	133.365	-944.478
Summer	Macroalgae	2020-07-08 10:20:00	12	2.82459	-1009.77	127.107	-882.659
Summer	Macroalgae	2020-07-08 10:48:00	12	3.43843	-1230.94	154.729	-1076.21
Summer	Macroalgae	2020-07-08 11:03:00	14	4.67925	-1709.21	210.566	-1498.64
Summer	Macroalgae	2020-07-08 11:31:00	14	5.14669	-2247.34	231.601	-2015.74
Summer	Macroalgae	2020-07-08 11:46:00	14	4.80921	-2327.48	216.415	-2111.07
Summer	Macroalgae	2020-07-08 12:14:00	14	1.60128	-781.8	72.0577	-709.742
Summer	Macroalgae	2020-07-08 13:00:00	16	0.73706	-253.753	33.1677	-220.585
Summer	Macroalgae	2020-07-08 13:15:00	16	0.930966	-265.745	41.8935	-223.852
Summer	Macroalgae	2020-07-08 13:43:00	16	0.650371	-210.682	29.2667	-181.415
Summer	Mixed vegetation	2020-07-08 14:24:00	16	1.73905	-593.235	78.2572	-514.978
Summer	Mixed vegetation	2020-07-08 14:39:00	16	3.11952	-1074.47	140.378	-934.093
Summer	Mixed vegetation	2020-07-08 15:07:00	18	1.54287	-499.014	69.429	-429.585
Summer	Mixed vegetation	2020-07-08 15:22:00	18	0.617722	-178.796	27.7975	-150.998
Summer	Mixed vegetation	2020-07-08 15:37:00	18	0.307143	-81.5825	13.8214	-67.7611
Summer	Mixed vegetation	2020-07-08 16:05:00	18	0.327706	-73.5733	14.7468	-58.8265
Summer	Mixed vegetation	2020-07-08 16:20:00	18	0.619627	-142.78	27.8832	-114.897
Summer	Mixed vegetation	2020-07-08 16:48:00	18	1.22892	-344.505	55.3013	-289.203
Summer	Mixed vegetation	2020-07-08 17:03:00	20	1.76847	-519.556	79.581	-439.975
Summer	Mixed vegetation	2020-07-08 17:31:00	20	2.25551	-629.413	101.498	-527.915
Summer	Mixed vegetation	2020-07-08 17:46:00	20	2.87178	-779.308	129.23	-650.078
Summer	Mixed vegetation	2020-07-08 18:14:00	20	2.72137	-744.056	122.461	-621.594
Summer	Mixed vegetation	2020-07-08 18:29:00	20	4.26306	-1140.14	191.838	-948.305
Summer	Mixed vegetation	2020-07-08 18:57:00	20	4.73852	-1239.86	213.233	-1026.63
Summer	Mixed vegetation	2020-07-08 19:12:00	22	5.41331	-1385.06	243.599	-1141.46
Summer	Mixed vegetation	2020-07-08 19:40:00	22	7.1723	-1783.23	322.753	-1460.48
Summer	Mixed vegetation	2020-07-08 19:55:00	22	4.79007	-1143	215.553	-927.452
Summer	Mixed vegetation	2020-07-08 20:24:00	22	5.01019	-1179.8	225.459	-954.344
Summer	Mixed vegetation	2020-07-08 20:39:00	22	7.8958	-1777.63	355.311	-1422.32
Summer	Mixed vegetation	2020-07-08 21:07:00	24	3.98712	-853.848	179.42	-674.428
Summer	Mixed vegetation	2020-07-08 21:22:00	24	3.74517	-735.103	168.533	-566.571
Summer	Mixed vegetation	2020-07-08 21:37:00	24	5.7143	-1125.69	257.143	-868.544
Summer	Mixed vegetation	2020-07-08 22:05:00	24	2.64902	-525.654	119.206	-406.448
Summer	Mixed vegetation	2020-07-08 22:20:00	24	2.7833	-536.266	125.249	-411.018
Summer	Mixed vegetation	2020-07-08 22:48:00	24	4.89706	-831.607	220.368	-611.24
Summer	Mixed vegetation	2020-07-08 23:03:00	2	2.9059	-389.399	130.765	-258.634
Summer	Mixed vegetation	2020-07-08 23:31:00	2	1.70046	-153.282	76.5206	-76.761
Summer	Mixed vegetation	2020-07-08 23:46:00	2	1.61212	-89.9106	72.5456	-17.365
Summer	Mixed vegetation	2020-07-09 00:14:00	2	1.48581	-59.0915	66.8614	7.76991
Summer	Mixed vegetation	2020-07-09 00:29:00	2	1.22267	-46.0398	55.02	8.98019
Summer	Mixed vegetation	2020-07-09 00:57:00	2	1.68461	-72.319	75.8074	3.4884
Summer	Mixed vegetation	2020-07-09 01:12:00	4	2.05691	33.1403	92.5609	125.701
Summer	Mixed vegetation	2020-07-09 01:40:00	4	1.79799	32.1448	80.9096	113.054
Summer	Mixed vegetation	2020-07-09 01:55:00	4	2.08458	123.483	93.806	217.289
Summer	Mixed vegetation	2020-07-09 02:23:00	4	1.85533	191.647	83.49	275.136
Summer	Mixed vegetation	2020-07-09 02:38:00	4	2.67436	350.377	120.346	470.723
Summer	Mixed vegetation	2020-07-09 02:53:00	4	2.34974	388.154	105.738	493.893
Summer	Mixed vegetation	2020-07-09 03:21:00	6	1.49941	138.945	67.4732	206.419
Summer	Mixed vegetation	2020-07-09 03:36:00	6	1.6562	181.307	74.529	255.836
Summer	Mixed vegetation	2020-07-09 04:04:00	6	1.73481	24.8249	78.0664	102.891
Summer	Mixed vegetation	2020-07-09 04:19:00	6	1.31917	-19.0372	59.3626	40.3253
Summer	Mixed vegetation	2020-07-09 04:47:00	6	2.53646	-10.6353	114.141	103.505
Summer	Mixed vegetation	2020-07-09 05:02:00	8	2.83553	-94.2111	127.599	33.3877
Summer	Mixed vegetation	2020-07-09 05:30:00	8	2.50702	-182.567	112.816	-69.7514
Summer	Mixed vegetation	2020-07-09 05:45:00	8	2.10346	-166.824	94.6556	-72.1687
Summer	Mixed vegetation	2020-07-09 06:13:00	8	2.0027	-253.944	90.1216	-163.823
Summer	Mixed vegetation	2020-07-09 06:28:00	8	1.4453	-259.873	65.0385	-194.834
Summer	Mixed vegetation	2020-07-09 06:56:00	8	1.08779	-242.076	48.9504	-193.126
Summer	Mixed vegetation	2020-07-09 07:11:00	10	1.14944	-312.91	51.7249	-261.185
Summer	Mixed vegetation	2020-07-09 07:39:00	10	0.983694	-291.6	44.2662	-247.334
Summer	Mixed vegetation	2020-07-09 07:54:00	10	0.772482	-244.476	34.7617	-209.714
Summer	Mixed vegetation	2020-07-09 08:09:00	10	0.829186	-278.271	37.3134	-240.957
Summer	Mixed vegetation	2020-07-09 08:37:00	10	0.478906	-174.314	21.5508	-152.763
Summer	Mixed vegetation	2020-07-09 08:52:00	10	0.353067	-137.984	15.888	-122.096
Summer	Mixed vegetation	2020-07-09 09:20:00	12	1.50541	-576.924	67.7436	-509.181
Summer	Mixed vegetation	2020-07-09 09:35:00	12	1.97485	-773.961	88.8684	-685.092
Summer	Mixed vegetation	2020-07-09 10:03:00	12	3.18725	-1228.27	143.426	-1084.84
Summer	Mixed vegetation	2020-07-09 10:18:00	12	4.03323	-1570.45	181.495	-1388.96
Summer	Mixed vegetation	2020-07-09 10:46:00	12	2.81649	-1107.48	126.742	-980.739
Summer	Mixed vegetation	2020-07-09 11:01:00	14	2.04913	-889.689	92.211	-797.478
Summer	Mixed vegetation	2020-07-09 11:29:00	14	2.82943	-1344.55	127.324	-1217.22
Summer	Mixed vegetation	2020-07-09 11:44:00	14	3.62491	-1761.49	163.121	-1598.37
Summer	Mixed vegetation	2020-07-09 12:13:00	14	4.48941	-2014.45	202.024	-1812.42
Summer	Mixed vegetation	2020-07-09 12:28:00	14	7.68256	-3085.27	345.715	-2739.56
Summer	Mixed vegetation	2020-07-09 12:57:00	14	6.93085	-2415.41	311.888	-2103.53
Summer	Mixed vegetation	2020-07-09 13:12:00	16	5.60983	-1881.22	252.442	-1628.78
Summer	Mixed vegetation	2020-07-09 13:41:00	16	4.8	-1771.51	216	-1555.51
Summer	Mixed vegetation	2020-07-09 13:57:00	16	3.04056	-1207.59	136.825	-1070.76
Summer	Macroalgae	2020-07-09 14:26:00	16	3.03906	-1198.78	136.758	-1062.02
Summer	Macroalgae	2020-07-09 14:41:00	16	3.20317	-955.705	144.142	-811.562
Summer	Macroalgae	2020-07-09 15:11:00	18	4.21829	-1253.32	189.823	-1063.5
Summer	Macroalgae	2020-07-09 15:26:00	18	5.89939	-2082.94	265.472	-1817.47
Summer	Macroalgae	2020-07-09 15:54:00	18	6.13528	-2100.53	276.087	-1824.44
Summer	Macroalgae	2020-07-09 16:09:00	18	2.72676	-1024.77	122.704	-902.07
Summer	Macroalgae	2020-07-09 16:24:00	18	1.3406	-620.422	60.327	-560.095
Summer	Macroalgae	2020-07-09 16:52:00	18	1.18985	-543.902	53.5432	-490.359
Summer	Macroalgae	2020-07-09 17:07:00	20	1.01114	-495.304	45.5012	-449.803
Summer	Macroalgae	2020-07-09 17:35:00	20	0.82273	-416.325	37.0228	-379.302
Summer	Macroalgae	2020-07-09 18:12:00	20	0.722878	-338.789	32.5295	-306.259
Summer	Macroalgae	2020-07-09 18:27:00	20	0.252116	-107.955	11.3452	-96.6103
Summer	Macroalgae	2020-07-09 18:56:00	20	0.312703	-134.55	14.0716	-120.479
Summer	Macroalgae	2020-07-09 19:11:00	22	0.434751	-196.045	19.5638	-176.481
Summer	Macroalgae	2020-07-09 19:39:00	22	0.480466	-227.451	21.621	-205.83
Summer	Macroalgae	2020-07-09 19:54:00	22	0.0640059	-27.8525	2.88027	-24.9722
Summer	Macroalgae	2020-07-09 20:09:00	22	0.0437901	-19.3947	1.97055	-17.4242
Summer	Macroalgae	2020-07-09 20:37:00	22	0.0523093	-23.7635	2.35392	-21.4096
Summer	Macroalgae	2020-07-09 20:52:00	22	0.0200512	-9.87241	0.902305	-8.97011
Summer	Macroalgae	2020-07-09 21:20:00	24	0.0432294	-21.7873	1.94532	-19.8419
Summer	Macroalgae	2020-07-09 21:35:00	24	0.0320653	-16.3809	1.44294	-14.9379
Summer	Macroalgae	2020-07-09 22:03:00	24	0.0497216	-25.2776	2.23747	-23.0401
Summer	Macroalgae	2020-07-09 22:18:00	24	0.0708581	-34.9654	3.18862	-31.7768
Summer	Macroalgae	2020-07-09 22:46:00	24	0.0376475	-19.4376	1.69414	-17.7435
Summer	Macroalgae	2020-07-09 23:01:00	2	0.0149991	-8.04247	0.674962	-7.36751
Summer	Macroalgae	2020-07-09 23:29:00	2	0.042167	-21.2569	1.89752	-19.3594
Summer	Macroalgae	2020-07-09 23:44:00	2	0.0694215	-33.1561	3.12397	-30.0321
Summer	Macroalgae	2020-07-10 00:12:00	2	0.0466702	-21.9637	2.10016	-19.8635
Summer	Macroalgae	2020-07-10 00:27:00	2	0.0624237	-28.2583	2.80907	-25.4492
Summer	Macroalgae	2020-07-10 00:55:00	2	0.109927	-48.7233	4.94672	-43.7766
Summer	Macroalgae	2020-07-10 01:10:00	4	0.0409251	-17.7745	1.84163	-15.9329
Summer	Macroalgae	2020-07-10 01:25:00	4	0.0735395	-31.3696	3.30928	-28.0603
Summer	Macroalgae	2020-07-10 01:53:00	4	0.0912512	-32.9199	4.1063	-28.8136
Summer	Macroalgae	2020-07-10 02:08:00	4	0.144705	-48.5317	6.5117	-42.02
Summer	Macroalgae	2020-07-10 02:36:00	4	0.226752	-76.0277	10.2039	-65.8239
Summer	Macroalgae	2020-07-10 02:51:00	4	0.132983	-43.7907	5.98423	-37.8064
Summer	Macroalgae	2020-07-10 03:19:00	6	0.0183181	-5.65545	0.824316	-4.83113
Summer	Macroalgae	2020-07-10 03:34:00	6	0.044595	-10.6825	2.00677	-8.67572
Summer	Macroalgae	2020-07-10 04:02:00	6	0.158225	-28.6101	7.12014	-21.49
Summer	Macroalgae	2020-07-10 04:17:00	6	0.236076	-18.0494	10.6234	-7.42599
Summer	Macroalgae	2020-07-10 04:45:00	6	0.543479	-19.8242	24.4566	4.6324
Summer	Macroalgae	2020-07-10 05:00:00	8	0.406031	-7.08002	18.2714	11.1914
Summer	Macroalgae	2020-07-10 05:28:00	8	0.708194	10.637	31.8687	42.5057
Summer	Macroalgae	2020-07-10 05:43:00	8	0.642008	14.3052	28.8904	43.1956
Summer	Macroalgae	2020-07-10 06:15:00	8	0.648488	16.8514	29.182	46.0334
Summer	Macroalgae	2020-07-10 07:54:00	10	0.804247	42.2532	36.1911	78.4443
Summer	Macroalgae	2020-07-10 08:09:00	10	2.18856	79.4224	98.4851	177.908
Summer	Macroalgae	2020-07-10 08:37:00	10	2.21856	-33.6387	99.8353	66.1966
Summer	Macroalgae	2020-07-10 08:52:00	10	1.67727	-95.1161	75.4772	-19.6389
Summer	Macroalgae	2020-07-10 09:20:00	12	2.04735	-176.751	92.1309	-84.6202
Summer	Macroalgae	2020-07-10 09:35:00	12	2.17123	-244.124	97.7054	-146.419
Summer	Macroalgae	2020-07-10 10:04:00	12	2.09309	-299.443	94.1892	-205.254
Summer	Macroalgae	2020-07-10 10:19:00	12	2.56293	-413.359	115.332	-298.028
Summer	Macroalgae	2020-07-10 10:47:00	12	2.12346	-383.603	95.5559	-288.047
Summer	Macroalgae	2020-07-10 11:02:00	14	2.0907	-482.779	94.0816	-388.697
Summer	Macroalgae	2020-07-10 11:30:00	14	1.58521	-431.692	71.3346	-360.357
Summer	Macroalgae	2020-07-10 11:45:00	14	1.54402	-484.115	69.4807	-414.635
Summer	Macroalgae	2020-07-10 12:13:00	14	1.66562	-587.23	74.9529	-512.277
Summer	Macroalgae	2020-07-10 12:28:00	14	1.27173	-506.669	57.2278	-449.441
Summer	Macroalgae	2020-07-10 12:56:00	14	1.06733	-461.629	48.0298	-413.599
Summer	Macroalgae	2020-07-10 13:11:00	16	1.17106	-569.746	52.6979	-517.048
Summer	Macroalgae	2020-07-10 13:26:00	16	0.576009	-308.888	25.9204	-282.967
Summer	Macroalgae	2020-07-10 13:54:00	16	0.667044	-373.535	30.017	-343.518
Summer	Macroalgae	2020-07-10 14:09:00	16	1.2821	-788.146	57.6946	-730.451
Summer	Bare sediments	2020-07-10 14:37:00	16	0.594734	-337.699	26.763	-310.936
Summer	Bare sediments	2020-07-10 14:52:00	16	0.504576	-277.959	22.7059	-255.253
Summer	Bare sediments	2020-07-10 15:20:00	18	1.02292	-409.874	46.0316	-363.842
Summer	Bare sediments	2020-07-10 15:35:00	18	0.961283	-385.938	43.2577	-342.681
Summer	Bare sediments	2020-07-10 16:03:00	18	0.550676	-280.176	24.7804	-255.395
Summer	Bare sediments	2020-07-10 16:18:00	18	0.422923	-243.05	19.0315	-224.019
Summer	Bare sediments	2020-07-10 16:46:00	18	0.459975	-272.351	20.6989	-251.652
Summer	Bare sediments	2020-07-10 17:01:00	20	0.443035	-245.226	19.9366	-225.289
Summer	Bare sediments	2020-07-10 17:29:00	20	0.363656	-195.337	16.3645	-178.973
Summer	Bare sediments	2020-07-10 17:44:00	20	0.394931	-211.001	17.7719	-193.229
Summer	Bare sediments	2020-07-10 18:12:00	20	0.432012	-263.782	19.4405	-244.341
Summer	Bare sediments	2020-07-10 18:27:00	20	0.51793	-316.257	23.3069	-292.95
Summer	Bare sediments	2020-07-10 18:42:00	20	0.587243	-332.149	26.4259	-305.723
Summer	Bare sediments	2020-07-10 19:20:00	22	0.319485	-233.779	14.3768	-219.402
Summer	Bare sediments	2020-07-10 19:49:00	22	0.191609	-124.636	8.62241	-116.014
Summer	Bare sediments	2020-07-10 20:04:00	22	0.308681	-170.878	13.8906	-156.988
Summer	Bare sediments	2020-07-10 20:40:00	22	0.27774	-154.191	12.4983	-141.693
Summer	Bare sediments	2020-07-10 20:55:00	22	0.152719	-98.91	6.87236	-92.0376
Summer	Bare sediments	2020-07-10 21:23:00	24	0.30704	-94.6643	13.8168	-80.8475
Summer	Bare sediments	2020-07-10 21:38:00	24	0.308262	-79.461	13.8718	-65.5892
Summer	Bare sediments	2020-07-10 22:06:00	24	0.562589	-115.379	25.3165	-90.0622
Summer	Bare sediments	2020-07-10 22:21:00	24	0.443146	-72.8563	19.9416	-52.9147
Summer	Bare sediments	2020-07-10 22:49:00	24	0.481057	-25.3997	21.6476	-3.75214
Summer	Bare sediments	2020-07-10 23:04:00	2	0.664615	110.331	29.9077	140.239
Summer	Bare sediments	2020-07-10 23:32:00	2	0.785153	173.313	35.3319	208.645
Summer	Bare sediments	2020-07-10 23:47:00	2	0.879339	185.557	39.5703	225.128
Summer	Bare sediments	2020-07-11 00:15:00	2	0.824533	179.974	37.104	217.078
Summer	Bare sediments	2020-07-11 01:02:00	4	0.955248	185.512	42.9862	228.498
Summer	Bare sediments	2020-07-11 01:17:00	4	0.711748	142.382	32.0287	174.411
Summer	Bare sediments	2020-07-11 01:45:00	4	0.832502	212.422	37.4626	249.885
Summer	Bare sediments	2020-07-11 02:00:00	4	0.870434	211.228	39.1695	250.397
Summer	Bare sediments	2020-07-11 02:28:00	4	0.544118	140.572	24.4853	165.057
Summer	Bare sediments	2020-07-11 02:43:00	4	0.585383	178.548	26.3423	204.89
Summer	Bare sediments	2020-07-11 02:58:00	4	0.822033	248.537	36.9915	285.528
Summer	Bare sediments	2020-07-11 03:26:00	6	0.583735	109.814	26.2681	136.082
Summer	Bare sediments	2020-07-11 03:41:00	6	0.3793	65.7879	17.0685	82.8564
Summer	Bare sediments	2020-07-11 04:09:00	6	0.271061	56.749	12.1977	68.9468
Summer	Bare sediments	2020-07-11 04:24:00	6	0.294101	57.7267	13.2345	70.9612
Summer	Bare sediments	2020-07-11 04:53:00	6	0.536718	82.5693	24.1523	106.722
Summer	Bare sediments	2020-07-11 05:08:00	8	0.319284	36.7835	14.3678	51.1513
Summer	Bare sediments	2020-07-11 05:36:00	8	0.254818	20.0529	11.4668	31.5197
Summer	Bare sediments	2020-07-11 05:51:00	8	0.181441	25.9052	8.16483	34.07
Summer	Bare sediments	2020-07-11 06:19:00	8	0.379384	71.5605	17.0723	88.6328
Summer	Bare sediments	2020-07-11 06:35:00	8	0.302147	38.0007	13.5966	51.5974
Summer	Bare sediments	2020-07-11 07:04:00	10	0.295193	40.1253	13.2837	53.409
Summer	Bare sediments	2020-07-11 07:19:00	10	0.467776	-20.7456	21.0499	0.304308
Summer	Bare sediments	2020-07-11 07:48:00	10	0.717624	-94.4993	32.2931	-62.2062
Summer	Bare sediments	2020-07-11 08:04:00	10	0.507952	-103.674	22.8578	-80.8165
Summer	Bare sediments	2020-07-11 08:33:00	10	0.902619	-220.3	40.6179	-179.682
Summer	Bare sediments	2020-07-11 08:49:00	10	1.60988	-576.551	72.4446	-504.106
Summer	Bare sediments	2020-07-11 09:17:00	12	1.4571	-651.305	65.5697	-585.735
Summer	Bare sediments	2020-07-11 09:32:00	12	1.52876	-772.402	68.7943	-703.608
Summer	Bare sediments	2020-07-11 10:00:00	12	2.04301	-1031.63	91.9355	-939.693
Summer	Bare sediments	2020-07-11 10:15:00	12	1.8561	-950.461	83.5246	-866.936
Summer	Bare sediments	2020-07-11 10:43:00	12	1.7856	-943.69	80.3522	-863.338
Summer	Bare sediments	2020-07-11 10:59:00	12	2.34819	-1291.29	105.668	-1185.62
Summer	Bare sediments	2020-07-11 11:14:00	14	2.492	-1156.58	112.14	-1044.44
Summer	Bare sediments	2020-07-11 11:42:00	14	6.00316	-1853.9	270.142	-1583.76
Summer	Bare sediments	2020-07-11 11:57:00	14	5.04401	-1558.52	226.98	-1331.54
Summer	Bare sediments	2020-07-11 12:25:00	14	2.42317	-757.659	109.043	-648.617
Summer	Bare sediments	2020-07-11 12:40:00	14	3.06629	-887.88	137.983	-749.897
Summer	Bare sediments	2020-07-11 13:08:00	16	2.59076	-942.143	116.584	-825.559
Summer	Bare sediments	2020-07-11 13:23:00	16	2.02875	-826.678	91.2937	-735.385
Summer	Bare sediments	2020-07-11 13:51:00	16	1.86185	-864.57	83.7833	-780.787
Summer	Bare sediments	2020-07-11 14:06:00	16	3.21155	-1571.47	144.52	-1426.96
Summer	Bare sediments	2020-07-11 14:34:00	16	3.71577	-1870.37	167.209	-1703.16
Summer	Mixed vegetation	2020-07-11 14:49:00	16	3.94568	-2143.24	177.556	-1965.68
Summer	Mixed vegetation	2020-07-11 15:17:00	18	4.95873	-3074.79	223.143	-2851.64
Summer	Mixed vegetation	2020-07-11 15:32:00	18	3.66786	-2436.25	165.054	-2271.2
Summer	Mixed vegetation	2020-07-11 16:01:00	18	4.77155	-2752.28	214.72	-2537.56
Summer	Mixed vegetation	2020-07-11 16:16:00	18	6.16767	-3529.41	277.545	-3251.86
Summer	Mixed vegetation	2020-07-11 16:44:00	18	4.94804	-2600.56	222.662	-2377.9
Summer	Mixed vegetation	2020-07-11 16:59:00	18	0.779232	-415.845	35.0654	-380.78
Summer	Mixed vegetation	2020-07-11 17:14:00	20	0.126928	-67.4334	5.71175	-61.7217
Summer	Mixed vegetation	2020-07-11 17:42:00	20	0.0694655	-32.8764	3.12595	-29.7505
Summer	Mixed vegetation	2020-07-11 17:57:00	20	0.0306229	-14.4702	1.37803	-13.0921
Summer	Mixed vegetation	2020-07-13 05:55:00	8	0.738134	-283.124	33.216	-249.908
Summer	Mixed vegetation	2020-07-13 06:10:00	8	1.66453	-155.035	74.9038	-80.1308
Fall	Mixed vegetation	2020-10-22 09:47:00	12	2.0901	-205.944	94.0545	-111.889
Fall	Mixed vegetation	2020-10-22 10:02:00	12	2.68083	-209.758	120.637	-89.1204
Fall	Mixed vegetation	2020-10-22 10:30:00	12	3.56254	-226.677	160.315	-66.3625
Fall	Mixed vegetation	2020-10-22 10:45:00	12	3.63749	-248.26	163.687	-84.5733
Fall	Mixed vegetation	2020-10-22 11:13:00	14	3.69489	-279.009	166.27	-112.738
Fall	Mixed vegetation	2020-10-22 11:28:00	14	3.49019	-290.293	157.059	-133.234
Fall	Mixed vegetation	2020-10-22 11:56:00	14	3.09776	-300.949	139.399	-161.55
Fall	Mixed vegetation	2020-10-22 12:11:00	14	2.6874	-311.726	120.933	-190.793
Fall	Mixed vegetation	2020-10-22 12:39:00	14	2.38825	-322.434	107.471	-214.963
Fall	Mixed vegetation	2020-10-22 12:54:00	14	2.23514	-325.413	100.581	-224.831
Fall	Mixed vegetation	2020-10-22 13:22:00	16	2.03295	-327.269	91.4829	-235.786
Fall	Mixed vegetation	2020-10-22 13:37:00	16	1.75893	-327.108	79.1516	-247.956
Fall	Mixed vegetation	2020-10-22 14:05:00	16	1.62307	-330.02	73.0379	-256.982
Fall	Mixed vegetation	2020-10-22 14:20:00	16	1.48183	-334.028	66.6825	-267.345
Fall	Mixed vegetation	2020-10-22 14:48:00	16	1.42023	-330.291	63.9106	-266.381
Fall	Mixed vegetation	2020-10-22 15:03:00	18	1.3652	-329.332	61.4338	-267.898
Fall	Mixed vegetation	2020-10-22 15:31:00	18	1.31382	-327.387	59.1221	-268.264
Fall	Mixed vegetation	2020-10-22 15:46:00	18	1.26208	-326.818	56.7934	-270.024
Fall	Mixed vegetation	2020-10-22 16:01:00	18	1.21866	-326.479	54.8397	-271.639
Fall	Mixed vegetation	2020-10-22 16:30:00	18	1.19789	-330.659	53.905	-276.754
Fall	Mixed vegetation	2020-10-22 16:45:00	18	1.18215	-326.501	53.1969	-273.304
Fall	Mixed vegetation	2020-10-22 17:13:00	20	1.16047	-321.457	52.2212	-269.236
Fall	Mixed vegetation	2020-10-22 17:28:00	20	1.20995	-319.279	54.4477	-264.832
Fall	Mixed vegetation	2020-10-22 17:56:00	20	1.32167	-317.461	59.4751	-257.986
Fall	Mixed vegetation	2020-10-22 18:11:00	20	1.32731	-317.396	59.729	-257.667
Fall	Mixed vegetation	2020-10-22 18:39:00	20	1.44542	-315.064	65.0438	-250.02
Fall	Mixed vegetation	2020-10-22 18:54:00	20	1.61718	-312.792	72.773	-240.019
Fall	Mixed vegetation	2020-10-22 19:22:00	22	1.71024	-308.09	76.9609	-231.129
Fall	Mixed vegetation	2020-10-22 19:37:00	22	1.74021	-300.149	78.3096	-221.84
Fall	Mixed vegetation	2020-10-22 20:05:00	22	1.72143	-294.114	77.4645	-216.65
Fall	Mixed vegetation	2020-10-22 20:20:00	22	1.72386	-297.436	77.5737	-219.862
Fall	Mixed vegetation	2020-10-22 20:48:00	22	1.63043	-291.078	73.3695	-217.708
Fall	Mixed vegetation	2020-10-22 21:03:00	24	1.48416	-279.805	66.7872	-213.018
Fall	Mixed vegetation	2020-10-22 21:18:00	24	1.43842	-268.927	64.7291	-204.198
Fall	Mixed vegetation	2020-10-22 21:46:00	24	1.44496	-251.764	65.023	-186.741
Fall	Mixed vegetation	2020-10-22 22:01:00	24	1.42192	-236.529	63.9864	-172.543
Fall	Mixed vegetation	2020-10-22 22:29:00	24	1.40657	-204.199	63.2955	-140.903
Fall	Mixed vegetation	2020-10-22 22:44:00	24	1.39349	-188.253	62.7068	-125.547
Fall	Mixed vegetation	2020-10-22 23:12:00	2	1.37664	-162.816	61.9489	-100.867
Fall	Mixed vegetation	2020-10-22 23:27:00	2	1.3715	-134.936	61.7174	-73.2184
Fall	Mixed vegetation	2020-10-22 23:55:00	2	1.37186	-97.6779	61.7337	-35.9442
Fall	Mixed vegetation	2020-10-23 00:10:00	2	1.36374	-55.8487	61.3682	5.51948
Fall	Mixed vegetation	2020-10-23 00:38:00	2	1.3622	-11.0774	61.2988	50.2214
Fall	Mixed vegetation	2020-10-23 00:53:00	2	1.35897	46.1322	61.1534	107.286
Fall	Mixed vegetation	2020-10-23 01:21:00	4	1.35519	113.769	60.9834	174.753
Fall	Mixed vegetation	2020-10-23 01:36:00	4	1.34758	210.961	60.641	271.602
Fall	Mixed vegetation	2020-10-23 02:04:00	4	1.34231	283.029	60.4039	343.433
Fall	Mixed vegetation	2020-10-23 02:19:00	4	1.35244	429.358	60.8599	490.218
Fall	Mixed vegetation	2020-10-23 02:47:00	4	1.35786	521.736	61.1036	582.839
Fall	Mixed vegetation	2020-10-23 03:02:00	6	1.36252	676.811	61.3136	738.125
Fall	Mixed vegetation	2020-10-23 03:17:00	6	1.35062	762.335	60.778	823.113
Fall	Mixed vegetation	2020-10-23 03:45:00	6	1.37285	905.179	61.7784	966.957
Fall	Mixed vegetation	2020-10-23 04:00:00	6	1.39247	989.539	62.6611	1052.2
Fall	Mixed vegetation	2020-10-23 04:28:00	6	1.36999	1102.96	61.6494	1164.61
Fall	Mixed vegetation	2020-10-23 04:43:00	6	1.3431	1095.44	60.4394	1155.88
Fall	Mixed vegetation	2020-10-23 05:12:00	8	1.3671	1051.63	61.5197	1113.15
Fall	Mixed vegetation	2020-10-23 05:27:00	8	1.43167	1062.45	64.4253	1126.87
Fall	Mixed vegetation	2020-10-23 05:55:00	8	1.43739	609.587	64.6825	674.269
Fall	Mixed vegetation	2020-10-23 06:10:00	8	1.44692	235.179	65.1115	300.291
Fall	Mixed vegetation	2020-10-23 06:38:00	8	1.54402	142.247	69.4807	211.728
Fall	Mixed vegetation	2020-10-23 06:53:00	8	1.67574	51.4392	75.4085	126.848
Fall	Mixed vegetation	2020-10-23 07:21:00	10	1.74508	-10.9667	78.5284	67.5617
Fall	Mixed vegetation	2020-10-23 07:36:00	10	1.80716	-62.9892	81.3221	18.3329
Fall	Mixed vegetation	2020-10-23 08:04:00	10	1.88616	-84.899	84.8773	-0.0217241
Fall	Mixed vegetation	2020-10-23 08:19:00	10	2.07085	-124.843	93.1884	-31.6548
Fall	Mixed vegetation	2020-10-23 08:34:00	10	2.13495	-144.049	96.0727	-47.9764
Fall	Macroalgae	2020-10-23 09:06:00	12	1.41305	-239.975	63.5873	-176.387
Fall	Macroalgae	2020-10-23 09:35:00	12	1.07208	-243.45	48.2437	-195.206
Fall	Macroalgae	2020-10-23 09:50:00	12	1.09293	-245.367	49.182	-196.184
Fall	Macroalgae	2020-10-23 10:18:00	12	1.1461	-249.713	51.5744	-198.139
Fall	Macroalgae	2020-10-23 10:33:00	12	1.25107	-256.654	56.298	-200.356
Fall	Macroalgae	2020-10-23 10:48:00	12	1.28161	-259.819	57.6727	-202.146
Fall	Macroalgae	2020-10-23 11:16:00	14	1.39743	-270.041	62.8845	-207.156
Fall	Macroalgae	2020-10-23 11:31:00	14	1.44721	-276.026	65.1246	-210.902
Fall	Macroalgae	2020-10-23 11:59:00	14	1.50636	-282.977	67.786	-215.191
Fall	Macroalgae	2020-10-23 12:14:00	14	1.54808	-288.776	69.6636	-219.112
Fall	Macroalgae	2020-10-23 12:42:00	14	1.61478	-296.448	72.6651	-223.783
Fall	Macroalgae	2020-10-23 12:57:00	14	1.68318	-298.982	75.7429	-223.239
Fall	Macroalgae	2020-10-23 13:25:00	16	1.73844	-304.498	78.2298	-226.268
Fall	Macroalgae	2020-10-23 13:40:00	16	1.81191	-311.154	81.5361	-229.618
Fall	Macroalgae	2020-10-23 14:08:00	16	1.88197	-314.183	84.6886	-229.495
Fall	Macroalgae	2020-10-23 14:23:00	16	1.96101	-319.213	88.2454	-230.967
Fall	Macroalgae	2020-10-23 14:51:00	16	1.983	-319.849	89.2352	-230.614
Fall	Macroalgae	2020-10-23 15:06:00	18	1.97554	-324.162	88.8993	-235.263
Fall	Macroalgae	2020-10-23 15:34:00	18	1.98094	-321.523	89.1424	-232.381
Fall	Macroalgae	2020-10-23 15:49:00	18	1.92557	-306.361	86.6509	-219.71
Fall	Macroalgae	2020-10-23 16:04:00	18	1.86764	-302.383	84.0437	-218.34
Fall	Macroalgae	2020-10-23 16:33:00	18	1.79098	-307.805	80.5942	-227.211
Fall	Macroalgae	2020-10-23 16:48:00	18	1.75998	-305.214	79.199	-226.015
Fall	Macroalgae	2020-10-23 17:16:00	20	1.75969	-313.583	79.1861	-234.397
Fall	Macroalgae	2020-10-23 17:31:00	20	1.72981	-304.383	77.8414	-226.541
Fall	Macroalgae	2020-10-23 17:59:00	20	1.64847	-299.169	74.1812	-224.988
Fall	Macroalgae	2020-10-23 18:14:00	20	1.59072	-299.476	71.5823	-227.894
Fall	Macroalgae	2020-10-23 18:42:00	20	1.52825	-305.217	68.7714	-236.445
Fall	Macroalgae	2020-10-23 18:57:00	20	1.48375	-303.267	66.7687	-236.499
Fall	Macroalgae	2020-10-23 19:25:00	22	1.421	-297.035	63.945	-233.09
Fall	Macroalgae	2020-10-23 19:40:00	22	1.35666	-289.765	61.0495	-228.716
Fall	Macroalgae	2020-10-23 20:08:00	22	1.3408	-280.508	60.3358	-220.172
Fall	Macroalgae	2020-10-23 20:23:00	22	1.34844	-276.233	60.6797	-215.553
Fall	Macroalgae	2020-10-23 20:51:00	22	1.3444	-266.003	60.498	-205.505
Fall	Macroalgae	2020-10-23 21:06:00	24	1.34616	-249.927	60.5772	-189.35
Fall	Macroalgae	2020-10-23 21:34:00	24	1.34667	-237.152	60.6003	-176.552
Fall	Macroalgae	2020-10-23 21:49:00	24	1.35883	-207.764	61.1474	-146.617
Fall	Macroalgae	2020-10-23 22:04:00	24	1.35361	-176.336	60.9125	-115.424
Fall	Macroalgae	2020-10-23 22:32:00	24	1.35194	-120.581	60.8372	-59.7438
Fall	Macroalgae	2020-10-23 22:47:00	24	1.33717	-97.8756	60.1726	-37.703
Fall	Macroalgae	2020-10-23 23:15:00	2	1.32773	-79.3783	59.7477	-19.6306
Fall	Macroalgae	2020-10-23 23:30:00	2	1.31449	-76.2601	59.1522	-17.108
Fall	Macroalgae	2020-10-23 23:58:00	2	1.29871	-45.0938	58.4418	13.348
Fall	Macroalgae	2020-10-24 00:13:00	2	1.28304	-11.9185	57.7366	45.8181
Fall	Macroalgae	2020-10-24 00:41:00	2	1.27132	22.0595	57.2094	79.269
Fall	Macroalgae	2020-10-24 00:56:00	2	1.25825	52.9455	56.6211	109.567
Fall	Macroalgae	2020-10-24 01:24:00	4	1.24997	91.0732	56.2486	147.322
Fall	Macroalgae	2020-10-24 01:39:00	4	1.24495	142.624	56.0227	198.646
Fall	Macroalgae	2020-10-24 02:07:00	4	1.2401	172.1	55.8044	227.904
Fall	Macroalgae	2020-10-24 02:22:00	4	1.20588	73.9338	54.2646	128.198
Fall	Macroalgae	2020-10-24 02:50:00	4	1.18058	6.13714	53.1263	59.2634
Fall	Macroalgae	2020-10-24 03:06:00	6	1.18212	-33.2013	53.1952	19.9939
Fall	Macroalgae	2020-10-24 03:21:00	6	1.16741	-62.1114	52.5336	-9.5778
Fall	Macroalgae	2020-10-24 03:49:00	6	1.09868	-113.803	49.4406	-64.3621
Fall	Macroalgae	2020-10-24 04:04:00	6	1.05929	-127.684	47.6679	-80.0161
Fall	Macroalgae	2020-10-24 06:03:00	8	1.09186	-158.562	49.1337	-109.428
Fall	Macroalgae	2020-10-24 06:18:00	8	1.09913	-174.435	49.461	-124.974
Fall	Macroalgae	2020-10-24 06:46:00	8	1.09305	-184.141	49.1874	-134.954
Fall	Macroalgae	2020-10-24 07:01:00	10	1.09526	-192.908	49.2867	-143.621
Fall	Macroalgae	2020-10-24 07:29:00	10	1.10593	-197.938	49.767	-148.171
Fall	Macroalgae	2020-10-24 07:44:00	10	1.11249	-202.244	50.062	-152.182
Fall	Macroalgae	2020-10-24 08:13:00	10	1.11286	-213.146	50.0785	-163.067
Fall	Macroalgae	2020-10-24 08:28:00	10	1.10564	-220.852	49.7537	-171.098
Fall	Bare sediments	2020-10-24 08:56:00	10	1.13729	-159.952	51.1781	-108.774
Fall	Bare sediments	2020-10-24 09:12:00	12	1.35205	-61.5098	60.8424	-0.667454
Fall	Bare sediments	2020-10-24 09:40:00	12	1.41212	-79.2384	63.5452	-15.6931
Fall	Bare sediments	2020-10-24 09:55:00	12	1.44255	-84.0327	64.9146	-19.1181
Fall	Bare sediments	2020-10-24 10:23:00	12	1.48469	-95.384	66.811	-28.573
Fall	Bare sediments	2020-10-24 10:38:00	12	1.50857	-95.1556	67.8855	-27.2701
Fall	Bare sediments	2020-10-24 11:06:00	14	1.50938	-99.6781	67.9223	-31.7558
Fall	Bare sediments	2020-10-24 11:21:00	14	1.5436	-112.465	69.4618	-43.0029
Fall	Bare sediments	2020-10-24 11:36:00	14	1.52761	-122.196	68.7424	-53.4537
Fall	Bare sediments	2020-10-24 12:04:00	14	1.45134	-147.879	65.3103	-82.5692
Fall	Bare sediments	2020-10-24 12:19:00	14	1.37624	-154.465	61.9308	-92.5344
Fall	Bare sediments	2020-10-24 12:47:00	14	1.34162	-162.983	60.373	-102.61
Fall	Bare sediments	2020-10-24 13:02:00	16	1.24812	-165.45	56.1656	-109.284
Fall	Bare sediments	2020-10-24 13:30:00	16	1.16214	-167.858	52.2965	-115.562
Fall	Bare sediments	2020-10-24 13:45:00	16	1.11904	-170.585	50.3569	-120.228
Fall	Bare sediments	2020-10-24 14:13:00	16	1.3132	-211.719	59.0942	-152.625
Fall	Bare sediments	2020-10-24 14:28:00	16	1.2704	-202.948	57.168	-145.78
Fall	Bare sediments	2020-10-24 14:56:00	16	1.11287	-200.169	50.0791	-150.09
Fall	Bare sediments	2020-10-24 15:12:00	18	1.0245	-203.034	46.1023	-156.932
Fall	Bare sediments	2020-10-24 15:40:00	18	1.03869	-215.476	46.7409	-168.735
Fall	Bare sediments	2020-10-24 15:55:00	18	1.20183	-248.105	54.0821	-194.023
Fall	Bare sediments	2020-10-24 16:23:00	18	1.48016	-248.322	66.6072	-181.715
Fall	Bare sediments	2020-10-24 16:38:00	18	1.46866	-240.597	66.0899	-174.507
Fall	Bare sediments	2020-10-24 17:06:00	20	1.34875	-225.171	60.6939	-164.477
Fall	Bare sediments	2020-10-24 17:21:00	20	1.36218	-230.751	61.2981	-169.452
Fall	Bare sediments	2020-10-24 17:36:00	20	1.41271	-241.449	63.5721	-177.877
Fall	Bare sediments	2020-10-24 18:04:00	20	1.27475	-224.578	57.3635	-167.215
Fall	Bare sediments	2020-10-24 18:19:00	20	1.14726	-205.457	51.6267	-153.83
Fall	Bare sediments	2020-10-24 18:47:00	20	1.09967	-204.181	49.4851	-154.696
Fall	Bare sediments	2020-10-24 19:02:00	22	1.13144	-219.739	50.9148	-168.824
Fall	Bare sediments	2020-10-24 19:30:00	22	1.10082	-196.566	49.537	-147.029
Fall	Bare sediments	2020-10-24 19:45:00	22	1.08003	-179.293	48.6012	-130.692
Fall	Bare sediments	2020-10-24 20:13:00	22	1.08407	-167.346	48.7833	-118.563
Fall	Bare sediments	2020-10-24 20:28:00	22	1.09234	-169.524	49.1553	-120.369
Fall	Bare sediments	2020-10-24 20:56:00	22	1.08342	-174.612	48.7539	-125.858
Fall	Bare sediments	2020-10-24 21:11:00	24	1.09936	-165.841	49.471	-116.37
Fall	Bare sediments	2020-10-24 21:39:00	24	1.13072	-154.728	50.8823	-103.845
Fall	Bare sediments	2020-10-24 21:55:00	24	1.11423	-157.265	50.1405	-107.125
Fall	Bare sediments	2020-10-24 22:24:00	24	1.09685	-153.289	49.3582	-103.931
Fall	Bare sediments	2020-10-24 22:39:00	24	1.11556	-146.46	50.2	-96.2598
Fall	Bare sediments	2020-10-24 23:08:00	2	1.16949	-141.928	52.6271	-89.3013
Fall	Bare sediments	2020-10-24 23:25:00	2	1.20578	-132.546	54.2599	-78.2857
Fall	Bare sediments	2020-10-24 23:53:00	2	1.18488	-131.504	53.3196	-78.1844
Fall	Bare sediments	2020-10-25 00:08:00	2	1.1578	-133.455	52.1009	-81.3545
Fall	Bare sediments	2020-10-25 00:23:00	2	1.14836	-128.381	51.6761	-76.7053
Fall	Bare sediments	2020-10-25 00:51:00	2	1.13755	-110.917	51.1898	-59.7269
Fall	Bare sediments	2020-10-25 01:06:00	4	1.14882	-89.0014	51.6969	-37.3045
Fall	Bare sediments	2020-10-25 01:34:00	4	1.18096	-59.1978	53.1432	-6.05457
Fall	Bare sediments	2020-10-25 01:49:00	4	1.20013	-39.2892	54.0061	14.7168
Fall	Bare sediments	2020-10-25 02:17:00	4	1.24967	-44.1512	56.2354	12.0841
Fall	Bare sediments	2020-10-25 02:53:00	4	1.29001	-22.2054	58.0504	35.845
Fall	Bare sediments	2020-10-25 03:08:00	6	1.30691	2.08651	58.8109	60.8974
Fall	Bare sediments	2020-10-25 03:23:00	6	1.33197	-8.97306	59.9388	50.9658
Fall	Bare sediments	2020-10-25 03:51:00	6	1.06648	-101.027	47.9914	-53.0354
Fall	Bare sediments	2020-10-25 04:06:00	6	0.962731	-87.6072	43.3229	-44.2844
Fall	Bare sediments	2020-10-25 04:34:00	6	1.05188	-62.6653	47.3348	-15.3306
Fall	Bare sediments	2020-10-25 04:49:00	6	1.14676	-42.4989	51.6041	9.10512
Fall	Bare sediments	2020-10-25 05:17:00	8	1.31671	-31.9782	59.2518	27.2736
Fall	Bare sediments	2020-10-25 05:32:00	8	1.33579	-12.6279	60.1107	47.4828
Fall	Bare sediments	2020-10-25 06:00:00	8	1.31614	-6.0597	59.2264	53.1667
Fall	Bare sediments	2020-10-25 06:15:00	8	1.29897	-5.89303	58.4535	52.5604
Fall	Bare sediments	2020-10-25 06:43:00	8	1.24048	-5.12677	55.8217	50.6949
Fall	Bare sediments	2020-10-25 06:58:00	8	1.22663	-11.8796	55.1983	43.3187
Fall	Bare sediments	2020-10-25 07:26:00	10	1.23917	-15.499	55.7628	40.2638
Fall	Bare sediments	2020-10-25 07:41:00	10	1.30761	-15.5743	58.8426	43.2683
Fall	Bare sediments	2020-10-25 08:09:00	10	1.33862	-15.6518	60.2378	44.586
Fall	Bare sediments	2020-10-25 08:24:00	10	1.36539	-19.9104	61.4426	41.5322
Fall	Mixed vegetation	2020-10-25 08:52:00	10	1.32569	-28.6248	59.6562	31.0313
Fall	Mixed vegetation	2020-10-25 09:07:00	12	2.36461	-120.177	106.407	-13.7702
Fall	Mixed vegetation	2020-10-25 09:37:00	12	2.38544	-152.821	107.345	-45.4765
Fall	Mixed vegetation	2020-10-25 09:52:00	12	2.65753	-172.643	119.589	-53.0537
Fall	Mixed vegetation	2020-10-25 10:07:00	12	3.07622	-184.585	138.43	-46.1551
Fall	Mixed vegetation	2020-10-25 10:35:00	12	3.47554	-225.587	156.399	-69.1876
Fall	Mixed vegetation	2020-10-25 10:50:00	12	3.59367	-243.882	161.715	-82.1665
Fall	Mixed vegetation	2020-10-25 11:18:00	14	3.5902	-261.354	161.559	-99.7952
Fall	Mixed vegetation	2020-10-25 11:33:00	14	3.54987	-274.04	159.744	-114.296
Fall	Mixed vegetation	2020-10-25 12:01:00	14	3.43443	-285.061	154.549	-130.511
Fall	Mixed vegetation	2020-10-25 12:16:00	14	3.09026	-297.304	139.062	-158.243
Fall	Mixed vegetation	2020-10-25 12:44:00	14	2.57137	-306.402	115.712	-190.691
Fall	Mixed vegetation	2020-10-25 12:59:00	14	2.15793	-311.935	97.1069	-214.828
Fall	Mixed vegetation	2020-10-25 13:27:00	16	2.01009	-313.005	90.4539	-222.551
Fall	Mixed vegetation	2020-10-25 13:42:00	16	1.87723	-309.899	84.4755	-225.424
Fall	Mixed vegetation	2020-10-25 14:10:00	16	1.82636	-306.765	82.1862	-224.579
Fall	Mixed vegetation	2020-10-25 14:25:00	16	1.76378	-303.307	79.3702	-223.937
Fall	Mixed vegetation	2020-10-25 14:53:00	16	1.70189	-300.726	76.5852	-224.141
Fall	Mixed vegetation	2020-10-25 15:08:00	18	1.63301	-301.83	73.4854	-228.345
Fall	Mixed vegetation	2020-10-25 15:23:00	18	1.7895	-305.04	80.5273	-224.512
Fall	Mixed vegetation	2020-10-25 15:51:00	18	1.92674	-307.305	86.7031	-220.601
Fall	Mixed vegetation	2020-10-25 16:06:00	18	1.885	-307.886	84.8252	-223.061
Fall	Mixed vegetation	2020-10-25 16:34:00	18	1.83542	-308.259	82.5937	-225.666
Fall	Mixed vegetation	2020-10-25 16:49:00	18	1.6874	-306.669	75.9332	-230.735
Fall	Mixed vegetation	2020-10-25 17:17:00	20	1.54025	-304.615	69.3112	-235.303
Fall	Mixed vegetation	2020-10-25 17:32:00	20	1.60698	-304.127	72.3143	-231.813
Fall	Mixed vegetation	2020-10-25 18:00:00	20	1.45318	-300.133	65.393	-234.74
Fall	Mixed vegetation	2020-10-25 18:15:00	20	1.3661	-299.948	61.4747	-238.474
Fall	Mixed vegetation	2020-10-25 18:43:00	20	1.36234	-297.033	61.3052	-235.728
Fall	Mixed vegetation	2020-10-25 18:58:00	20	1.38931	-294.6	62.5187	-232.082
Fall	Mixed vegetation	2020-10-25 19:26:00	22	1.35546	-288.737	60.9959	-227.741
Fall	Mixed vegetation	2020-10-25 19:41:00	22	1.3339	-286.013	60.0255	-225.988
Fall	Mixed vegetation	2020-10-25 20:09:00	22	1.30306	-282.098	58.6376	-223.461
Fall	Mixed vegetation	2020-10-25 20:24:00	22	1.21571	-265.228	54.707	-210.521
Fall	Mixed vegetation	2020-10-25 20:39:00	22	1.15016	-258.099	51.757	-206.342
Fall	Mixed vegetation	2020-10-25 21:08:00	24	1.10157	-246.339	49.5706	-196.768
Fall	Mixed vegetation	2020-10-25 21:23:00	24	1.0838	-230.721	48.7711	-181.95
Fall	Mixed vegetation	2020-10-25 21:51:00	24	1.08916	-211.171	49.0122	-162.159
Fall	Mixed vegetation	2020-10-25 22:06:00	24	1.1744	-193.591	52.8481	-140.743
Fall	Mixed vegetation	2020-10-25 22:34:00	24	1.24213	-164.147	55.8959	-108.251
Fall	Mixed vegetation	2020-10-25 22:49:00	24	1.24256	-142.576	55.9153	-86.6606
Fall	Mixed vegetation	2020-10-25 23:17:00	2	1.27077	-111.822	57.1846	-54.6376
Fall	Mixed vegetation	2020-10-25 23:32:00	2	1.21957	-87.8696	54.8808	-32.9888
Fall	Mixed vegetation	2020-10-26	2	1.14858	-63.8407	51.6863	-12.1544
Fall	Mixed vegetation	2020-10-26 00:15:00	2	1.11722	-40.6439	50.2748	9.63093
Fall	Mixed vegetation	2020-10-26 00:43:00	2	1.11379	-26.9715	50.1207	23.1492
Fall	Mixed vegetation	2020-10-26 00:58:00	2	1.18352	-46.5403	53.2584	6.71817
Fall	Mixed vegetation	2020-10-26 01:26:00	4	1.29244	-77.3813	58.1596	-19.2218
Fall	Mixed vegetation	2020-10-26 01:41:00	4	1.30651	-81.1133	58.793	-22.3204
Fall	Mixed vegetation	2020-10-26 02:09:00	4	1.28924	-80.5593	58.0159	-22.5434
Fall	Mixed vegetation	2020-10-26 02:24:00	4	1.30749	-62.8323	58.837	-3.99527
Fall	Mixed vegetation	2020-10-26 02:39:00	4	1.34228	-40.9943	60.4027	19.4085
Fall	Mixed vegetation	2020-10-26 03:07:00	6	1.2855	-38.829	57.8477	19.0187
Fall	Mixed vegetation	2020-10-26 03:22:00	6	1.26843	-44.6471	57.0794	12.4323
Fall	Mixed vegetation	2020-10-26 03:50:00	6	1.29062	-53.0168	58.078	5.06118
Fall	Mixed vegetation	2020-10-26 04:05:00	6	1.23618	-59.3078	55.6281	-3.67977
Fall	Mixed vegetation	2020-10-26 04:33:00	6	1.26803	-35.4647	57.0616	21.5969
Fall	Mixed vegetation	2020-10-26 04:48:00	6	1.34107	-7.97145	60.3479	52.3765
Fall	Mixed vegetation	2020-10-26 05:16:00	8	1.39498	-3.88037	62.7739	58.8936
Fall	Mixed vegetation	2020-10-26 05:31:00	8	1.43768	-27.575	64.6958	37.1208
Fall	Mixed vegetation	2020-10-26 06:01:00	8	1.50887	-58.2207	67.8992	9.67845
Fall	Mixed vegetation	2020-10-26 06:16:00	8	1.70494	-64.3981	76.7223	12.3243
Fall	Mixed vegetation	2020-10-26 06:44:00	8	1.83653	-86.2168	82.6439	-3.57289
Fall	Mixed vegetation	2020-10-26 06:59:00	8	1.84806	-118.382	83.1625	-35.2195
Fall	Mixed vegetation	2020-10-26 07:27:00	10	1.82088	-134.566	81.9394	-52.6264
Fall	Mixed vegetation	2020-10-26 07:42:00	10	1.87399	-147.456	84.3297	-63.1267
Fall	Mixed vegetation	2020-10-26 08:10:00	10	1.96024	-154.557	88.2106	-66.3463
Fall	Mixed vegetation	2020-10-26 08:25:00	10	2.20513	-169.936	99.2309	-70.7053
Fall	Mixed vegetation	2020-10-26 08:40:00	10	2.24043	-181.519	100.819	-80.6995
Fall	Mixed vegetation	2020-10-26 09:08:00	12	2.43969	-199.531	109.786	-89.7449
Fall	Macroalgae	2020-10-26 09:44:00	12	2.15867	-230.568	97.1401	-133.428
Fall	Macroalgae	2020-10-26 09:59:00	12	1.26786	-283.668	57.0536	-226.615
Fall	Macroalgae	2020-10-26 10:27:00	12	1.32064	-290.112	59.4287	-230.684
Fall	Macroalgae	2020-10-26 10:42:00	12	1.40171	-291.508	63.0769	-228.431
Fall	Macroalgae	2020-10-26 11:11:00	14	1.408	-299.295	63.3601	-235.935
Fall	Macroalgae	2020-10-26 11:27:00	14	1.50246	-300.41	67.6107	-232.799
Fall	Macroalgae	2020-10-26 11:56:00	14	1.56377	-304.525	70.3695	-234.156
Fall	Macroalgae	2020-10-26 12:13:00	14	1.621	-310.087	72.9448	-237.142
Fall	Macroalgae	2020-10-26 12:41:00	14	1.6541	-310.061	74.4347	-235.626
Fall	Macroalgae	2020-10-26 12:57:00	14	1.75868	-309.005	79.1404	-229.865
Fall	Macroalgae	2020-10-26 13:25:00	16	1.89447	-334.074	85.2513	-248.823
Fall	Macroalgae	2020-10-26 13:40:00	16	0.7864	-128.721	35.388	-93.3333
Fall	Macroalgae	2020-10-26 13:55:00	16	1.7879	-281.494	80.4555	-201.039
Fall	Macroalgae	2020-10-26 14:23:00	16	2.37447	-362.117	106.851	-255.266
Fall	Macroalgae	2020-10-26 14:38:00	16	1.96641	-302.37	88.4883	-213.882
Fall	Macroalgae	2020-10-26 15:06:00	18	2.0502	-307.388	92.2592	-215.129
Fall	Macroalgae	2020-10-26 15:21:00	18	1.76218	-259.391	79.2979	-180.093
Fall	Macroalgae	2020-10-26 15:49:00	18	2.92878	-417.193	131.795	-285.398
Fall	Macroalgae	2020-10-26 16:04:00	18	5.33586	-751.097	240.114	-510.984
Fall	Macroalgae	2020-10-26 16:32:00	18	2.64556	-369.56	119.05	-250.51
Fall	Macroalgae	2020-10-26 16:47:00	18	2.13686	-295.716	96.1586	-199.558
Fall	Macroalgae	2020-10-26 17:35:00	20	1.95011	-249.728	87.755	-161.973
Fall	Macroalgae	2020-10-26 18:06:00	20	2.04468	-238.985	92.0104	-146.975
Fall	Macroalgae	2020-10-26 18:23:00	20	3.97767	-474.248	178.995	-295.253
Fall	Macroalgae	2020-10-26 18:51:00	20	6.6395	-725.793	298.778	-427.015
Fall	Macroalgae	2020-10-26 19:06:00	22	10.2683	-832.172	462.071	-370.1
Fall	Macroalgae	2020-10-26 19:35:00	22	8.28015	-447.063	372.607	-74.4559
Fall	Macroalgae	2020-10-26 19:50:00	22	7.43081	-374.556	334.386	-40.1696
Fall	Macroalgae	2020-10-26 20:18:00	22	7.01938	-204.546	315.872	111.326
Fall	Macroalgae	2020-10-26 20:33:00	22	2.28522	4.25102	102.835	107.086
Fall	Macroalgae	2020-10-26 21:01:00	24	3.47152	-34.2532	156.218	121.965
Fall	Macroalgae	2020-10-26 21:16:00	24	4.74082	35.4445	213.337	248.781
Fall	Macroalgae	2020-10-26 21:44:00	24	4.74306	212.754	213.438	426.192
Fall	Macroalgae	2020-10-26 21:59:00	24	4.99702	335.899	224.866	560.765
Fall	Macroalgae	2020-10-26 22:27:00	24	4.33656	412.73	195.145	607.875
Fall	Macroalgae	2020-10-26 22:42:00	24	4.75569	338.423	214.006	552.43
Fall	Macroalgae	2020-10-26 22:57:00	24	5.7706	207.144	259.677	466.821
Fall	Macroalgae	2020-10-26 23:25:00	2	2.77678	266.959	124.955	391.914
Fall	Macroalgae	2020-10-26 23:40:00	2	1.4752	140.717	66.3838	207.101
Fall	Macroalgae	2020-10-27 00:08:00	2	4.67556	121.712	210.4	332.112
Fall	Macroalgae	2020-10-27 00:23:00	2	6.14088	-87.8306	276.34	188.509
Fall	Macroalgae	2020-10-27 00:51:00	2	5.94896	169.174	267.703	436.878
Fall	Macroalgae	2020-10-27 01:06:00	4	4.01802	27.7262	180.811	208.537
Fall	Macroalgae	2020-10-27 01:34:00	4	3.54089	-29.8457	159.34	129.494
Fall	Macroalgae	2020-10-27 01:49:00	4	3.23786	-195.963	145.704	-50.2595
Fall	Macroalgae	2020-10-27 02:17:00	4	6.31199	273.554	284.039	557.594
Fall	Macroalgae	2020-10-27 02:32:00	4	2.96527	405.727	133.437	539.164
Fall	Macroalgae	2020-10-27 03:00:00	6	0.453941	48.7289	20.4273	69.1562
Fall	Macroalgae	2020-10-27 03:15:00	6	0.0610039	1.06725	2.74517	3.81242
Fall	Macroalgae	2020-10-27 03:43:00	6	0.0420765	-0.39445	1.89344	1.49899
Fall	Macroalgae	2020-10-27 03:58:00	6	0.0292445	-0.46735	1.316	0.848654
Fall	Macroalgae	2020-10-27 04:26:00	6	0.0473282	-1.04864	2.12977	1.08113
Fall	Macroalgae	2020-10-27 04:41:00	6	0.0154973	-0.613738	0.697378	0.0836403
Fall	Macroalgae	2020-10-27 04:56:00	6	0.511607	-31.7286	23.0223	-8.70631
Fall	Macroalgae	2020-10-27 05:24:00	8	0.037361	-3.44752	1.68124	-1.76628
Fall	Macroalgae	2020-10-27 05:39:00	8	0.0999941	-9.82581	4.49973	-5.32608
Fall	Macroalgae	2020-10-27 06:07:00	8	0.0832789	-8.58525	3.74755	-4.8377
Fall	Macroalgae	2020-10-27 06:22:00	8	0.201667	-21.8927	9.07502	-12.8177
Fall	Macroalgae	2020-10-27 06:50:00	8	0.220277	-24.8143	9.91248	-14.9018
Fall	Macroalgae	2020-10-27 07:05:00	10	2.35973	-270.279	106.188	-164.092
Fall	Macroalgae	2020-10-27 07:35:00	10	4.07985	-465.884	183.593	-282.291
Fall	Macroalgae	2020-10-27 07:50:00	10	6.60077	-750.907	297.035	-453.872
Fall	Macroalgae	2020-10-27 08:18:00	10	7.21485	-829.632	324.668	-504.964
Fall	Macroalgae	2020-10-27 08:33:00	10	5.46507	-561.054	245.928	-315.126
Fall	Macroalgae	2020-10-27 09:01:00	12	9.05484	-862.011	407.468	-454.544
Fall	Macroalgae	2020-10-27 09:16:00	12	16.6022	-1479.16	747.101	-732.055
Fall	Bare sediments	2020-10-27 09:47:00	12	12.6025	-405.256	567.111	161.855
Fall	Bare sediments	2020-10-27 10:02:00	12	11.7302	-497.067	527.857	30.7908
Fall	Bare sediments	2020-10-27 10:30:00	12	14.0068	-597.868	630.307	32.4389
Fall	Bare sediments	2020-10-27 10:45:00	12	11.0505	-474.997	497.275	22.2772
Fall	Bare sediments	2020-10-27 11:13:00	14	11.7617	-546.606	529.277	-17.3292
Fall	Bare sediments	2020-10-27 11:28:00	14	4.43908	-257.982	199.758	-58.2239
Fall	Bare sediments	2020-10-27 11:56:00	14	9.87257	-591.714	444.265	-147.449
Fall	Bare sediments	2020-10-27 12:11:00	14	10.7754	-725.234	484.894	-240.339
Fall	Bare sediments	2020-10-27 12:26:00	14	8.97958	-662.199	404.081	-258.118
Fall	Bare sediments	2020-10-27 12:54:00	14	15.8635	-1196.59	713.859	-482.732
Fall	Bare sediments	2020-10-27 13:09:00	16	13.8902	-1093.14	625.057	-468.087
Fall	Bare sediments	2020-10-27 13:37:00	16	11.0274	-996.118	496.231	-499.887
Fall	Bare sediments	2020-10-27 13:52:00	16	10.3881	-962.364	467.463	-494.9
Fall	Bare sediments	2020-10-27 14:21:00	16	11.4503	-1058.94	515.262	-543.682
Fall	Bare sediments	2020-10-27 14:36:00	16	12.2713	-1156.74	552.209	-604.528
Fall	Bare sediments	2020-10-27 15:04:00	18	8.36452	-822.659	376.404	-446.256
Fall	Bare sediments	2020-10-27 15:19:00	18	6.53953	-646.742	294.279	-352.463
Fall	Bare sediments	2020-10-27 15:47:00	18	6.12658	-614.869	275.696	-339.173
Fall	Bare sediments	2020-10-27 16:02:00	18	4.39962	-439.406	197.983	-241.423
Fall	Bare sediments	2020-10-27 16:30:00	18	7.01829	-701.24	315.823	-385.417
Fall	Bare sediments	2020-10-27 16:45:00	18	7.17004	-711.652	322.652	-389
Fall	Bare sediments	2020-10-27 17:13:00	20	4.10369	-376.725	184.666	-192.059
Fall	Bare sediments	2020-10-27 17:28:00	20	3.88823	-339.338	174.97	-164.368
Fall	Bare sediments	2020-10-27 17:43:00	20	2.2642	-195.973	101.889	-94.084
Fall	Bare sediments	2020-10-27 18:12:00	20	2.52866	-244.633	113.79	-130.843
Fall	Bare sediments	2020-10-27 18:27:00	20	5.56807	-555.779	250.563	-305.215
Fall	Bare sediments	2020-10-27 18:55:00	20	1.42045	-95.8323	63.9201	-31.9122
Fall	Bare sediments	2020-10-27 19:10:00	22	1.98663	-122.968	89.3983	-33.5692
Fall	Bare sediments	2020-10-27 19:38:00	22	2.25583	-125.166	101.512	-23.6542
Fall	Bare sediments	2020-10-27 19:53:00	22	2.084	-114.254	93.7802	-20.4735
Fall	Bare sediments	2020-10-27 20:21:00	22	0.972615	-52.8055	43.7677	-9.03783
Fall	Bare sediments	2020-10-27 20:36:00	22	0.895055	-47.1462	40.2775	-6.86869
Fall	Bare sediments	2020-10-27 21:04:00	24	0.708198	-36.1404	31.8689	-4.2715
Fall	Bare sediments	2020-10-27 21:19:00	24	0.593124	-27.6484	26.6906	-0.957788
Fall	Bare sediments	2020-10-27 21:48:00	24	2.16133	-84.2313	97.26	13.0287
Fall	Bare sediments	2020-10-27 22:03:00	24	1.52872	-65.4234	68.7925	3.36904
Fall	Bare sediments	2020-10-27 22:31:00	24	1.37452	-55.769	61.8532	6.08415
Fall	Bare sediments	2020-10-27 22:46:00	24	1.76199	-63.1846	79.2896	16.105
Fall	Bare sediments	2020-10-27 23:14:00	2	1.75074	-63.1579	78.7834	15.6255
Fall	Bare sediments	2020-10-27 23:29:00	2	3.68693	-122.563	165.912	43.349
Fall	Bare sediments	2020-10-27 23:44:00	2	5.9376	-182.814	267.192	84.3785
Fall	Bare sediments	2020-10-28 00:12:00	2	4.94409	-118.77	222.484	103.714
Fall	Bare sediments	2020-10-28 00:27:00	2	4.18879	-95.9453	188.495	92.5502
Fall	Bare sediments	2020-10-28 00:55:00	2	3.44076	-65.6685	154.834	89.1655
Fall	Bare sediments	2020-10-28 01:10:00	4	3.90144	-53.6597	175.565	121.905
Fall	Bare sediments	2020-10-28 01:38:00	4	2.96695	-23.7859	133.513	109.727
Fall	Bare sediments	2020-10-28 01:53:00	4	2.81	-8.3364	126.45	118.114
Fall	Bare sediments	2020-10-28 02:21:00	4	3.32954	-16.831	149.829	132.998
Fall	Bare sediments	2020-10-28 02:36:00	4	2.67808	-40.6426	120.514	79.8711
Fall	Bare sediments	2020-10-28 03:06:00	6	3.08293	-58.1132	138.732	80.6188
Fall	Bare sediments	2020-10-28 03:21:00	6	3.39657	-54.4696	152.846	98.3759
Fall	Bare sediments	2020-10-28 03:49:00	6	4.05017	-77.5841	182.258	104.673
Fall	Bare sediments	2020-10-28 04:05:00	6	3.22373	-66.703	145.068	78.3651
Fall	Bare sediments	2020-10-28 04:33:00	6	3.34112	-68.3115	150.35	82.0389
Fall	Bare sediments	2020-10-28 04:48:00	6	2.91106	-42.0218	130.998	88.9759
Fall	Bare sediments	2020-10-28 05:16:00	8	3.01431	-44.5315	135.644	91.1123
Fall	Bare sediments	2020-10-28 05:31:00	8	3.89463	-33.6655	175.258	141.593
Fall	Bare sediments	2020-10-28 05:59:00	8	3.55285	-31.2451	159.878	128.633
Fall	Bare sediments	2020-10-28 06:14:00	8	5.01178	-35.5324	225.53	189.998
Fall	Bare sediments	2020-10-28 06:29:00	8	5.46594	-28.2916	245.967	217.676
Fall	Bare sediments	2020-10-28 07:12:00	10	4.59866	-7.47269	206.94	199.467
Fall	Bare sediments	2020-10-28 07:41:00	10	5.96871	46.5839	268.592	315.176
Fall	Bare sediments	2020-10-28 07:56:00	10	4.46827	42.395	201.072	243.467
Fall	Bare sediments	2020-10-28 08:24:00	10	4.97462	38.408	223.858	262.266
Fall	Bare sediments	2020-10-28 08:39:00	10	8.04127	89.0843	361.857	450.941
Fall	Mixed vegetation	2020-10-28 09:07:00	12	16.4315	-108.201	739.417	631.216
Fall	Mixed vegetation	2020-10-28 09:22:00	12	14.9922	-1160.89	674.647	-486.245
Fall	Mixed vegetation	2020-10-28 09:50:00	12	17.6209	-1665.94	792.941	-872.996
Fall	Mixed vegetation	2020-10-28 10:05:00	12	22.9813	-2390.6	1034.16	-1356.45
Fall	Mixed vegetation	2020-10-28 10:33:00	12	21.2517	-2328.55	956.325	-1372.23
Fall	Mixed vegetation	2020-10-28 10:48:00	12	22.4231	-2581.36	1009.04	-1572.32
Fall	Mixed vegetation	2020-10-28 11:16:00	14	21.0149	-2349.09	945.671	-1403.42
Fall	Mixed vegetation	2020-10-28 11:31:00	14	15.8251	-1526.68	712.127	-814.551
Fall	Mixed vegetation	2020-10-28 11:59:00	14	23.6522	-2088.2	1064.35	-1023.86
Fall	Mixed vegetation	2020-10-28 12:14:00	14	28.88	-2753.64	1299.6	-1454.04
Fall	Mixed vegetation	2020-10-28 12:29:00	14	27.2147	-2641.64	1224.66	-1416.98
Fall	Mixed vegetation	2020-10-28 12:58:00	14	20.7191	-2192.45	932.359	-1260.09
Fall	Mixed vegetation	2020-10-28 13:13:00	16	18.3132	-1851.33	824.093	-1027.24
Fall	Mixed vegetation	2020-10-28 13:41:00	16	17.538	-1746.01	789.209	-956.797
Fall	Mixed vegetation	2020-10-28 13:56:00	16	13.9958	-1521.8	629.811	-891.989
Fall	Mixed vegetation	2020-10-28 14:24:00	16	11.323	-1640.77	509.536	-1131.24
Fall	Mixed vegetation	2020-10-28 14:39:00	16	8.56924	-1652.22	385.616	-1266.6
Fall	Mixed vegetation	2020-10-28 15:07:00	18	9.38335	-2193.69	422.251	-1771.44
Fall	Mixed vegetation	2020-10-28 15:22:00	18	11.3754	-2952.18	511.895	-2440.28
Fall	Mixed vegetation	2020-10-28 15:50:00	18	8.98486	-2394.16	404.319	-1989.84
Fall	Mixed vegetation	2020-10-28 16:05:00	18	10.4099	-2680.45	468.445	-2212
Fall	Mixed vegetation	2020-10-28 16:33:00	18	11.6976	-2897.75	526.394	-2371.36
Fall	Mixed vegetation	2020-10-28 16:48:00	18	9.60648	-2317.33	432.292	-1885.04
Fall	Mixed vegetation	2020-10-28 17:16:00	20	12.1306	-2841.67	545.876	-2295.79
Fall	Mixed vegetation	2020-10-28 17:31:00	20	5.98303	-1334.07	269.237	-1064.83
Fall	Mixed vegetation	2020-10-28 17:46:00	20	2.63086	-563.74	118.389	-445.352
Fall	Mixed vegetation	2020-10-28 18:14:00	20	2.90144	-624.514	130.565	-493.949
Fall	Mixed vegetation	2020-10-28 18:29:00	20	1.36294	-274.566	61.3322	-213.234
Fall	Mixed vegetation	2020-10-28 18:57:00	20	1.40704	-270.88	63.3168	-207.563
Fall	Mixed vegetation	2020-10-28 19:12:00	22	1.36955	-229.464	61.6297	-167.834
Fall	Mixed vegetation	2020-10-28 19:40:00	22	1.99251	-323.456	89.6631	-233.793
Fall	Mixed vegetation	2020-10-28 19:55:00	22	5.78675	-902.764	260.404	-642.36
Fall	Mixed vegetation	2020-10-28 20:23:00	22	5.28275	-403.861	237.724	-166.137
Fall	Mixed vegetation	2020-10-28 20:38:00	22	5.30402	-113.809	238.681	124.872
Fall	Mixed vegetation	2020-10-28 21:06:00	24	3.24358	101.961	145.961	247.922
Fall	Mixed vegetation	2020-10-28 21:21:00	24	3.17754	151.225	142.989	294.214
Fall	Mixed vegetation	2020-10-28 21:49:00	24	3.32677	343.611	149.705	493.316
Fall	Mixed vegetation	2020-10-28 22:04:00	24	4.9133	788.432	221.098	1009.53
Fall	Mixed vegetation	2020-10-28 22:32:00	24	4.34902	1095.01	195.706	1290.71
Fall	Mixed vegetation	2020-10-29 06:02:00	8	3.61978	968.164	162.89	1131.05
Fall	Macroalgae	2020-10-29 06:23:00	8	3.42958	-64.0789	154.331	90.2523
Fall	Macroalgae	2020-10-29 06:51:00	8	2.39025	-99.9989	107.561	7.56247
Fall	Macroalgae	2020-10-29 07:06:00	10	0.829777	-41.1088	37.3399	-3.76881
Fall	Macroalgae	2020-10-29 07:34:00	10	1.88862	-110.345	84.988	-25.3574
Fall	Macroalgae	2020-10-29 07:49:00	10	0.895393	-71.8414	40.2927	-31.5487
Fall	Macroalgae	2020-10-29 08:18:00	10	1.03819	-102.118	46.7184	-55.3997
Fall	Macroalgae	2020-10-29 08:33:00	10	1.41583	-164.874	63.7126	-101.161
Fall	Macroalgae	2020-10-29 09:01:00	12	1.96245	-237.44	88.3104	-149.13
Fall	Macroalgae	2020-10-29 09:16:00	12	0.960673	-146.306	43.2303	-103.076
Fall	Macroalgae	2020-10-29 09:31:00	12	1.28872	-203.286	57.9925	-145.294
Fall	Macroalgae	2020-10-29 09:59:00	12	1.32937	-225.774	59.8218	-165.952
Fall	Macroalgae	2020-10-29 10:14:00	12	1.45181	-245.615	65.3316	-180.284
Fall	Macroalgae	2020-10-29 10:42:00	12	1.08652	-181.773	48.8935	-132.88
Fall	Macroalgae	2020-10-29 10:57:00	12	3.66856	-609.549	165.085	-444.464
Fall	Macroalgae	2020-10-29 11:25:00	14	4.42877	-779.156	199.295	-579.861
Fall	Macroalgae	2020-10-29 11:40:00	14	4.41923	-821.335	198.865	-622.47
Fall	Macroalgae	2020-10-29 12:08:00	14	7.89292	-1475.55	355.181	-1120.37
Fall	Macroalgae	2020-10-29 12:23:00	14	8.67404	-1618.95	390.332	-1228.62
Fall	Macroalgae	2020-10-29 12:53:00	14	3.57887	-649.754	161.049	-488.704
Fall	Macroalgae	2020-10-29 13:08:00	16	4.36952	-808.688	196.629	-612.06
Fall	Macroalgae	2020-10-29 13:36:00	16	3.43998	-625.846	154.799	-471.047
Fall	Macroalgae	2020-10-29 13:51:00	16	1.04348	-205.303	46.9566	-158.346
Fall	Macroalgae	2020-10-29 14:19:00	16	0.874617	-174.622	39.3577	-135.264
Fall	Macroalgae	2020-10-29 14:34:00	16	1.80047	-368.72	81.0213	-287.699
Fall	Macroalgae	2020-10-29 15:02:00	18	1.80886	-375.133	81.3986	-293.734
Fall	Macroalgae	2020-10-29 15:17:00	18	1.28441	-271.279	57.7983	-213.481
Fall	Macroalgae	2020-10-29 15:32:00	18	0.784684	-168.041	35.3108	-132.73
Fall	Macroalgae	2020-10-29 16:00:00	18	0.197927	-43.3813	8.90672	-34.4746
Fall	Macroalgae	2020-10-29 16:15:00	18	1.13012	-240.777	50.8553	-189.921
Fall	Macroalgae	2020-10-29 16:43:00	18	0.281071	-57.824	12.6482	-45.1759
Fall	Macroalgae	2020-10-29 16:58:00	18	1.18862	-235.222	53.4878	-181.735
Fall	Macroalgae	2020-10-29 17:26:00	20	0.441713	-83.6751	19.8771	-63.7981
Fall	Macroalgae	2020-10-29 17:41:00	20	0.110251	-18.6199	4.96128	-13.6586
Fall	Macroalgae	2020-10-29 18:09:00	20	0.614605	-84.8325	27.6572	-57.1753
Fall	Macroalgae	2020-10-29 18:27:00	20	0.745692	-93.1403	33.5562	-59.5842
Fall	Macroalgae	2020-10-29 18:55:00	20	2.02481	-206.937	91.1165	-115.821
Fall	Macroalgae	2020-10-29 19:10:00	22	1.6869	-167.057	75.9107	-91.1464
Fall	Macroalgae	2020-10-29 19:38:00	22	1.54726	-155.974	69.6269	-86.3468
Fall	Macroalgae	2020-10-29 19:53:00	22	1.36899	-148.019	61.6045	-86.4145
Fall	Macroalgae	2020-10-29 20:21:00	22	1.38092	-150.233	62.1416	-88.0915
Fall	Macroalgae	2020-10-29 20:36:00	22	0.774069	-87.1077	34.8331	-52.2746
Fall	Macroalgae	2020-10-29 21:04:00	24	0.455877	-51.304	20.5145	-30.7896
Fall	Macroalgae	2020-10-29 21:19:00	24	0.173887	-21.8046	7.82492	-13.9797
Fall	Macroalgae	2020-10-29 21:47:00	24	0.0383848	-4.85916	1.72732	-3.13185
Fall	Macroalgae	2020-10-29 22:02:00	24	0.0604029	-7.3019	2.71813	-4.58377
Fall	Macroalgae	2020-10-29 22:17:00	24	0.0901668	-9.88504	4.0575	-5.82753
Fall	Macroalgae	2020-10-29 22:45:00	24	0.257463	-27.1268	11.5858	-15.541
Fall	Macroalgae	2020-10-29 23:00:00	2	0.122619	-13.9539	5.51784	-8.43608
Fall	Macroalgae	2020-10-30 00:13:00	2	0.209624	-23.4205	9.43306	-13.9874
Fall	Macroalgae	2020-10-30 00:28:00	2	0.269301	-25.6707	12.1185	-13.5521
Fall	Macroalgae	2020-10-30 00:56:00	2	0.0993827	-4.63746	4.47222	-0.165234
Fall	Macroalgae	2020-10-30 01:11:00	4	0.203893	-11.2081	9.17519	-2.03295
Fall	Macroalgae	2020-10-30 01:39:00	4	0.500389	-27.2762	22.5175	-4.75871
Fall	Macroalgae	2020-10-30 01:54:00	4	0.193889	-9.18644	8.725	-0.46144
Fall	Macroalgae	2020-10-30 02:22:00	4	0.359156	0.554881	16.162	16.7169
Fall	Macroalgae	2020-10-30 02:37:00	4	0.85759	8.08878	38.5915	46.6803
Fall	Macroalgae	2020-10-30 03:18:00	6	0.670257	-18.4251	30.1616	11.7365
Fall	Macroalgae	2020-10-30 03:33:00	6	1.21377	-43.9297	54.6197	10.6899
Fall	Macroalgae	2020-10-30 04:01:00	6	0.984065	-69.1443	44.2829	-24.8614
Fall	Macroalgae	2020-10-30 04:16:00	6	1.27156	-94.5541	57.2202	-37.3339
Fall	Macroalgae	2020-10-30 04:44:00	6	0.951775	-81.5895	42.8299	-38.7596
Fall	Macroalgae	2020-10-30 04:59:00	6	0.772602	-58.1574	34.7671	-23.3904
Fall	Macroalgae	2020-10-30 05:27:00	8	0.629226	-38.4436	28.3152	-10.1284
Fall	Macroalgae	2020-10-30 05:42:00	8	0.612133	-35.5663	27.546	-8.02027
Fall	Macroalgae	2020-10-30 06:10:00	8	0.74788	-43.1602	33.6546	-9.50561
Fall	Macroalgae	2020-10-30 06:25:00	8	1.2011	-88.8672	54.0494	-34.8179
Fall	Macroalgae	2020-10-30 06:53:00	8	0.772974	-68.2623	34.7838	-33.4784
Fall	Bare sediments	2020-10-30 07:08:00	10	0.682492	55.8583	30.7121	86.5705
Fall	Bare sediments	2020-10-30 07:36:00	10	0.891989	92.6736	40.1395	132.813
Fall	Bare sediments	2020-10-30 07:51:00	10	1.36923	123.049	61.6153	184.664
Fall	Bare sediments	2020-10-30 08:19:00	10	1.28969	97.2419	58.036	155.278
Fall	Bare sediments	2020-10-30 08:34:00	10	1.92542	129.278	86.6438	215.922
Fall	Bare sediments	2020-10-30 08:49:00	10	2.69557	229.046	121.301	350.347
Fall	Bare sediments	2020-10-30 09:17:00	12	2.42584	218.678	109.163	327.84
Fall	Bare sediments	2020-10-30 09:32:00	12	2.29878	187.601	103.445	291.046
Fall	Bare sediments	2020-10-30 10:00:00	12	3.57545	50.808	160.895	211.703
Fall	Bare sediments	2020-10-30 10:15:00	12	3.85869	69.8466	173.641	243.488
Fall	Bare sediments	2020-10-30 10:43:00	12	3.92462	-109.303	176.608	67.3051
Fall	Bare sediments	2020-10-30 10:58:00	12	4.80745	-188.347	216.335	27.988
Fall	Bare sediments	2020-10-30 11:26:00	14	4.87967	-20.0029	219.585	199.582
Fall	Bare sediments	2020-10-30 11:41:00	14	4.76192	-2.0445	214.287	212.242
Fall	Bare sediments	2020-10-30 12:09:00	14	5.03079	-249.461	226.385	-23.0755
Fall	Bare sediments	2020-10-30 12:24:00	14	6.1053	-717.928	274.739	-443.189
Fall	Bare sediments	2020-10-30 12:52:00	14	5.7963	-564.167	260.834	-303.334
Fall	Bare sediments	2020-10-30 13:07:00	16	5.63334	-311.621	253.5	-58.1207
Fall	Bare sediments	2020-10-30 13:35:00	16	3.99677	-88.036	179.854	91.8184
Fall	Bare sediments	2020-10-30 13:50:00	16	4.23681	61.465	190.656	252.121
Fall	Bare sediments	2020-10-30 14:18:00	16	3.34671	29.3027	150.602	179.905
Fall	Bare sediments	2020-10-30 14:33:00	16	1.67911	-151.888	75.5598	-76.3282
Fall	Bare sediments	2020-10-30 14:48:00	16	0.833667	-89.519	37.515	-52.0039
Fall	Bare sediments	2020-10-30 15:16:00	18	1.12449	-49.4032	50.6022	1.19896
Fall	Bare sediments	2020-10-30 15:31:00	18	2.06932	-96.9946	93.1194	-3.87517
Fall	Bare sediments	2020-10-30 15:59:00	18	1.09779	-70.1621	49.4006	-20.7615
Fall	Bare sediments	2020-10-30 16:15:00	18	0.40475	-17.6998	18.2138	0.513998
Fall	Bare sediments	2020-10-30 16:43:00	18	0.55522	-5.53871	24.9849	19.4462
Fall	Bare sediments	2020-10-30 16:58:00	18	0.224582	-0.214704	10.1062	9.8915
Fall	Bare sediments	2020-10-30 17:26:00	20	0.913305	-1.2064	41.0987	39.8923
Fall	Bare sediments	2020-10-30 17:41:00	20	1.20145	13.8902	54.0651	67.9553
Fall	Bare sediments	2020-10-30 18:09:00	20	0.439091	10.1143	19.7591	29.8734
Fall	Bare sediments	2020-10-30 18:24:00	20	0.334493	15.1209	15.0522	30.1731
Fall	Bare sediments	2020-10-30 18:52:00	20	0.235007	12.0309	10.5753	22.6063
Fall	Bare sediments	2020-10-30 19:07:00	22	0.0929096	5.87616	4.18093	10.0571
Fall	Bare sediments	2020-10-30 19:35:00	22	0.0844279	5.75543	3.79925	9.55469
Fall	Bare sediments	2020-10-30 19:51:00	22	0.097486	7.09841	4.38687	11.4853
Fall	Bare sediments	2020-10-30 20:20:00	22	0.119743	8.89927	5.38843	14.2877
Fall	Bare sediments	2020-10-30 20:36:00	22	0.102891	4.8246	4.63008	9.45468
Fall	Bare sediments	2020-10-30 21:05:00	24	0.0440555	1.27346	1.9825	3.25595
Fall	Bare sediments	2020-10-30 21:21:00	24	0.0409718	1.23057	1.84373	3.0743
Fall	Bare sediments	2020-10-30 21:49:00	24	0.0600878	1.74321	2.70395	4.44717
Fall	Bare sediments	2020-10-30 22:04:00	24	0.075221	3.02112	3.38494	6.40607
Fall	Bare sediments	2020-10-30 22:19:00	24	0.0481753	3.44162	2.16789	5.60951
Fall	Bare sediments	2020-10-30 22:47:00	24	0.0138699	0.843265	0.624148	1.46741
Fall	Bare sediments	2020-10-30 23:02:00	2	0.0244929	1.69467	1.10218	2.79685
Fall	Bare sediments	2020-10-30 23:30:00	2	0.0399703	3.16275	1.79866	4.96142
Fall	Bare sediments	2020-10-30 23:45:00	2	0.104332	8.38699	4.69494	13.0819
Fall	Bare sediments	2020-10-31 00:13:00	2	0.0659482	6.84985	2.96767	9.81752
Fall	Bare sediments	2020-10-31 00:28:00	2	0.0768401	9.89508	3.4578	13.3529
Fall	Bare sediments	2020-10-31 00:56:00	2	0.0347295	5.20516	1.56283	6.76799
Fall	Bare sediments	2020-10-31 01:11:00	4	0.031085	5.289	1.39882	6.68782
Fall	Bare sediments	2020-10-31 01:39:00	4	0.0389728	5.08227	1.75377	6.83604
Fall	Bare sediments	2020-10-31 01:56:00	4	0.0360967	3.86343	1.62435	5.48778
Fall	Bare sediments	2020-10-31 02:32:00	4	0.0771906	12.212	3.47358	15.6856
Fall	Bare sediments	2020-10-31 02:47:00	4	0.0840707	11.1799	3.78318	14.9631
Fall	Bare sediments	2020-10-31 03:15:00	6	0.0479325	7.53164	2.15696	9.6886
Fall	Bare sediments	2020-10-31 03:30:00	6	0.106417	20.1644	4.78874	24.9531
Fall	Bare sediments	2020-10-31 03:58:00	6	0.078159	20.0558	3.51716	23.573
Fall	Bare sediments	2020-10-31 04:13:00	6	0.0736363	26.8355	3.31363	30.1492
Fall	Bare sediments	2020-10-31 04:41:00	6	0.12433	56.0611	5.59486	61.656
Fall	Bare sediments	2020-10-31 04:56:00	6	0.123219	56.7837	5.54484	62.3286
Fall	Bare sediments	2020-10-31 05:24:00	8	0.105596	47.8879	4.75183	52.6398
Fall	Bare sediments	2020-10-31 05:39:00	8	0.109727	49.8235	4.93774	54.7612
Fall	Bare sediments	2020-10-31 06:07:00	8	0.163376	77.5573	7.35193	84.9092
Fall	Mixed vegetation	2020-10-31 06:23:00	8	0.147554	74.9153	6.63993	81.5552
Fall	Mixed vegetation	2020-10-31 06:51:00	8	0.0753641	25.7544	3.39138	29.1457
Fall	Mixed vegetation	2020-10-31 07:06:00	10	0.0452901	15.6028	2.03805	17.6409
Fall	Mixed vegetation	2020-10-31 07:21:00	10	0.106275	36.2162	4.78238	40.9986
Fall	Mixed vegetation	2020-10-31 07:49:00	10	0.0849121	17.5651	3.82104	21.3861
Fall	Mixed vegetation	2020-10-31 08:04:00	10	0.077913	7.58411	3.50608	11.0902
Fall	Mixed vegetation	2020-10-31 08:32:00	10	0.126286	2.79506	5.68286	8.47792
Fall	Mixed vegetation	2020-10-31 08:47:00	10	0.153163	1.47318	6.89232	8.3655
Fall	Mixed vegetation	2020-10-31 09:15:00	12	0.14177	-5.71988	6.37966	0.659771
Fall	Mixed vegetation	2020-10-31 09:30:00	12	0.134148	-10.6353	6.03668	-4.59862
Fall	Mixed vegetation	2020-10-31 09:58:00	12	0.119644	-10.6802	5.384	-5.29618
Fall	Mixed vegetation	2020-10-31 10:13:00	12	0.0814489	-8.17226	3.6652	-4.50706
Fall	Mixed vegetation	2020-10-31 10:41:00	12	0.147608	-17.4881	6.64237	-10.8457
Fall	Mixed vegetation	2020-10-31 10:56:00	12	0.0780723	-9.2802	3.51325	-5.76695
Fall	Mixed vegetation	2020-10-31 11:24:00	14	0.0856611	-10.8067	3.85475	-6.95194
Fall	Mixed vegetation	2020-10-31 11:39:00	14	0.143595	-20.1917	6.46177	-13.73
Fall	Mixed vegetation	2020-10-31 12:07:00	14	0.073224	-9.6784	3.29508	-6.38332
Fall	Mixed vegetation	2020-10-31 12:22:00	14	0.140397	-15.5407	6.31786	-9.22283
Fall	Mixed vegetation	2020-10-31 12:50:00	14	0.113571	-13.7141	5.11071	-8.60343
Fall	Mixed vegetation	2020-10-31 13:05:00	16	0.15207	-15.099	6.84313	-8.25587
Fall	Mixed vegetation	2020-10-31 13:20:00	16	0.0827306	-8.83554	3.72288	-5.11267
Fall	Mixed vegetation	2020-10-31 13:48:00	16	0.131298	-16.4367	5.90843	-10.5283
Fall	Mixed vegetation	2020-10-31 14:03:00	16	0.118668	-15.1819	5.34007	-9.84188
Fall	Mixed vegetation	2020-10-31 14:31:00	16	0.154721	-20.5502	6.96246	-13.5878
Fall	Mixed vegetation	2020-10-31 14:46:00	16	0.11749	-16.1841	5.28706	-10.8971
Fall	Mixed vegetation	2020-10-31 15:14:00	18	0.160218	-22.9611	7.20981	-15.7513
Fall	Mixed vegetation	2020-10-31 15:29:00	18	0.152298	-25.7759	6.85339	-18.9226
Fall	Mixed vegetation	2020-10-31 15:57:00	18	0.171121	-29.9193	7.70046	-22.2188
Fall	Mixed vegetation	2020-10-31 16:12:00	18	0.0816972	-13.2174	3.67638	-9.54099
Fall	Mixed vegetation	2020-10-31 16:40:00	18	0.0601955	-10.1994	2.7088	-7.49059
Fall	Mixed vegetation	2020-10-31 16:55:00	18	0.0659269	-11.2665	2.96671	-8.29982
Fall	Mixed vegetation	2020-10-31 17:23:00	20	0.095046	-15.9417	4.27707	-11.6646
Fall	Mixed vegetation	2020-10-31 17:38:00	20	0.0956756	-16.0973	4.3054	-11.7919
Fall	Mixed vegetation	2020-10-31 18:06:00	20	0.138882	-23.0794	6.24968	-16.8298
Fall	Mixed vegetation	2020-10-31 18:21:00	20	0.192135	-30.6108	8.64607	-21.9648
Fall	Mixed vegetation	2020-10-31 18:36:00	20	0.109586	-16.6991	4.93139	-11.7677
Fall	Mixed vegetation	2020-10-31 19:04:00	22	0.0903067	-12.2372	4.0638	-8.17343
Fall	Mixed vegetation	2020-10-31 19:19:00	22	0.105156	-13.6039	4.73202	-8.87184
Fall	Mixed vegetation	2020-10-31 19:47:00	22	0.200453	-25.674	9.0204	-16.6536
Fall	Mixed vegetation	2020-10-31 20:02:00	22	0.158264	-19.7732	7.12189	-12.6513
Fall	Mixed vegetation	2020-10-31 20:30:00	22	0.132777	-15.4169	5.97495	-9.442
Fall	Mixed vegetation	2020-10-31 20:45:00	22	0.0659894	-6.71114	2.96952	-3.74162
Fall	Mixed vegetation	2020-10-31 21:13:00	24	0.137808	-11.5556	6.20138	-5.35422
Fall	Mixed vegetation	2020-10-31 21:28:00	24	0.143789	-11.6847	6.4705	-5.21421
Fall	Mixed vegetation	2020-10-31 21:56:00	24	0.165785	-11.4564	7.46034	-3.99609
Fall	Mixed vegetation	2020-10-31 22:11:00	24	0.354213	-11.8462	15.9396	4.09338
Fall	Mixed vegetation	2020-10-31 22:39:00	24	0.326408	-1.6564	14.6883	13.0319
Fall	Mixed vegetation	2020-10-31 22:54:00	24	0.25625	3.63835	11.5312	15.1696
Fall	Mixed vegetation	2020-10-31 23:23:00	2	0.167969	6.63073	7.55861	14.1893
Fall	Mixed vegetation	2020-10-31 23:38:00	2	0.207937	10.6858	9.35717	20.043
Fall	Mixed vegetation	2020-10-31 23:53:00	2	0.174171	13.0245	7.83768	20.8622
Fall	Mixed vegetation	2020-11-01 00:21:00	2	0.241032	21.2469	10.8464	32.0934
Fall	Mixed vegetation	2020-11-01 00:36:00	2	0.154489	12.8056	6.95201	19.7576
Fall	Mixed vegetation	2020-11-01 01:04:00	4	0.188021	17.3362	8.46094	25.7972
Fall	Mixed vegetation	2020-11-01 01:19:00	4	0.157451	15.0625	7.08528	22.1478
Fall	Mixed vegetation	2020-11-01 01:47:00	4	0.206908	24.1385	9.31085	33.4493
Fall	Mixed vegetation	2020-11-01 02:02:00	4	0.281868	40.7535	12.684	53.4375
Fall	Mixed vegetation	2020-11-01 02:30:00	4	0.233623	30.7991	10.513	41.3121
Fall	Mixed vegetation	2020-11-01 02:45:00	4	0.166467	25.6226	7.49101	33.1136
Fall	Mixed vegetation	2020-11-01 03:13:00	6	0.154375	23.8302	6.94687	30.777
Fall	Mixed vegetation	2020-11-01 03:28:00	6	0.135919	20.0365	6.11635	26.1529
Fall	Mixed vegetation	2020-11-01 03:56:00	6	0.13622	18.297	6.1299	24.4269
Fall	Mixed vegetation	2020-11-01 04:11:00	6	0.15111	20.2515	6.79995	27.0514
Fall	Mixed vegetation	2020-11-01 04:39:00	6	0.0752782	8.254	3.38752	11.6415
Fall	Mixed vegetation	2020-11-01 04:54:00	6	0.179879	12.3059	8.09455	20.4004
Fall	Mixed vegetation	2020-11-01 05:22:00	8	0.126617	7.78027	5.69776	13.478
Fall	Mixed vegetation	2020-11-01 05:37:00	8	0.155985	5.64228	7.01934	12.6616
Fall	Macroalgae	2020-11-01 05:52:00	8	0.106481	-6.00979	4.79165	-1.21813
Fall	Macroalgae	2020-11-01 06:20:00	8	0.0817723	-11.5542	3.67975	-7.87449
Fall	Macroalgae	2020-11-01 06:35:00	8	0.0840818	-16.6585	3.78368	-12.8749
Fall	Macroalgae	2020-11-01 07:04:00	10	0.0814381	-26.846	3.66471	-23.1813
Fall	Macroalgae	2020-11-01 07:19:00	10	0.0597491	-27.7405	2.68871	-25.0518
Fall	Macroalgae	2020-11-01 07:47:00	10	0.0782883	-45.2664	3.52297	-41.7435
Fall	Macroalgae	2020-11-01 08:02:00	10	0.10273	-68.5148	4.62283	-63.8919
Fall	Macroalgae	2020-11-01 08:30:00	10	0.0845589	-65.0912	3.80515	-61.2861
Fall	Macroalgae	2020-11-01 08:45:00	10	0.0681449	-54.1195	3.06652	-51.053
Fall	Macroalgae	2020-11-01 09:13:00	12	0.109214	-90.3996	4.91461	-85.485
Fall	Macroalgae	2020-11-01 09:28:00	12	0.137135	-103.805	6.17107	-97.6337
Fall	Macroalgae	2020-11-01 09:56:00	12	0.164577	-92.5969	7.40596	-85.191
Fall	Macroalgae	2020-11-01 10:11:00	12	0.1428	-76.2125	6.426	-69.7865
Fall	Macroalgae	2020-11-01 10:39:00	12	0.150043	-85.0951	6.75191	-78.3432
Fall	Macroalgae	2020-11-01 10:54:00	12	0.187381	-117.565	8.43215	-109.133
Fall	Macroalgae	2020-11-01 11:22:00	14	0.187901	-124.692	8.45554	-116.236
Fall	Macroalgae	2020-11-01 11:38:00	14	0.145279	-99.0118	6.53757	-92.4742
Fall	Macroalgae	2020-11-01 11:53:00	14	0.155405	-110.86	6.99324	-103.867
Fall	Macroalgae	2020-11-01 12:21:00	14	0.0915693	-68.0214	4.12062	-63.9008
Fall	Macroalgae	2020-11-01 12:37:00	14	0.150696	-110.929	6.7813	-104.147
Fall	Macroalgae	2020-11-01 13:05:00	16	0.0872662	-65.575	3.92698	-61.648
Fall	Macroalgae	2020-11-01 13:20:00	16	0.113852	-84.7147	5.12335	-79.5914
Fall	Macroalgae	2020-11-01 13:48:00	16	0.11283	-75.879	5.07736	-70.8017
Fall	Macroalgae	2020-11-01 14:03:00	16	0.0975013	-66.7411	4.38756	-62.3535
Fall	Macroalgae	2020-11-01 14:32:00	16	0.123775	-84.476	5.56987	-78.9061
Fall	Macroalgae	2020-11-01 14:47:00	16	0.150887	-105.104	6.78989	-98.3137
Fall	Macroalgae	2020-11-01 15:15:00	18	0.229803	-172.785	10.3411	-162.444
Fall	Macroalgae	2020-11-01 15:31:00	18	0.135538	-112.494	6.09922	-106.395
Fall	Macroalgae	2020-11-01 15:59:00	18	0.138199	-103.972	6.21898	-97.7532
Fall	Macroalgae	2020-11-01 16:14:00	18	0.116783	-82.9825	5.25523	-77.7273
Fall	Macroalgae	2020-11-01 16:42:00	18	0.0952671	-62.7932	4.28702	-58.5062
Fall	Macroalgae	2020-11-01 16:57:00	18	0.110134	-65.3087	4.95605	-60.3526
Fall	Macroalgae	2020-11-01 17:25:00	20	0.114407	-62.7231	5.14832	-57.5748
Fall	Macroalgae	2020-11-01 17:40:00	20	0.104249	-57.1183	4.69119	-52.4271
Fall	Macroalgae	2020-11-01 18:08:00	20	0.077785	-44.1001	3.50032	-40.5998
Fall	Macroalgae	2020-11-01 18:23:00	20	0.0234418	-12.0548	1.05488	-10.9999
Fall	Macroalgae	2020-11-01 18:38:00	20	0.0149624	-7.14032	0.673309	-6.46701
Fall	Macroalgae	2020-11-01 19:06:00	22	0.0254074	-10.6065	1.14333	-9.46316
Fall	Macroalgae	2020-11-01 19:21:00	22	0.0181808	-7.31277	0.818136	-6.49463
Fall	Macroalgae	2020-11-01 19:49:00	22	0.0348517	-12.9187	1.56832	-11.3503
Fall	Macroalgae	2020-11-01 20:04:00	22	0.0385725	-12.6077	1.73576	-10.872
Fall	Macroalgae	2020-11-01 20:32:00	22	0.0192154	-5.70008	0.864695	-4.83538
Fall	Macroalgae	2020-11-01 20:47:00	22	0.010791	-2.77044	0.485595	-2.28485
Fall	Macroalgae	2020-11-01 21:15:00	24	0.0132717	-3.11072	0.597226	-2.51349
Fall	Macroalgae	2020-11-01 21:30:00	24	0.0641075	-12.9689	2.88484	-10.084
Fall	Macroalgae	2020-11-01 21:58:00	24	0.0971239	-16.4679	4.37057	-12.0974
Fall	Macroalgae	2020-11-01 22:14:00	24	0.049212	-5.54789	2.21454	-3.33335
Fall	Macroalgae	2020-11-01 22:42:00	24	0.136621	-14.3233	6.14794	-8.17533
Fall	Macroalgae	2020-11-01 22:57:00	24	0.110552	-10.8952	4.97484	-5.92035
Fall	Macroalgae	2020-11-01 23:25:00	2	0.11911	-10.5975	5.35994	-5.23758
Fall	Macroalgae	2020-11-01 23:40:00	2	0.066466	-4.56365	2.99097	-1.57267
Fall	Macroalgae	2020-11-01 23:55:00	2	0.071801	-3.97076	3.23104	-0.739714
Fall	Macroalgae	2020-11-02 00:23:00	2	0.0792221	-0.612906	3.56499	2.95209
Fall	Macroalgae	2020-11-02 00:38:00	2	0.101943	0.778286	4.58744	5.36573
Fall	Macroalgae	2020-11-02 01:06:00	4	0.0939127	1.95775	4.22607	6.18382
Fall	Macroalgae	2020-11-02 01:21:00	4	0.153385	3.91935	6.90234	10.8217
Fall	Macroalgae	2020-11-02 01:49:00	4	0.091464	2.79653	4.11588	6.91241
Fall	Macroalgae	2020-11-02 02:04:00	4	0.137277	5.96832	6.17746	12.1458
Fall	Macroalgae	2020-11-02 02:32:00	4	0.0543297	3.5895	2.44484	6.03434
Fall	Macroalgae	2020-11-02 02:47:00	4	0.0406383	2.80347	1.82872	4.6322
Fall	Macroalgae	2020-11-02 03:15:00	6	0.0694343	3.7337	3.12454	6.85824
Fall	Macroalgae	2020-11-02 03:31:00	6	0.0552421	1.84805	2.48589	4.33395
Fall	Macroalgae	2020-11-02 03:59:00	6	0.0577663	0.999858	2.59948	3.59934
Fall	Macroalgae	2020-11-02 04:15:00	6	0.0221861	0.127965	0.998375	1.12634
Fall	Macroalgae	2020-11-02 04:42:00	6	0.0569395	0.367193	2.56228	2.92947
Fall	Macroalgae	2020-11-02 04:58:00	6	0.0646642	-0.700021	2.90989	2.20987
Fall	Macroalgae	2020-11-02 05:26:00	8	0.0850265	-1.97691	3.82619	1.84928
Fall	Bare sediments	2020-11-02 05:46:00	8	0.070406	-1.07566	3.16827	2.09261
Fall	Bare sediments	2020-11-02 06:17:00	8	0.0617505	13.7746	2.77877	16.5534
Fall	Bare sediments	2020-11-02 06:32:00	8	0.0791542	11.5816	3.56194	15.1436
Fall	Bare sediments	2020-11-02 06:59:00	8	0.0807263	12.684	3.63268	16.3167
Fall	Bare sediments	2020-11-02 07:14:00	10	0.077863	11.5669	3.50383	15.0707
Fall	Bare sediments	2020-11-02 07:40:00	10	0.141798	18.9806	6.38091	25.3615
Fall	Bare sediments	2020-11-02 07:55:00	10	0.200902	26.4943	9.04057	35.5349
Fall	Bare sediments	2020-11-02 08:10:00	10	0.252635	29.878	11.3686	41.2466
Fall	Bare sediments	2020-11-02 08:36:00	10	0.086518	4.03985	3.89331	7.93316
Fall	Bare sediments	2020-11-02 08:51:00	10	0.123077	-8.71802	5.53846	-3.17957
Fall	Bare sediments	2020-11-02 09:18:00	12	0.0845672	-13.9535	3.80552	-10.1479
Fall	Bare sediments	2020-11-02 09:33:00	12	0.0864754	-19.0994	3.89139	-15.208
Fall	Bare sediments	2020-11-02 10:00:00	12	0.0862394	-22.1661	3.88077	-18.2853
Fall	Bare sediments	2020-11-02 10:15:00	12	0.0567353	-11.7175	2.55309	-9.16439
Fall	Bare sediments	2020-11-02 10:41:00	12	0.124873	-15.0758	5.61928	-9.45651
Winter	Bare sediments	2020-11-30 10:36:00	12	0.0543762	49.9656	2.44693	52.4126
Winter	Bare sediments	2020-11-30 10:51:00	12	0.0463255	199.321	2.08465	201.406
Winter	Bare sediments	2020-11-30 11:20:00	14	0.0643419	271.393	2.89538	274.288
Winter	Bare sediments	2020-11-30 11:35:00	14	0.156357	645.473	7.03605	652.509
Winter	Bare sediments	2020-11-30 12:04:00	14	0.185179	783.115	8.33304	791.448
Winter	Bare sediments	2020-11-30 12:19:00	14	0.170079	737.582	7.65357	745.236
Winter	Bare sediments	2020-11-30 12:48:00	14	0.0927914	400.885	4.17561	405.06
Winter	Bare sediments	2020-11-30 13:03:00	16	0.132821	550.916	5.97693	556.893
Winter	Bare sediments	2020-11-30 13:32:00	16	0.0664536	287.344	2.99041	290.334
Winter	Bare sediments	2020-11-30 13:47:00	16	0.0785541	494.93	3.53493	498.465
Winter	Bare sediments	2020-11-30 14:16:00	16	0.0374988	218.297	1.68744	219.984
Winter	Bare sediments	2020-11-30 14:31:00	16	0.032274	193.914	1.45233	195.366
Winter	Bare sediments	2020-11-30 14:46:00	16	0.0300061	174.624	1.35028	175.974
Winter	Bare sediments	2020-11-30 15:15:00	18	0.0338196	186.547	1.52188	188.069
Winter	Bare sediments	2020-11-30 15:30:00	18	0.036523	187.704	1.64354	189.348
Winter	Bare sediments	2020-11-30 15:59:00	18	0.0358865	182.197	1.61489	183.812
Winter	Bare sediments	2020-11-30 16:14:00	18	0.0389979	195.075	1.75491	196.83
Winter	Bare sediments	2020-11-30 16:44:00	18	0.0388945	191.077	1.75025	192.827
Winter	Bare sediments	2020-11-30 16:59:00	18	0.0429477	213.361	1.93265	215.293
Winter	Bare sediments	2020-11-30 17:28:00	20	0.0455613	225.775	2.05026	227.825
Winter	Bare sediments	2020-11-30 17:43:00	20	0.0431707	214.13	1.94268	216.072
Winter	Bare sediments	2020-11-30 18:12:00	20	0.0316475	173.344	1.42414	174.768
Winter	Bare sediments	2020-11-30 18:27:00	20	0.0292724	177.752	1.31726	179.07
Winter	Bare sediments	2020-11-30 18:56:00	20	0.0312302	215.61	1.40536	217.015
Winter	Bare sediments	2020-11-30 19:11:00	22	0.0258013	197.085	1.16106	198.246
Winter	Bare sediments	2020-11-30 19:40:00	22	0.0215435	172.714	0.96946	173.684
Winter	Bare sediments	2020-11-30 19:55:00	22	0.0352931	293.029	1.58819	294.617
Winter	Bare sediments	2020-11-30 20:24:00	22	0.0191652	164.567	0.862436	165.43
Winter	Bare sediments	2020-11-30 20:39:00	22	0.0187691	154.43	0.844611	155.275
Winter	Bare sediments	2020-11-30 21:08:00	24	0.0483788	403.644	2.17705	405.821
Winter	Bare sediments	2020-11-30 21:23:00	24	0.0751111	640.249	3.38	643.629
Winter	Bare sediments	2020-11-30 21:52:00	24	0.0681221	576.796	3.0655	579.861
Winter	Bare sediments	2020-11-30 22:07:00	24	0.050411	433.4	2.2685	435.668
Winter	Bare sediments	2020-11-30 22:36:00	24	0.0350947	310.47	1.57926	312.049
Winter	Bare sediments	2020-11-30 22:51:00	24	0.0365891	335.043	1.64651	336.689
Winter	Bare sediments	2020-11-30 23:20:00	2	0.0205835	185.425	0.926259	186.351
Winter	Bare sediments	2020-11-30 23:35:00	2	0.0143556	129.76	0.646	130.406
Winter	Bare sediments	2020-12-01 00:04:00	2	0.0151544	144.031	0.681946	144.713
Winter	Bare sediments	2020-12-01 00:19:00	2	0.0193126	187.344	0.869066	188.213
Winter	Bare sediments	2020-12-01 00:48:00	2	0.0219663	216.744	0.988486	217.732
Winter	Bare sediments	2020-12-01 01:03:00	4	0.0947502	925.328	4.26376	929.592
Winter	Bare sediments	2020-12-01 01:32:00	4	0.100487	999.543	4.52193	1004.07
Winter	Bare sediments	2020-12-01 01:47:00	4	0.0611503	622.222	2.75176	624.974
Winter	Bare sediments	2020-12-01 02:02:00	4	0.0531959	559.834	2.39381	562.228
Winter	Bare sediments	2020-12-01 02:31:00	4	0.0499568	534.46	2.24806	536.708
Winter	Bare sediments	2020-12-01 02:46:00	4	0.0548315	530.385	2.46742	532.853
Winter	Bare sediments	2020-12-01 03:15:00	6	0.0159636	141.049	0.718363	141.768
Winter	Bare sediments	2020-12-01 03:30:00	6	0.0126503	105.279	0.569264	105.849
Winter	Bare sediments	2020-12-01 03:59:00	6	0.0156775	127.04	0.705489	127.745
Winter	Bare sediments	2020-12-01 04:14:00	6	0.0122952	104.148	0.553284	104.701
Winter	Bare sediments	2020-12-01 04:43:00	6	0.00991938	87.219	0.446372	87.6654
Winter	Bare sediments	2020-12-01 04:58:00	6	0.00974153	87.1093	0.438369	87.5476
Winter	Bare sediments	2020-12-01 05:27:00	8	0.0113762	104.552	0.51193	105.064
Winter	Bare sediments	2020-12-01 05:42:00	8	0.010326	96.7163	0.46467	97.181
Winter	Bare sediments	2020-12-01 06:11:00	8	0.011652	110.587	0.524339	111.112
Winter	Bare sediments	2020-12-01 06:26:00	8	0.00845301	77.8135	0.380385	78.1939
Winter	Bare sediments	2020-12-01 06:55:00	8	0.012786	118.393	0.57537	118.968
Winter	Bare sediments	2020-12-01 07:10:00	10	0.0132776	122.575	0.597493	123.172
Winter	Bare sediments	2020-12-01 07:39:00	10	0.00930063	79.7346	0.418528	80.1531
Winter	Bare sediments	2020-12-01 07:54:00	10	0.0134838	103.43	0.606772	104.037
Winter	Bare sediments	2020-12-01 08:23:00	10	0.0138872	109.391	0.624922	110.016
Winter	Bare sediments	2020-12-01 08:38:00	10	0.0180842	150.956	0.81379	151.77
Winter	Bare sediments	2020-12-01 09:07:00	12	0.0145149	118.931	0.65317	119.585
Winter	Bare sediments	2020-12-01 09:22:00	12	0.0197829	145.645	0.89023	146.535
Winter	Bare sediments	2020-12-01 09:51:00	12	0.0231807	170.924	1.04313	171.967
Winter	Macroalgae	2020-12-01 10:06:00	12	0.0277601	185.214	1.2492	186.463
Winter	Macroalgae	2020-12-01 10:35:00	12	0.018264	55.4219	0.821879	56.2438
Winter	Macroalgae	2020-12-01 10:50:00	12	0.0170722	8.53467	0.768248	9.30291
Winter	Macroalgae	2020-12-01 11:19:00	14	0.0171083	-4.05754	0.769874	-3.28767
Winter	Macroalgae	2020-12-01 11:34:00	14	0.00384426	0.387704	0.172992	0.560695
Winter	Macroalgae	2020-12-01 12:03:00	14	0.00448786	0.129972	0.201954	0.331926
Winter	Macroalgae	2020-12-01 12:18:00	14	0.00437177	0.102492	0.19673	0.299222
Winter	Macroalgae	2020-12-01 12:47:00	14	0.00390434	-4.76436	0.175695	-4.58867
Winter	Macroalgae	2020-12-01 13:02:00	16	0.00617957	6.45183	0.278081	6.72992
Winter	Macroalgae	2020-12-01 13:17:00	16	0.00278738	3.79133	0.125432	3.91676
Winter	Macroalgae	2020-12-01 13:46:00	16	0.00217372	5.27224	0.0978175	5.37006
Winter	Macroalgae	2020-12-01 14:01:00	16	0.00251706	7.91624	0.113268	8.0295
Winter	Macroalgae	2020-12-01 14:30:00	16	0.00235653	8.23179	0.106044	8.33783
Winter	Macroalgae	2020-12-01 14:45:00	16	0.00230373	8.91519	0.103668	9.01886
Winter	Macroalgae	2020-12-01 15:15:00	18	0.00520117	26.7004	0.234053	26.9345
Winter	Macroalgae	2020-12-01 15:30:00	18	0.0126604	69.8412	0.569719	70.4109
Winter	Macroalgae	2020-12-01 15:59:00	18	0.0145463	88.2979	0.654582	88.9525
Winter	Macroalgae	2020-12-01 16:14:00	18	0.0138502	87.3747	0.62326	87.998
Winter	Macroalgae	2020-12-01 16:43:00	18	0.0110741	75.0633	0.498337	75.5616
Winter	Macroalgae	2020-12-01 16:58:00	18	0.0131607	90.108	0.592233	90.7002
Winter	Macroalgae	2020-12-01 17:27:00	20	0.0239666	175.827	1.0785	176.906
Winter	Macroalgae	2020-12-01 17:42:00	20	0.0142232	104.111	0.640045	104.751
Winter	Macroalgae	2020-12-01 18:11:00	20	0.0210669	153.754	0.948011	154.702
Winter	Macroalgae	2020-12-01 18:26:00	20	0.0111753	79.8661	0.502887	80.369
Winter	Macroalgae	2020-12-01 18:55:00	20	0.0019902	14.603	0.089559	14.6926
Winter	Macroalgae	2020-12-01 19:10:00	22	0.00194088	14.4853	0.0873396	14.5726
Winter	Macroalgae	2020-12-01 19:39:00	22	0.00445898	33.1242	0.200654	33.3249
Winter	Macroalgae	2020-12-01 19:54:00	22	0.00165472	11.7437	0.0744624	11.8181
Winter	Macroalgae	2020-12-01 20:23:00	22	0.00227384	16.27	0.102323	16.3723
Winter	Macroalgae	2020-12-01 20:38:00	22	0.00155576	10.8339	0.0700092	10.9039
Winter	Macroalgae	2020-12-01 21:07:00	24	0.00186036	12.837	0.0837161	12.9208
Winter	Macroalgae	2020-12-01 21:22:00	24	0.00151442	10.5015	0.0681489	10.5696
Winter	Macroalgae	2020-12-01 21:51:00	24	0.00107572	7.33207	0.0484076	7.38048
Winter	Macroalgae	2020-12-01 22:06:00	24	0.00118391	8.023	0.053276	8.07628
Winter	Macroalgae	2020-12-01 22:35:00	24	0.00136768	8.83764	0.0615456	8.89919
Winter	Macroalgae	2020-12-01 22:50:00	24	0.00111812	6.89841	0.0503154	6.94872
Winter	Macroalgae	2020-12-01 23:19:00	2	0.0016447	10.2929	0.0740116	10.3669
Winter	Macroalgae	2020-12-01 23:34:00	2	0.00186912	11.9946	0.0841103	12.0788
Winter	Macroalgae	2020-12-02 00:03:00	2	0.00177787	11.7667	0.080004	11.8467
Winter	Macroalgae	2020-12-02 00:18:00	2	0.00134898	9.9787	0.0607043	10.0394
Winter	Macroalgae	2020-12-02 00:33:00	2	0.0015688	11.4425	0.070596	11.5131
Winter	Macroalgae	2020-12-02 01:02:00	4	0.00167895	11.9464	0.075553	12.022
Winter	Macroalgae	2020-12-02 01:17:00	4	0.00193059	12.8379	0.0868764	12.9248
Winter	Macroalgae	2020-12-02 01:46:00	4	0.00287328	18.2158	0.129298	18.3451
Winter	Macroalgae	2020-12-02 02:01:00	4	0.00147553	9.56847	0.0663989	9.63486
Winter	Macroalgae	2020-12-02 02:30:00	4	0.00205801	13.421	0.0926103	13.5136
Winter	Macroalgae	2020-12-02 02:45:00	4	0.000719244	4.83966	0.032366	4.87203
Winter	Macroalgae	2020-12-02 03:14:00	6	0.00147694	10.6613	0.0664622	10.7278
Winter	Macroalgae	2020-12-02 03:29:00	6	0.000784484	5.32835	0.0353018	5.36365
Winter	Macroalgae	2020-12-02 03:58:00	6	0.00182374	11.0274	0.0820684	11.1095
Winter	Macroalgae	2020-12-02 04:13:00	6	0.00182128	9.28307	0.0819575	9.36503
Winter	Macroalgae	2020-12-02 04:42:00	6	0.00121907	5.74686	0.0548583	5.80172
Winter	Macroalgae	2020-12-02 04:57:00	6	0.00131854	6.22542	0.0593343	6.28475
Winter	Macroalgae	2020-12-02 05:26:00	8	0.000918793	5.51838	0.0413457	5.55972
Winter	Macroalgae	2020-12-02 05:41:00	8	0.000535121	3.69388	0.0240805	3.71796
Winter	Macroalgae	2020-12-02 06:10:00	8	0.000804438	5.87355	0.0361997	5.90975
Winter	Macroalgae	2020-12-02 06:25:00	8	0.00072552	5.59124	0.0326484	5.62389
Winter	Macroalgae	2020-12-02 06:54:00	8	0.000920066	7.28108	0.041403	7.32248
Winter	Macroalgae	2020-12-02 07:09:00	10	0.000746743	5.8637	0.0336034	5.8973
Winter	Mixed vegetation	2020-12-02 07:38:00	10	0.00104442	7.43167	0.046999	7.47867
Winter	Mixed vegetation	2020-12-02 07:53:00	10	0.00111607	7.68836	0.0502229	7.73858
Winter	Mixed vegetation	2020-12-02 08:22:00	10	0.00212888	10.2795	0.0957995	10.3753
Winter	Mixed vegetation	2020-12-02 08:37:00	10	0.0026526	7.70735	0.119367	7.82672
Winter	Mixed vegetation	2020-12-02 09:06:00	12	0.00185183	7.57217	0.0833323	7.6555
Winter	Mixed vegetation	2020-12-02 09:21:00	12	0.00947051	47.4883	0.426173	47.9145
Winter	Mixed vegetation	2020-12-02 09:50:00	12	0.0161038	73.9941	0.72467	74.7187
Winter	Mixed vegetation	2020-12-02 10:05:00	12	0.0141501	63.0551	0.636756	63.6918
Winter	Mixed vegetation	2020-12-02 10:34:00	12	0.0229536	102.518	1.03291	103.551
Winter	Mixed vegetation	2020-12-02 10:49:00	12	0.088904	425.296	4.00068	429.296
Winter	Mixed vegetation	2020-12-02 11:18:00	14	0.0726084	354.642	3.26738	357.909
Winter	Mixed vegetation	2020-12-02 11:33:00	14	0.0788551	354.925	3.54848	358.474
Winter	Mixed vegetation	2020-12-02 11:48:00	14	0.0859512	386.756	3.8678	390.623
Winter	Mixed vegetation	2020-12-02 12:17:00	14	0.102516	360.418	4.61322	365.031
Winter	Mixed vegetation	2020-12-02 12:32:00	14	0.0727114	220.73	3.27201	224.002
Winter	Mixed vegetation	2020-12-02 13:01:00	16	0.0551808	136.557	2.48314	139.04
Winter	Mixed vegetation	2020-12-02 13:16:00	16	0.0254581	57.1478	1.14561	58.2934
Winter	Mixed vegetation	2020-12-02 13:46:00	16	0.00743214	16.208	0.334446	16.5424
Winter	Mixed vegetation	2020-12-02 14:01:00	16	0.00638349	15.9033	0.287257	16.1906
Winter	Mixed vegetation	2020-12-02 14:30:00	16	0.00237831	7.44557	0.107024	7.55259
Winter	Mixed vegetation	2020-12-02 14:45:00	16	0.0739497	282.65	3.32774	285.978
Winter	Mixed vegetation	2020-12-02 15:14:00	18	0.0794835	308.667	3.57676	312.244
Winter	Mixed vegetation	2020-12-02 15:29:00	18	0.146932	566.47	6.61196	573.082
Winter	Mixed vegetation	2020-12-02 15:58:00	18	0.104524	522.917	4.70357	527.621
Winter	Mixed vegetation	2020-12-02 16:13:00	18	0.243906	1184.12	10.9758	1195.09
Winter	Mixed vegetation	2020-12-02 16:42:00	18	0.213129	917.804	9.5908	927.394
Winter	Mixed vegetation	2020-12-02 16:57:00	18	0.426033	1597.93	19.1715	1617.1
Winter	Mixed vegetation	2020-12-02 17:26:00	20	0.677185	1787.43	30.4733	1817.91
Winter	Mixed vegetation	2020-12-02 17:41:00	20	0.661887	1882.42	29.7849	1912.21
Winter	Mixed vegetation	2020-12-02 18:10:00	20	0.483685	2157.87	21.7658	2179.63
Winter	Mixed vegetation	2020-12-02 18:25:00	20	0.342884	2205.6	15.4298	2221.03
Winter	Mixed vegetation	2020-12-02 18:54:00	20	0.179842	1485.49	8.09291	1493.58
Winter	Mixed vegetation	2020-12-02 19:09:00	22	0.138128	1376.32	6.21575	1382.53
Winter	Mixed vegetation	2020-12-02 19:38:00	22	0.188553	1902.12	8.48487	1910.6
Winter	Mixed vegetation	2020-12-02 19:53:00	22	0.18455	1888.68	8.30474	1896.98
Winter	Mixed vegetation	2020-12-02 20:22:00	22	0.1602	1633.67	7.20902	1640.88
Winter	Mixed vegetation	2020-12-02 20:37:00	22	0.118501	1243.64	5.33257	1248.98
Winter	Mixed vegetation	2020-12-02 21:06:00	24	0.128628	1473.38	5.78827	1479.17
Winter	Mixed vegetation	2020-12-02 21:21:00	24	0.0724217	844.314	3.25898	847.573
Winter	Mixed vegetation	2020-12-02 21:50:00	24	0.0757369	836.113	3.40816	839.521
Winter	Mixed vegetation	2020-12-02 22:05:00	24	0.133055	1587.25	5.98746	1593.24
Winter	Mixed vegetation	2020-12-02 22:34:00	24	0.154523	1875.91	6.95356	1882.86
Winter	Mixed vegetation	2020-12-02 22:49:00	24	0.113984	1125.38	5.12926	1130.51
Winter	Mixed vegetation	2020-12-02 23:04:00	2	0.118148	1366.07	5.31666	1371.39
Winter	Mixed vegetation	2020-12-02 23:33:00	2	0.0584711	822.092	2.6312	824.723
Winter	Mixed vegetation	2020-12-02 23:48:00	2	0.0800396	1111.97	3.60178	1115.57
Winter	Mixed vegetation	2020-12-03 00:17:00	2	0.106715	1431.66	4.80217	1436.46
Winter	Mixed vegetation	2020-12-03 00:32:00	2	0.0950248	1289.03	4.27612	1293.31
Winter	Mixed vegetation	2020-12-03 01:01:00	4	0.0448564	581.936	2.01854	583.955
Winter	Mixed vegetation	2020-12-03 01:16:00	4	0.0390042	497.023	1.75519	498.778
Winter	Mixed vegetation	2020-12-03 01:45:00	4	0.044908	642.56	2.02086	644.581
Winter	Mixed vegetation	2020-12-03 02:00:00	4	0.0660465	854.346	2.97209	857.318
Winter	Mixed vegetation	2020-12-03 02:29:00	4	0.114954	684.217	5.17293	689.39
Winter	Mixed vegetation	2020-12-03 02:44:00	4	0.137522	676.917	6.18847	683.105
Winter	Mixed vegetation	2020-12-03 03:13:00	6	0.0730718	373.619	3.28823	376.908
Winter	Mixed vegetation	2020-12-03 03:28:00	6	0.123324	750.707	5.5496	756.256
Winter	Mixed vegetation	2020-12-03 03:57:00	6	0.142513	753.819	6.4131	760.232
Winter	Mixed vegetation	2020-12-03 04:12:00	6	0.140859	535.632	6.33868	541.971
Winter	Mixed vegetation	2020-12-03 04:41:00	6	0.0988345	359.872	4.44755	364.32
Winter	Mixed vegetation	2020-12-03 04:56:00	6	0.146364	584.863	6.58636	591.449
Winter	Mixed vegetation	2020-12-03 05:25:00	8	0.132845	536.653	5.97803	542.631
Winter	Mixed vegetation	2020-12-03 05:40:00	8	0.179325	685.486	8.06964	693.555
Winter	Mixed vegetation	2020-12-03 06:09:00	8	0.124392	486.239	5.59766	491.836
Winter	Mixed vegetation	2020-12-03 06:24:00	8	0.0978192	384.365	4.40186	388.767
Winter	Mixed vegetation	2020-12-03 06:53:00	8	0.146742	645.784	6.60338	652.387
Winter	Mixed vegetation	2020-12-03 07:08:00	10	0.28539	1210.31	12.8426	1223.16
Winter	Bare sediments	2020-12-03 07:37:00	10	0.484207	1995.57	21.7893	2017.36
Winter	Bare sediments	2020-12-03 07:52:00	10	0.147911	599.698	6.65599	606.354
Winter	Bare sediments	2020-12-03 08:21:00	10	0.0528697	292.955	2.37914	295.334
Winter	Bare sediments	2020-12-03 08:36:00	10	0.0215811	292.633	0.97115	293.604
Winter	Bare sediments	2020-12-03 09:05:00	12	0.0207587	240.787	0.934139	241.721
Winter	Bare sediments	2020-12-03 09:20:00	12	0.0557663	532.21	2.50948	534.72
Winter	Bare sediments	2020-12-03 09:49:00	12	0.0655771	606.284	2.95097	609.235
Winter	Bare sediments	2020-12-03 10:04:00	12	0.0269722	248.1	1.21375	249.314
Winter	Bare sediments	2020-12-03 10:19:00	12	0.0205316	181.613	0.92392	182.537
Winter	Bare sediments	2020-12-03 10:48:00	12	0.0386179	352.662	1.73781	354.399
Winter	Bare sediments	2020-12-03 11:03:00	14	0.0227904	203.13	1.02557	204.155
Winter	Bare sediments	2020-12-03 11:32:00	14	0.115318	1075.54	5.1893	1080.73
Winter	Bare sediments	2020-12-03 11:47:00	14	0.0649467	600.045	2.9226	602.967
Winter	Bare sediments	2020-12-03 12:17:00	14	0.128923	1174.64	5.80152	1180.44
Winter	Bare sediments	2020-12-03 12:32:00	14	0.188689	1699.71	8.491	1708.2
Winter	Bare sediments	2020-12-03 13:01:00	16	0.196324	1843.23	8.8346	1852.06
Winter	Bare sediments	2020-12-03 13:16:00	16	0.133274	1252.5	5.99733	1258.5
Winter	Bare sediments	2020-12-03 13:45:00	16	0.111484	1047.91	5.01678	1052.93
Winter	Bare sediments	2020-12-03 14:00:00	16	0.111051	1082.64	4.99729	1087.64
Winter	Bare sediments	2020-12-03 14:29:00	16	0.0440567	491.938	1.98255	493.921
Winter	Bare sediments	2020-12-03 14:44:00	16	0.0302435	359.568	1.36096	360.929
Winter	Bare sediments	2020-12-03 15:13:00	18	0.0199842	211.652	0.899287	212.551
Winter	Bare sediments	2020-12-03 15:28:00	18	0.0488433	523.887	2.19795	526.085
Winter	Bare sediments	2020-12-03 15:57:00	18	0.0323513	360.909	1.45581	362.365
Winter	Bare sediments	2020-12-03 16:12:00	18	0.0163958	187.977	0.737813	188.715
Winter	Bare sediments	2020-12-03 16:41:00	18	0.0140201	156.225	0.630904	156.856
Winter	Bare sediments	2020-12-03 16:56:00	18	0.0148574	168.55	0.668584	169.218
Winter	Bare sediments	2020-12-03 17:25:00	20	0.0154986	184.797	0.697437	185.494
Winter	Bare sediments	2020-12-03 17:40:00	20	0.0123076	140.422	0.553842	140.976
Winter	Bare sediments	2020-12-03 18:09:00	20	0.0133679	142.4	0.601555	143.002
Winter	Bare sediments	2020-12-03 18:24:00	20	0.0136378	134.058	0.613703	134.672
Winter	Bare sediments	2020-12-03 18:53:00	20	0.0145248	142.866	0.653615	143.519
Winter	Bare sediments	2020-12-03 19:08:00	22	0.0061473	61.6788	0.276629	61.9555
Winter	Bare sediments	2020-12-03 19:37:00	22	0.00587756	54.1227	0.26449	54.3872
Winter	Bare sediments	2020-12-03 19:52:00	22	0.00896751	71.9142	0.403538	72.3178
Winter	Bare sediments	2020-12-03 20:21:00	22	0.0100485	78.0316	0.452183	78.4838
Winter	Bare sediments	2020-12-03 20:36:00	22	0.00830903	57.3335	0.373906	57.7074
Winter	Bare sediments	2020-12-03 21:05:00	24	0.0167841	111.382	0.755286	112.137
Winter	Bare sediments	2020-12-03 21:20:00	24	0.00935307	65.1357	0.420888	65.5566
Winter	Bare sediments	2020-12-03 21:35:00	24	0.00766582	51.9899	0.344962	52.3349
Winter	Bare sediments	2020-12-03 22:04:00	24	0.00662155	44.988	0.29797	45.286
Winter	Bare sediments	2020-12-03 22:19:00	24	0.00527262	33.5242	0.237268	33.7615
Winter	Bare sediments	2020-12-03 22:48:00	24	0.0111152	66.8318	0.500184	67.332
Winter	Bare sediments	2020-12-03 23:03:00	2	0.0156739	97.682	0.705326	98.3874
Winter	Bare sediments	2020-12-03 23:32:00	2	0.0323417	209.763	1.45537	211.218
Winter	Bare sediments	2020-12-04 05:31:00	8	0.0304641	179.036	1.37088	180.406
Winter	Bare sediments	2020-12-04 05:46:00	8	0.0182175	106.536	0.819786	107.356
Winter	Bare sediments	2020-12-04 06:15:00	8	0.0261315	138.286	1.17592	139.462
Winter	Bare sediments	2020-12-04 06:30:00	8	0.0276067	130.301	1.2423	131.543
Winter	Bare sediments	2020-12-04 06:59:00	8	0.0144198	75.814	0.648892	76.4629
Winter	Bare sediments	2020-12-04 07:14:00	10	0.0192594	111.538	0.866675	112.405
Winter	Bare sediments	2020-12-04 07:43:00	10	0.016269	87.6994	0.732105	88.4315
Winter	Bare sediments	2020-12-04 07:58:00	10	0.0205638	107.614	0.92537	108.54
Winter	Macroalgae	2020-12-04 08:27:00	10	0.0204155	98.6891	0.918697	99.6078
Winter	Macroalgae	2020-12-04 08:42:00	10	0.0218788	83.3894	0.984545	84.374
Winter	Macroalgae	2020-12-04 09:11:00	12	0.0269222	100.416	1.2115	101.628
Winter	Macroalgae	2020-12-04 09:26:00	12	0.0247769	93.122	1.11496	94.237
Winter	Macroalgae	2020-12-04 09:55:00	12	0.0249591	83.2185	1.12316	84.3417
Winter	Macroalgae	2020-12-04 10:10:00	12	0.0303926	91.0147	1.36767	92.3823
Winter	Macroalgae	2020-12-04 10:39:00	12	0.030274	91.6093	1.36233	92.9716
Winter	Macroalgae	2020-12-04 10:54:00	12	0.0209018	60.9298	0.940579	61.8704
Winter	Macroalgae	2020-12-04 11:23:00	14	0.0123761	36.4752	0.556925	37.0321
Winter	Macroalgae	2020-12-04 11:38:00	14	0.0078383	21.9354	0.352723	22.2881
Winter	Macroalgae	2020-12-04 12:07:00	14	0.00795878	19.5981	0.358145	19.9562
Winter	Macroalgae	2020-12-04 12:22:00	14	0.00626217	18.4363	0.281798	18.7181
Winter	Macroalgae	2020-12-04 12:51:00	14	0.00645292	18.6195	0.290381	18.9099
Winter	Macroalgae	2020-12-04 13:06:00	16	0.00678054	16.6016	0.305124	16.9067
Winter	Macroalgae	2020-12-04 13:21:00	16	0.00617099	17.4657	0.277695	17.7434
Winter	Macroalgae	2020-12-04 13:50:00	16	0.0103561	31.1393	0.466026	31.6053
Winter	Macroalgae	2020-12-04 14:05:00	16	0.0106633	36.0536	0.479848	36.5334
Winter	Macroalgae	2020-12-04 14:34:00	16	0.00489893	21.0411	0.220452	21.2615
Winter	Macroalgae	2020-12-04 14:49:00	16	0.0061042	25.2334	0.274689	25.508
Winter	Macroalgae	2020-12-04 15:18:00	18	0.00283789	12.9561	0.127705	13.0838
Winter	Macroalgae	2020-12-04 15:33:00	18	0.00491004	22.9931	0.220952	23.214
Winter	Macroalgae	2020-12-04 16:02:00	18	0.0134282	58.6174	0.604267	59.2216
Winter	Macroalgae	2020-12-04 16:17:00	18	0.0193105	75.6845	0.868973	76.5534
Winter	Macroalgae	2020-12-04 16:46:00	18	0.0467972	216.868	2.10588	218.974
Winter	Macroalgae	2020-12-04 17:01:00	20	0.068812	312.796	3.09654	315.892
Winter	Macroalgae	2020-12-04 17:30:00	20	0.0716319	344.758	3.22344	347.982
Winter	Macroalgae	2020-12-04 17:45:00	20	0.0858284	443.797	3.86228	447.66
Winter	Macroalgae	2020-12-04 18:14:00	20	0.144561	734.494	6.50523	740.999
Winter	Macroalgae	2020-12-04 18:29:00	20	0.119475	638.356	5.3764	643.733
Winter	Macroalgae	2020-12-04 18:58:00	20	0.0800342	445.657	3.60154	449.258
Winter	Macroalgae	2020-12-04 19:13:00	22	0.109163	629.507	4.91231	634.419
Winter	Macroalgae	2020-12-04 19:42:00	22	0.10748	734.16	4.83659	738.997
Winter	Macroalgae	2020-12-04 19:57:00	22	0.0790482	610.286	3.55717	613.843
Winter	Macroalgae	2020-12-04 20:26:00	22	0.0854444	699.102	3.845	702.947
Winter	Macroalgae	2020-12-04 20:41:00	22	0.0803402	693.251	3.61531	696.866
Winter	Macroalgae	2020-12-04 21:10:00	24	0.0329885	276.385	1.48448	277.869
Winter	Macroalgae	2020-12-04 21:25:00	24	0.0252408	193.549	1.13584	194.685
Winter	Macroalgae	2020-12-04 21:54:00	24	0.0222853	179.318	1.00284	180.321
Winter	Macroalgae	2020-12-04 22:09:00	24	0.0329366	245.688	1.48214	247.17
Winter	Macroalgae	2020-12-04 22:38:00	24	0.035411	212.791	1.59349	214.384
Winter	Macroalgae	2020-12-04 22:53:00	24	0.0345695	191.695	1.55563	193.251
Winter	Macroalgae	2020-12-04 23:22:00	2	0.0320208	180.109	1.44094	181.55
Winter	Macroalgae	2020-12-04 23:37:00	2	0.0345976	185.661	1.55689	187.218
Winter	Macroalgae	2020-12-05 00:06:00	2	0.050024	263.109	2.25108	265.36
Winter	Macroalgae	2020-12-05 00:21:00	2	0.112329	544.867	5.05479	549.922
Winter	Macroalgae	2020-12-05 00:36:00	2	0.0984266	479.739	4.4292	484.168
Winter	Macroalgae	2020-12-05 01:05:00	4	0.0361378	183.932	1.6262	185.558
Winter	Macroalgae	2020-12-05 01:20:00	4	0.0390071	173.349	1.75532	175.104
Winter	Macroalgae	2020-12-05 01:50:00	4	0.050438	205.651	2.26971	207.92
Winter	Macroalgae	2020-12-05 02:05:00	4	0.0438929	177.532	1.97518	179.507
Winter	Macroalgae	2020-12-05 02:34:00	4	0.0515407	199.313	2.31933	201.632
Winter	Macroalgae	2020-12-05 02:49:00	4	0.0432912	172.212	1.94811	174.16
Winter	Macroalgae	2020-12-05 03:18:00	6	0.0375811	152.569	1.69115	154.26
Winter	Macroalgae	2020-12-05 03:33:00	6	0.0284602	117.77	1.28071	119.051
Winter	Macroalgae	2020-12-05 04:02:00	6	0.0357994	154.303	1.61097	155.914
Winter	Macroalgae	2020-12-05 04:17:00	6	0.0324437	139.446	1.45997	140.906
Winter	Macroalgae	2020-12-05 04:46:00	6	0.0283575	120.02	1.27609	121.296
Winter	Macroalgae	2020-12-05 05:01:00	8	0.0217175	90.7441	0.977287	91.7214
Winter	Macroalgae	2020-12-05 05:30:00	8	0.0297962	122.21	1.34083	123.551
Winter	Macroalgae	2020-12-05 05:45:00	8	0.0343594	142.135	1.54617	143.681
Winter	Macroalgae	2020-12-05 06:14:00	8	0.0324051	133.329	1.45823	134.787
Winter	Macroalgae	2020-12-05 06:29:00	8	0.0218802	89.5178	0.984609	90.5024
Winter	Macroalgae	2020-12-05 06:58:00	8	0.0347956	138.821	1.5658	140.387
Winter	Macroalgae	2020-12-05 07:13:00	10	0.0253006	94.6818	1.13853	95.8204
Winter	Macroalgae	2020-12-05 07:42:00	10	0.0257832	89.0926	1.16024	90.2529
Winter	Macroalgae	2020-12-05 07:57:00	10	0.0277707	95.086	1.24968	96.3357
Winter	Macroalgae	2020-12-05 08:26:00	10	0.0250689	85.9962	1.1281	87.1243
Winter	Macroalgae	2020-12-05 08:41:00	10	0.0204268	73.1429	0.919205	74.0621
Winter	Macroalgae	2020-12-05 09:10:00	12	0.0272709	99.309	1.22719	100.536
Winter	Macroalgae	2020-12-05 09:25:00	12	0.028545	86.9854	1.28452	88.27
Winter	Macroalgae	2020-12-05 09:54:00	12	0.00857927	22.9418	0.386067	23.3279
Winter	Macroalgae	2020-12-05 10:09:00	12	0.00626276	15.4787	0.281824	15.7605
Winter	Macroalgae	2020-12-05 10:38:00	12	0.00777692	16.4454	0.349962	16.7953
Winter	Mixed vegetation	2020-12-05 10:53:00	12	0.0114913	23.8459	0.517109	24.363
Winter	Mixed vegetation	2020-12-05 11:22:00	14	0.0254192	53.9328	1.14386	55.0767
Winter	Mixed vegetation	2020-12-05 11:37:00	14	0.0375522	98.4526	1.68985	100.142
Winter	Mixed vegetation	2020-12-05 11:52:00	14	0.0342647	93.2705	1.54191	94.8124
Winter	Mixed vegetation	2020-12-05 12:21:00	14	0.0373306	69.3059	1.67988	70.9858
Winter	Mixed vegetation	2020-12-05 12:36:00	14	0.00766359	12.921	0.344862	13.2659
Winter	Mixed vegetation	2020-12-05 13:05:00	16	0.00486518	9.06111	0.218933	9.28004
Winter	Mixed vegetation	2020-12-05 13:20:00	16	0.00536553	9.67122	0.241449	9.91267
Winter	Mixed vegetation	2020-12-05 13:49:00	16	0.00453602	7.74163	0.204121	7.94575
Winter	Mixed vegetation	2020-12-05 14:04:00	16	0.00337633	5.96118	0.151935	6.11312
Winter	Mixed vegetation	2020-12-05 14:33:00	16	0.00510781	10.5889	0.229851	10.8187
Winter	Mixed vegetation	2020-12-05 14:48:00	16	0.00580155	13.0445	0.26107	13.3056
Winter	Mixed vegetation	2020-12-05 15:17:00	18	0.00686258	15.8108	0.308816	16.1196
Winter	Mixed vegetation	2020-12-05 15:32:00	18	0.00677685	17.8724	0.304958	18.1774
[truncated: 111 more rows]

## Sheet: Figure 3a O2
Habitat type	Month	Sediment depth (cm)	Avg. O2 (umol/L)	Std. Error O2 (umol/L)
Bare sediments	August	-0.11	273.209	3.14835
Bare sediments	August	-0.1	273.457	2.84558
Bare sediments	August	-0.09	275.078	4.61506
Bare sediments	August	-0.08	281.22	9.27132
Bare sediments	August	-0.07	286.078	14.5278
Bare sediments	August	-0.06	288.687	15.5825
Bare sediments	August	-0.05	291.955	14.5038
Bare sediments	August	-0.04	298.168	17.7362
Bare sediments	August	-0.03	300.484	22.0899
Bare sediments	August	-0.02	301.627	20.5686
Bare sediments	August	-0.01	291.423	18.9222
Bare sediments	August	0	246.673	25.447
Bare sediments	August	0.01	183.852	26.4126
Bare sediments	August	0.02	130.47	25.9519
Bare sediments	August	0.03	90.6888	30.05
Bare sediments	August	0.04	59.3416	30.1951
Bare sediments	August	0.05	32.191	21.9169
Bare sediments	August	0.06	15.3865	12.0684
Bare sediments	August	0.07	7.91899	6.49973
Bare sediments	August	0.08	3.95344	2.94929
Bare sediments	August	0.09	1.7824	0.828826
Bare sediments	August	0.1	1.00766	0.286928
Bare sediments	August	0.11	0.397918	0.397918
Bare sediments	August	0.12	0.233191	0.233191
Bare sediments	August	0.13	0.121486	0.121486
Bare sediments	August	0.14	0.0815913	0.0815913
Bare sediments	August	0.15	0.240656	0.240656
Mixed vegetation	August	-0.11	259.008	2.18095
Mixed vegetation	August	-0.1	260.498	2.33928
Mixed vegetation	August	-0.09	260.755	2.08998
Mixed vegetation	August	-0.08	263.47	0.974548
Mixed vegetation	August	-0.07	263.532	1.73236
Mixed vegetation	August	-0.06	261.969	2.05941
Mixed vegetation	August	-0.05	262.296	2.24466
Mixed vegetation	August	-0.04	262.791	2.21156
Mixed vegetation	August	-0.03	262.179	2.92449
Mixed vegetation	August	-0.02	261.243	3.68397
Mixed vegetation	August	-0.01	257.825	3.92353
Mixed vegetation	August	0	249.647	5.2382
Mixed vegetation	August	0.01	232.641	9.00893
Mixed vegetation	August	0.02	204.59	13.0214
Mixed vegetation	August	0.03	164.985	12.0626
Mixed vegetation	August	0.04	127.436	5.15915
Mixed vegetation	August	0.05	89.9783	3.75352
Mixed vegetation	August	0.06	55.0445	4.44444
Mixed vegetation	August	0.07	27.0076	3.57639
Mixed vegetation	August	0.08	9.5445	2.23293
Mixed vegetation	August	0.09	2.72685	0.54219
Mixed vegetation	August	0.1	1.21567	0.476155
Mixed vegetation	August	0.11	0.939127	0.457981
Mixed vegetation	August	0.12	0.913844	0.428001
Mixed vegetation	August	0.13	0.650788	0.468298
Mixed vegetation	August	0.14	0.796161	0.446803
Mixed vegetation	August	0.15	0.629328	0.470781
Mixed vegetation	August	0.16	0.530306	0.35872
Mixed vegetation	August	0.17	0.412066	0.305305
Mixed vegetation	August	0.18	0.319165	0.319165
Macroalgae	August	-0.11	268.87	0.373988
Macroalgae	August	-0.1	269.159	0.663625
Macroalgae	August	-0.09	269.831	1.00126
Macroalgae	August	-0.08	270.841	0.378641
Macroalgae	August	-0.07	271.465	0.677223
Macroalgae	August	-0.06	272.692	0.995192
Macroalgae	August	-0.05	275.068	0.882253
Macroalgae	August	-0.04	278.346	1.89211
Macroalgae	August	-0.03	278.69	0.581574
Macroalgae	August	-0.02	275.516	2.19962
Macroalgae	August	-0.01	268.89	4.13974
Macroalgae	August	0	256.019	5.42169
Macroalgae	August	0.01	236.216	7.06182
Macroalgae	August	0.02	210.252	7.51327
Macroalgae	August	0.03	177.605	7.64486
Macroalgae	August	0.04	140.844	8.54635
Macroalgae	August	0.05	103.703	7.50562
Macroalgae	August	0.06	72.0379	6.28371
Macroalgae	August	0.07	43.8647	5.33439
Macroalgae	August	0.08	21.4799	3.5705
Macroalgae	August	0.09	8.05514	2.11096
Macroalgae	August	0.1	1.89565	0.729584
Macroalgae	August	0.11	0.500615	0.24508
Macroalgae	August	0.12	-0.371408	0.0412966
Macroalgae	August	0.13	-0.218263	0.328608
Macroalgae	August	0.14	-0.119684	0.080783
Macroalgae	August	0.15	-0.377585	0.0386079

## Sheet: Figure 3a OC
Habitat type	Month	Sediment depth (cm)	Orgaic carbon content (%)
Bare sediments	Aug	0.5	14.95
Bare sediments	Aug	1.5	15.49
Bare sediments	Aug	2.5	12.84
Bare sediments	Aug	3.5	8.67
Bare sediments	Aug	4.5	5.51
Bare sediments	Aug	5.5	4.92
Bare sediments	Aug	6.5	4.04
Bare sediments	Aug	7.5	2.79
Bare sediments	Aug	8.5	1.74
Bare sediments	Aug	9.5	2.16
Mixed vegetation	Aug	0.5	7.41
Mixed vegetation	Aug	1.5	3.35
Mixed vegetation	Aug	2.5	3.17
Mixed vegetation	Aug	3.5	3.14
Mixed vegetation	Aug	4.5	2.32
Mixed vegetation	Aug	5.5	2.63
Mixed vegetation	Aug	6.5	3.67
Mixed vegetation	Aug	8.5	3.87
Mixed vegetation	Aug	9.5	3.89
Mixed vegetation	Aug	11.5	4.25
Mixed vegetation	Aug	13.5	4.28
Mixed vegetation	Aug	15.5	4.47
Mixed vegetation	Aug	17.5	4.69
Mixed vegetation	Aug	19.5	4.84
Mixed vegetation	Aug	21.5	4.11
Mixed vegetation	Aug	23.5	4.03
Mixed vegetation	Aug	25.5	3.89
Mixed vegetation	Aug	27.5	4.15
Mixed vegetation	Aug	29.5	4.34
Macroalgae	Aug	0.5	1.91
Macroalgae	Aug	1.5	1.56
Macroalgae	Aug	2.5	1.25
Macroalgae	Aug	3.5	2.06
Macroalgae	Aug	4.5	1.69
Macroalgae	Aug	5.5	2.21
Macroalgae	Aug	6.5	2.31
Macroalgae	Aug	7.5	2.98
Macroalgae	Aug	8.5	4.18
Macroalgae	Aug	9.5	3.93
Macroalgae	Aug	11.5	4.16
Macroalgae	Aug	13.5	4.06
Macroalgae	Aug	15.5	4.21
Macroalgae	Aug	17.5	4
Macroalgae	Aug	19.5	4.41
Macroalgae	Aug	21.5	4.33
Macroalgae	Aug	23.5	4.57
Macroalgae	Aug	25.5	4.48
Macroalgae	Aug	27.5	4.25
Macroalgae	Aug	29.5	4.29

## Sheet: Table S1
Season	Habitat type	Timestamp	CH4 flux (mg CH4 m2 d-1)	CO2 flux (mg CO2 m2 d-1)	CO2-eq. CH4 (mg CO2-eq. m2 d-1) SGWP 100	GHG balance (mg CO2-eq. m2 d-1) SGWP 100
Spring	Bare sediments	2020-05-18 15:14:00	0.331295	-47.4485	14.9083	-32.5402
Spring	Bare sediments	2020-05-18 15:29:00	0.054176	-13.2509	2.43792	-10.813
Spring	Bare sediments	2020-05-18 15:57:00	0.372625	-125.282	16.7681	-108.514
Spring	Bare sediments	2020-05-18 16:12:00	0.534986	-176.365	24.0743	-152.291
Spring	Bare sediments	2020-05-18 16:41:00	0.0455744	-13.4504	2.05085	-11.3995
Spring	Bare sediments	2020-05-18 16:56:00	0.0165901	-4.90443	0.746553	-4.15788
Spring	Bare sediments	2020-05-18 17:24:00	0.0164127	-5.1328	0.738569	-4.39423
Spring	Bare sediments	2020-05-18 17:39:00	0.00494703	-1.67303	0.222617	-1.45041
Spring	Bare sediments	2020-05-18 18:07:00	0.00824835	-2.69149	0.371176	-2.32031
Spring	Bare sediments	2020-05-18 18:22:00	0.0271409	-7.39888	1.22134	-6.17755
Spring	Bare sediments	2020-05-18 18:50:00	0.0182723	-6.65306	0.822253	-5.83081
Spring	Bare sediments	2020-05-18 19:05:00	0.0327021	-11.4965	1.4716	-10.0249
Spring	Bare sediments	2020-05-18 19:33:00	0.017624	-5.55532	0.79308	-4.76224
Spring	Bare sediments	2020-05-18 19:48:00	0.00838466	-3.24656	0.37731	-2.86925
Spring	Bare sediments	2020-05-18 20:16:00	0.0103098	-3.6769	0.46394	-3.21296
Spring	Bare sediments	2020-05-18 20:31:00	0.0206547	-5.18023	0.92946	-4.25078
Spring	Bare sediments	2020-05-18 20:59:00	0.0166351	-3.04092	0.748581	-2.29234
Spring	Bare sediments	2020-05-18 21:14:00	0.0334847	-5.08847	1.50681	-3.58166
Spring	Bare sediments	2020-05-18 21:29:00	0.0424966	-5.97925	1.91235	-4.0669
Spring	Bare sediments	2020-05-18 21:57:00	0.0252123	-3.89947	1.13455	-2.76492
Spring	Bare sediments	2020-05-18 22:12:00	0.0172774	-3.14332	0.777485	-2.36583
Spring	Bare sediments	2020-05-18 22:40:00	0.00700813	-1.34524	0.315366	-1.02987
Spring	Bare sediments	2020-05-18 22:55:00	0.00466937	-0.647506	0.210122	-0.437384
Spring	Bare sediments	2020-05-18 23:23:00	0.0122224	-2.12202	0.550009	-1.57201
Spring	Bare sediments	2020-05-18 23:38:00	0.00411001	-0.627843	0.18495	-0.442893
Spring	Bare sediments	2020-05-19 00:06:00	0.00656978	-0.49234	0.29564	-0.1967
Spring	Bare sediments	2020-05-19 00:21:00	0.0100074	-0.742014	0.450334	-0.29168
Spring	Bare sediments	2020-05-19 00:49:00	0.00714473	0.195678	0.321513	0.517191
Spring	Bare sediments	2020-05-19 01:04:00	0.00948687	1.17346	0.426909	1.60037
Spring	Bare sediments	2020-05-19 01:32:00	0.0255998	5.357	1.15199	6.50899
Spring	Bare sediments	2020-05-19 01:47:00	0.0097841	2.29325	0.440284	2.73353
Spring	Bare sediments	2020-05-19 02:15:00	0.0140404	3.16438	0.631818	3.7962
Spring	Bare sediments	2020-05-19 02:30:00	0.00440229	0.80006	0.198103	0.998163
Spring	Bare sediments	2020-05-19 02:45:00	0.0122427	3.46492	0.55092	4.01584
Spring	Bare sediments	2020-05-19 03:13:00	0.00562178	1.75156	0.25298	2.00454
Spring	Bare sediments	2020-05-19 04:35:00	0.0210249	7.72501	0.946121	8.67114
Spring	Bare sediments	2020-05-19 04:50:00	0.0661473	27.0176	2.97663	29.9943
Spring	Bare sediments	2020-05-19 05:18:00	0.129475	54.5003	5.82639	60.3267
Spring	Bare sediments	2020-05-19 05:33:00	0.0636601	27.6465	2.8647	30.5112
Spring	Bare sediments	2020-05-19 06:01:00	0.0852928	14.6333	3.83817	18.4715
Spring	Bare sediments	2020-05-19 06:16:00	0.0591254	-2.47105	2.66064	0.189591
Spring	Bare sediments	2020-05-19 06:44:00	0.0731725	-1.09823	3.29276	2.19453
Spring	Bare sediments	2020-05-19 06:59:00	0.0773859	1.58868	3.48237	5.07104
Spring	Bare sediments	2020-05-19 07:14:00	0.0662678	2.54291	2.98205	5.52496
Spring	Bare sediments	2020-05-19 07:42:00	0.0634243	-2.7904	2.8541	0.0636933
Spring	Bare sediments	2020-05-19 07:57:00	0.089081	-2.17246	4.00864	1.83618
Spring	Bare sediments	2020-05-19 08:25:00	0.177302	28.8363	7.9786	36.8149
Spring	Bare sediments	2020-05-19 08:41:00	0.204333	51.9961	9.19498	61.191
Spring	Bare sediments	2020-05-19 09:09:00	0.28455	41.8486	12.8048	54.6533
Spring	Bare sediments	2020-05-19 09:24:00	0.108368	9.34686	4.87658	14.2234
Spring	Bare sediments	2020-05-19 09:52:00	0.284289	21.4133	12.793	34.2064
Spring	Bare sediments	2020-05-19 10:07:00	0.217675	15.918	9.79538	25.7134
Spring	Bare sediments	2020-05-19 10:35:00	0.253032	-0.909505	11.3864	10.4769
Spring	Bare sediments	2020-05-19 10:50:00	0.432798	-41.9119	19.4759	-22.436
Spring	Bare sediments	2020-05-19 11:18:00	0.128506	-7.6021	5.78278	-1.81932
Spring	Bare sediments	2020-05-19 11:33:00	0.12713	-5.95248	5.72085	-0.231633
Spring	Bare sediments	2020-05-19 12:01:00	0.558978	-19.0066	25.154	6.14743
Spring	Bare sediments	2020-05-19 12:16:00	0.396181	-4.69105	17.8281	13.1371
Spring	Bare sediments	2020-05-19 12:31:00	0.387075	-14.924	17.4184	2.49442
Spring	Bare sediments	2020-05-19 12:59:00	0.270875	-39.9625	12.1894	-27.7731
Spring	Bare sediments	2020-05-19 13:14:00	0.265924	-45.391	11.9666	-33.4244
Spring	Bare sediments	2020-05-19 13:42:00	0.299527	-53.7467	13.4787	-40.268
Spring	Bare sediments	2020-05-19 13:57:00	0.144399	-26.2197	6.49793	-19.7218
Spring	Bare sediments	2020-05-19 14:25:00	0.425332	-87.6697	19.1399	-68.5298
Spring	Macroalgae	2020-05-19 14:41:00	0.557098	-287.987	25.0694	-262.918
Spring	Macroalgae	2020-05-19 15:09:00	0.711266	-363.857	32.007	-331.85
Spring	Macroalgae	2020-05-19 15:24:00	0.260827	-116.878	11.7372	-105.141
Spring	Macroalgae	2020-05-19 15:52:00	0.0631795	-29.8108	2.84308	-26.9677
Spring	Macroalgae	2020-05-19 16:07:00	0.0453568	-30.4651	2.04106	-28.4241
Spring	Macroalgae	2020-05-19 16:35:00	0.051713	-33.5807	2.32708	-31.2536
Spring	Macroalgae	2020-05-19 16:50:00	0.0740814	-46.6226	3.33366	-43.289
Spring	Macroalgae	2020-05-19 17:18:00	0.0605713	-38.6739	2.72571	-35.9482
Spring	Macroalgae	2020-05-19 17:33:00	0.0525258	-32.3751	2.36366	-30.0115
Spring	Macroalgae	2020-05-19 18:01:00	0.0564387	-33.4947	2.53974	-30.955
Spring	Macroalgae	2020-05-19 18:16:00	0.0564697	-31.8951	2.54114	-29.3539
Spring	Macroalgae	2020-05-19 18:31:00	0.0390314	-23.9444	1.75641	-22.188
Spring	Macroalgae	2020-05-19 18:59:00	0.025742	-15.06	1.15839	-13.9016
Spring	Macroalgae	2020-05-19 19:14:00	0.0456043	-28.6503	2.0522	-26.5981
Spring	Macroalgae	2020-05-19 19:42:00	0.0233358	-12.9112	1.05011	-11.8611
Spring	Macroalgae	2020-05-19 20:00:00	0.0116662	-6.17909	0.524979	-5.65411
Spring	Macroalgae	2020-05-19 20:43:00	0.00612854	-3.4051	0.275784	-3.12932
Spring	Macroalgae	2020-05-19 21:11:00	0.0725745	-41.3585	3.26585	-38.0927
Spring	Macroalgae	2020-05-19 21:26:00	0.0175361	-9.93615	0.789124	-9.14703
Spring	Macroalgae	2020-05-19 21:54:00	0.0229162	-12.2069	1.03123	-11.1756
Spring	Macroalgae	2020-05-19 22:09:00	0.0205417	-11.0034	0.924375	-10.0791
Spring	Macroalgae	2020-05-19 22:37:00	0.0139936	-7.46389	0.629712	-6.83418
Spring	Macroalgae	2020-05-19 22:52:00	0.0150908	-7.63956	0.679088	-6.96047
Spring	Macroalgae	2020-05-19 23:20:00	0.0176811	-9.05354	0.795649	-8.25789
Spring	Macroalgae	2020-05-19 23:35:00	0.0175923	-8.41206	0.791655	-7.62041
Spring	Macroalgae	2020-05-20 00:03:00	0.00935477	-5.02569	0.420965	-4.60472
Spring	Macroalgae	2020-05-20 00:18:00	0.00932895	-5.5041	0.419803	-5.08429
Spring	Macroalgae	2020-05-20 00:46:00	0.0324798	-18.1183	1.46159	-16.6567
Spring	Macroalgae	2020-05-20 01:01:00	0.0435924	-23.3787	1.96166	-21.4171
Spring	Macroalgae	2020-05-20 01:16:00	0.0497901	-26.1602	2.24055	-23.9196
Spring	Macroalgae	2020-05-20 01:44:00	0.0219092	-10.3072	0.985912	-9.32128
Spring	Macroalgae	2020-05-20 01:59:00	0.00920648	-4.20632	0.414292	-3.79202
Spring	Macroalgae	2020-05-20 02:27:00	0.0166482	-6.93043	0.749167	-6.18126
Spring	Macroalgae	2020-05-20 02:42:00	0.00715308	-3.03587	0.321889	-2.71399
Spring	Macroalgae	2020-05-20 03:10:00	0.0208687	-9.34111	0.939092	-8.40202
Spring	Macroalgae	2020-05-20 03:25:00	0.0478977	-20.7545	2.1554	-18.5991
Spring	Macroalgae	2020-05-20 03:53:00	0.0456361	-16.5035	2.05362	-14.4499
Spring	Macroalgae	2020-05-20 04:08:00	0.0416471	-13.8692	1.87412	-11.995
Spring	Macroalgae	2020-05-20 04:36:00	0.0513669	-20.0037	2.31151	-17.6922
Spring	Macroalgae	2020-05-20 04:51:00	0.0488834	-18.9402	2.19975	-16.7404
Spring	Macroalgae	2020-05-20 05:19:00	0.0344627	-13.4993	1.55082	-11.9484
Spring	Macroalgae	2020-05-20 05:34:00	0.0504407	-16.7545	2.26983	-14.4847
Spring	Macroalgae	2020-05-20 06:03:00	0.0394827	-15.3901	1.77672	-13.6133
Spring	Macroalgae	2020-05-20 06:18:00	0.0521735	-36.7541	2.34781	-34.4063
Spring	Macroalgae	2020-05-20 06:33:00	0.0507779	-43.2253	2.285	-40.9403
Spring	Macroalgae	2020-05-20 07:01:00	0.0731352	-67.3002	3.29108	-64.0091
Spring	Macroalgae	2020-05-20 07:16:00	0.0882891	-62.7769	3.97301	-58.8039
Spring	Macroalgae	2020-05-20 07:44:00	0.163632	-85.8619	7.36342	-78.4985
Spring	Macroalgae	2020-05-20 07:59:00	0.0991883	-40.2951	4.46347	-35.8317
Spring	Macroalgae	2020-05-20 08:27:00	0.280042	-99.3423	12.6019	-86.7404
Spring	Macroalgae	2020-05-20 08:42:00	0.265644	-68.6617	11.954	-56.7077
Spring	Macroalgae	2020-05-20 09:10:00	0.296831	-121.783	13.3574	-108.426
Spring	Macroalgae	2020-05-20 09:25:00	0.185803	-95.6853	8.36113	-87.3242
Spring	Macroalgae	2020-05-20 09:53:00	0.253388	-143.43	11.4025	-132.028
Spring	Macroalgae	2020-05-20 10:08:00	0.170199	-116.097	7.65897	-108.438
Spring	Macroalgae	2020-05-20 10:36:00	0.168322	-118.433	7.57447	-110.858
Spring	Macroalgae	2020-05-20 10:51:00	0.178954	-126.251	8.05292	-118.198
Spring	Macroalgae	2020-05-20 11:19:00	0.121244	-78.1216	5.45597	-72.6657
Spring	Macroalgae	2020-05-20 11:34:00	0.167368	-127.024	7.53155	-119.492
Spring	Macroalgae	2020-05-20 11:49:00	0.117711	-95.6651	5.29698	-90.3681
Spring	Macroalgae	2020-05-20 12:17:00	0.157942	-125.857	7.10739	-118.75
Spring	Macroalgae	2020-05-20 12:32:00	0.0891838	-62.2346	4.01327	-58.2213
Spring	Macroalgae	2020-05-20 13:00:00	0.169699	-124.563	7.63645	-116.927
Spring	Macroalgae	2020-05-20 13:15:00	0.0364396	-27.6447	1.63978	-26.0049
Spring	Mixed vegetation	2020-05-20 13:43:00	0.0931414	-66.0822	4.19136	-61.8908
Spring	Mixed vegetation	2020-05-20 13:58:00	0.246708	-160.837	11.1019	-149.735
Spring	Mixed vegetation	2020-05-20 14:26:00	0.306037	-230.626	13.7717	-216.854
Spring	Mixed vegetation	2020-05-20 14:41:00	0.272614	-187.711	12.2676	-175.443
Spring	Mixed vegetation	2020-05-20 15:09:00	0.381361	-262.278	17.1612	-245.117
Spring	Mixed vegetation	2020-05-20 15:24:00	0.0811066	-60.7735	3.6498	-57.1237
Spring	Mixed vegetation	2020-05-20 15:52:00	0.314926	-242.765	14.1717	-228.593
Spring	Mixed vegetation	2020-05-20 16:07:00	0.515202	-388.14	23.1841	-364.956
Spring	Mixed vegetation	2020-05-20 16:35:00	0.072131	-54.9979	3.24589	-51.752
Spring	Mixed vegetation	2020-05-20 16:50:00	0.209594	-193.537	9.43172	-184.105
Spring	Mixed vegetation	2020-05-20 17:18:00	0.144742	-138.815	6.51338	-132.302
Spring	Mixed vegetation	2020-05-20 17:33:00	0.233081	-222.029	10.4886	-211.54
Spring	Mixed vegetation	2020-05-20 17:48:00	0.0797041	-68.2653	3.58669	-64.6786
Spring	Mixed vegetation	2020-05-20 18:16:00	0.0615436	-52.652	2.76946	-49.8825
Spring	Mixed vegetation	2020-05-20 18:31:00	0.0856839	-74.9745	3.85577	-71.1187
Spring	Mixed vegetation	2020-05-20 18:59:00	0.00498662	-4.2983	0.224398	-4.0739
Spring	Mixed vegetation	2020-05-20 19:14:00	0.0044891	-3.839	0.20201	-3.63699
Spring	Mixed vegetation	2020-05-20 19:42:00	0.0309547	-26.5253	1.39296	-25.1323
Spring	Mixed vegetation	2020-05-20 19:57:00	0.065018	-54.3155	2.92581	-51.3896
Spring	Mixed vegetation	2020-05-20 20:25:00	0.0234465	-18.0791	1.05509	-17.024
Spring	Mixed vegetation	2020-05-20 20:40:00	0.0264227	-16.2325	1.18902	-15.0435
Spring	Mixed vegetation	2020-05-20 21:08:00	0.0809794	-42.6881	3.64407	-39.0441
Spring	Mixed vegetation	2020-05-20 21:23:00	0.0497684	-22.9981	2.23958	-20.7586
Spring	Mixed vegetation	2020-05-20 21:51:00	0.0244099	-8.83284	1.09845	-7.7344
Spring	Mixed vegetation	2020-05-20 22:06:00	0.130116	-41.1371	5.85523	-35.2819
Spring	Mixed vegetation	2020-05-20 22:34:00	0.0981688	-22.4966	4.4176	-18.079
Spring	Mixed vegetation	2020-05-20 22:49:00	0.0509961	-8.49972	2.29483	-6.20489
Spring	Mixed vegetation	2020-05-20 23:04:00	0.0770758	-19.381	3.46841	-15.9125
Spring	Mixed vegetation	2020-05-20 23:32:00	0.0183275	-3.95763	0.824739	-3.13289
Spring	Mixed vegetation	2020-05-20 23:47:00	0.0131782	-1.73049	0.59302	-1.13747
Spring	Mixed vegetation	2020-05-21 00:15:00	0.0198211	-4.57783	0.891948	-3.68588
Spring	Mixed vegetation	2020-05-21 00:30:00	0.0157503	-3.5952	0.708764	-2.88644
Spring	Mixed vegetation	2020-05-21 00:58:00	0.0118651	-3.12751	0.533929	-2.59358
Spring	Mixed vegetation	2020-05-21 01:13:00	0.00957084	-2.14753	0.430688	-1.71685
Spring	Mixed vegetation	2020-05-21 01:41:00	0.0101634	-2.61494	0.457353	-2.15759
Spring	Mixed vegetation	2020-05-21 01:56:00	0.00967276	-4.37816	0.435274	-3.94289
Spring	Mixed vegetation	2020-05-21 02:24:00	0.00584536	-3.48555	0.263041	-3.22251
Spring	Mixed vegetation	2020-05-21 02:39:00	0.00449692	-2.18993	0.202361	-1.98757
Spring	Mixed vegetation	2020-05-21 03:07:00	0.0156409	-7.11443	0.70384	-6.41059
Spring	Mixed vegetation	2020-05-21 03:22:00	0.0293185	-12.8184	1.31933	-11.4991
Spring	Mixed vegetation	2020-05-21 03:50:00	0.012438	-4.27732	0.559708	-3.71761
Spring	Mixed vegetation	2020-05-21 04:05:00	0.0341569	-9.48881	1.53706	-7.95175
Spring	Mixed vegetation	2020-05-21 04:34:00	0.0527931	-11.1547	2.37569	-8.779
Spring	Mixed vegetation	2020-05-21 04:49:00	0.131536	-22.9151	5.91913	-16.996
Spring	Mixed vegetation	2020-05-21 05:04:00	0.123358	-14.1185	5.5511	-8.56738
Spring	Mixed vegetation	2020-05-21 05:32:00	0.142291	-17.0412	6.40309	-10.6381
Spring	Mixed vegetation	2020-05-21 05:47:00	0.144407	-22.8646	6.49833	-16.3662
Spring	Mixed vegetation	2020-05-21 06:15:00	0.125412	-27.8531	5.64352	-22.2096
Spring	Mixed vegetation	2020-05-21 06:30:00	0.046585	-17.8158	2.09633	-15.7194
Spring	Mixed vegetation	2020-05-21 06:58:00	0.0513809	-16.2066	2.31214	-13.8945
Spring	Mixed vegetation	2020-05-21 07:13:00	0.300259	-84.0349	13.5117	-70.5233
Spring	Mixed vegetation	2020-05-21 07:41:00	0.35262	-129.145	15.8679	-113.277
Spring	Mixed vegetation	2020-05-21 07:56:00	0.12492	-58.4919	5.62138	-52.8706
Spring	Mixed vegetation	2020-05-21 08:25:00	0.423606	-183.388	19.0623	-164.325
Spring	Mixed vegetation	2020-05-21 08:40:00	0.53093	-218.614	23.8919	-194.722
Spring	Mixed vegetation	2020-05-21 09:10:00	0.3811	-145.445	17.1495	-128.296
Spring	Mixed vegetation	2020-05-21 09:25:00	0.411879	-152.097	18.5346	-133.563
Spring	Mixed vegetation	2020-05-21 09:54:00	1.03032	-349.242	46.3645	-302.878
Spring	Mixed vegetation	2020-05-21 10:10:00	1.05919	-411.967	47.6636	-364.303
Spring	Mixed vegetation	2020-05-21 10:39:00	1.15523	-493.277	51.9853	-441.291
Spring	Mixed vegetation	2020-05-21 10:54:00	1.09359	-469.204	49.2116	-419.992
Spring	Mixed vegetation	2020-05-21 11:22:00	1.39178	-604.683	62.6302	-542.053
Spring	Mixed vegetation	2020-05-21 11:37:00	0.978297	-451.257	44.0234	-407.233
Spring	Mixed vegetation	2020-05-21 12:05:00	1.58208	-707.479	71.1936	-636.285
Spring	Mixed vegetation	2020-05-21 12:20:00	1.99553	-859.59	89.7989	-769.791
Spring	Mixed vegetation	2020-05-21 12:35:00	1.44449	-633.032	65.0022	-568.03
Spring	Mixed vegetation	2020-05-21 13:03:00	1.85678	-855.023	83.5553	-771.468
Spring	Mixed vegetation	2020-05-21 13:18:00	1.31371	-587.129	59.1169	-528.012
Spring	Mixed vegetation	2020-05-21 13:46:00	1.55174	-804.897	69.8281	-735.069
Spring	Mixed vegetation	2020-05-21 14:01:00	1.87458	-1062.03	84.356	-977.671
Spring	Mixed vegetation	2020-05-21 14:30:00	1.78323	-1028.51	80.2452	-948.268
Spring	Bare sediments	2020-05-21 15:05:00	1.71545	-1082.08	77.1951	-1004.88
Spring	Bare sediments	2020-05-21 15:20:00	0.98929	-540.362	44.5181	-495.844
Spring	Bare sediments	2020-05-21 15:35:00	0.805065	-505.118	36.2279	-468.89
Spring	Bare sediments	2020-05-21 16:03:00	0.38885	-249.881	17.4983	-232.382
Spring	Bare sediments	2020-05-21 16:18:00	0.16362	-104.575	7.36289	-97.2117
Spring	Bare sediments	2020-05-21 16:46:00	0.141055	-85.8822	6.34749	-79.5347
Spring	Bare sediments	2020-05-21 17:01:00	0.0623237	-40.3831	2.80457	-37.5785
Spring	Bare sediments	2020-05-21 17:29:00	0.020426	-14.8467	0.91917	-13.9275
Spring	Bare sediments	2020-05-21 17:44:00	0.0155292	-9.9251	0.698814	-9.22629
Spring	Bare sediments	2020-05-21 18:12:00	0.01065	-5.69316	0.479252	-5.21391
Spring	Bare sediments	2020-05-21 18:27:00	0.01184	-6.87686	0.5328	-6.34406
Spring	Bare sediments	2020-05-21 18:55:00	0.00954315	-5.58132	0.429442	-5.15188
Spring	Bare sediments	2020-05-21 19:10:00	0.0046875	-2.66923	0.210937	-2.45829
Spring	Bare sediments	2020-05-21 19:38:00	0.00501425	-2.68531	0.225641	-2.45967
Spring	Bare sediments	2020-05-21 19:53:00	0.00337066	-2.02003	0.15168	-1.86835
Spring	Bare sediments	2020-05-21 20:21:00	0.00496451	-2.83465	0.223403	-2.61125
Spring	Bare sediments	2020-05-21 20:36:00	0.00593608	-3.03619	0.267124	-2.76907
Spring	Bare sediments	2020-05-21 20:51:00	0.015962	-8.48491	0.71829	-7.76662
Spring	Bare sediments	2020-05-21 21:19:00	0.00569973	-2.97937	0.256488	-2.72288
Spring	Bare sediments	2020-05-21 21:34:00	0.0055521	-2.88806	0.249844	-2.63822
Spring	Bare sediments	2020-05-21 22:02:00	0.00524254	-2.51683	0.235914	-2.28091
Spring	Bare sediments	2020-05-21 22:17:00	0.00707692	-3.32767	0.318461	-3.00921
Spring	Bare sediments	2020-05-21 22:45:00	0.00597192	-2.49255	0.268736	-2.22381
Spring	Bare sediments	2020-05-21 23:00:00	0.0130322	-5.21613	0.586451	-4.62968
Spring	Bare sediments	2020-05-21 23:28:00	0.0124206	-4.92784	0.558925	-4.36891
Spring	Bare sediments	2020-05-21 23:43:00	0.0125706	-4.74329	0.565678	-4.17761
Spring	Bare sediments	2020-05-22 00:11:00	0.0118359	-4.71322	0.532617	-4.18061
Spring	Bare sediments	2020-05-22 00:26:00	0.017569	-6.43706	0.790605	-5.64646
Spring	Bare sediments	2020-05-22 00:54:00	0.0158645	-4.86707	0.713904	-4.15317
Spring	Bare sediments	2020-05-22 01:09:00	0.0181882	-4.52389	0.818469	-3.70542
Spring	Bare sediments	2020-05-22 01:37:00	0.0132409	-2.8765	0.595842	-2.28065
Spring	Bare sediments	2020-05-22 01:52:00	0.0143816	-2.34468	0.64717	-1.69751
Spring	Bare sediments	2020-05-22 02:20:00	0.0141351	-2.30995	0.636079	-1.67387
Spring	Bare sediments	2020-05-22 02:35:00	0.0322692	-2.62094	1.45211	-1.16882
Spring	Bare sediments	2020-05-22 02:50:00	0.0266492	-0.466425	1.19922	0.73279
Spring	Bare sediments	2020-05-22 03:18:00	0.0469109	1.08779	2.11099	3.19879
Spring	Bare sediments	2020-05-22 03:33:00	0.0411744	0.246376	1.85285	2.09922
Spring	Bare sediments	2020-05-22 04:01:00	0.0211887	-1.05141	0.953493	-0.0979211
Spring	Bare sediments	2020-05-22 04:16:00	0.0192113	-0.841009	0.864509	0.0235005
Spring	Bare sediments	2020-05-22 04:44:00	0.0133639	-0.518503	0.601376	0.0828727
Spring	Bare sediments	2020-05-22 04:59:00	0.0170906	-0.746307	0.769077	0.0227699
Spring	Bare sediments	2020-05-22 05:27:00	0.0174548	-0.353458	0.785467	0.432009
Spring	Bare sediments	2020-05-22 05:42:00	0.0185041	0.332356	0.832684	1.16504
Spring	Bare sediments	2020-05-22 06:10:00	0.0384442	1.024	1.72999	2.75399
Spring	Bare sediments	2020-05-22 06:25:00	0.0176779	0.303556	0.795504	1.09906
Spring	Bare sediments	2020-05-22 06:54:00	0.0344863	1.9351	1.55188	3.48699
Spring	Bare sediments	2020-05-22 07:09:00	0.0890954	7.02314	4.00929	11.0324
Spring	Bare sediments	2020-05-22 07:37:00	0.12999	10.1767	5.84957	16.0263
Spring	Bare sediments	2020-05-22 07:52:00	0.152852	10.0797	6.87836	16.958
Spring	Bare sediments	2020-05-22 08:07:00	0.165946	3.65081	7.46758	11.1184
Spring	Bare sediments	2020-05-22 08:35:00	0.0579484	-1.09685	2.60768	1.51083
Spring	Bare sediments	2020-05-22 08:50:00	0.0305691	-1.63628	1.37561	-0.260674
Spring	Bare sediments	2020-05-22 09:18:00	0.0286066	-2.06681	1.2873	-0.779513
Spring	Bare sediments	2020-05-22 09:33:00	0.0492914	-3.5497	2.21811	-1.33159
Spring	Bare sediments	2020-05-22 10:01:00	0.292702	-31.86	13.1716	-18.6884
Spring	Bare sediments	2020-05-22 10:16:00	0.667583	-121.1	30.0412	-91.0591
Spring	Bare sediments	2020-05-22 10:44:00	0.25687	-35.4827	11.5591	-23.9235
Spring	Bare sediments	2020-05-22 10:59:00	0.354826	-52.6746	15.9672	-36.7074
Spring	Bare sediments	2020-05-22 11:27:00	1.17221	-198.462	52.7492	-145.713
Spring	Bare sediments	2020-05-22 11:42:00	1.08196	-214.371	48.6883	-165.683
Spring	Bare sediments	2020-05-22 12:10:00	1.23308	-276.312	55.4888	-220.823
Spring	Bare sediments	2020-05-22 12:25:00	1.30947	-342.575	58.9262	-283.649
Spring	Bare sediments	2020-05-22 12:53:00	0.807312	-243.426	36.329	-207.097
Spring	Bare sediments	2020-05-22 13:08:00	0.821557	-291.735	36.9701	-254.765
Spring	Bare sediments	2020-05-22 13:23:00	0.886555	-338.888	39.895	-298.993
Spring	Bare sediments	2020-05-22 13:52:00	0.53871	-238.196	24.2419	-213.954
Spring	Bare sediments	2020-05-22 14:07:00	0.298629	-151.571	13.4383	-138.132
Spring	Macroalgae	2020-05-22 14:35:00	1.49311	-563.452	67.19	-496.262
Spring	Macroalgae	2020-05-22 14:50:00	1.03772	-624.395	46.6974	-577.698
Spring	Macroalgae	2020-05-22 15:18:00	0.467625	-449.213	21.0431	-428.17
Spring	Macroalgae	2020-05-22 15:33:00	0.296672	-301.435	13.3503	-288.085
Spring	Macroalgae	2020-05-22 16:01:00	0.396129	-397.131	17.8258	-379.305
Spring	Macroalgae	2020-05-22 16:16:00	0.246075	-241.053	11.0734	-229.979
Spring	Macroalgae	2020-05-22 16:44:00	0.162947	-187.867	7.33262	-180.535
Spring	Macroalgae	2020-05-22 16:59:00	0.142913	-185.601	6.43109	-179.17
Spring	Macroalgae	2020-05-22 17:27:00	0.104905	-132.339	4.72074	-127.618
Spring	Macroalgae	2020-05-22 17:42:00	0.279896	-208.539	12.5953	-195.944
Spring	Macroalgae	2020-05-22 18:10:00	0.0838833	-80.6143	3.77475	-76.8395
Spring	Macroalgae	2020-05-22 18:25:00	0.0101709	-13.1857	0.45769	-12.728
Spring	Macroalgae	2020-05-22 18:53:00	0.00893891	-11.3979	0.402251	-10.9957
Spring	Macroalgae	2020-05-22 19:08:00	0.00731351	-9.44493	0.329108	-9.11583
Spring	Macroalgae	2020-05-22 19:23:00	0.00587536	-7.36762	0.264391	-7.10323
Spring	Macroalgae	2020-05-22 19:51:00	0.00835896	-9.39074	0.376153	-9.01459
Spring	Macroalgae	2020-05-22 20:06:00	0.00456536	-4.67669	0.205441	-4.47125
Spring	Macroalgae	2020-05-22 20:34:00	0.00535254	-4.84981	0.240864	-4.60895
Spring	Macroalgae	2020-05-22 20:49:00	0.00599029	-5.04059	0.269563	-4.77103
Spring	Macroalgae	2020-05-22 21:17:00	0.011328	-8.79285	0.50976	-8.2831
Spring	Macroalgae	2020-05-22 21:32:00	0.0443581	-33.4845	1.99612	-31.4884
Spring	Macroalgae	2020-05-22 22:01:00	0.0705451	-50.9304	3.17453	-47.7559
Spring	Macroalgae	2020-05-22 22:16:00	0.0586492	-42.091	2.63922	-39.4518
Spring	Macroalgae	2020-05-22 22:44:00	0.0751184	-53.2267	3.38033	-49.8464
Spring	Macroalgae	2020-05-22 22:59:00	0.082645	-58.4261	3.71902	-54.707
Spring	Macroalgae	2020-05-22 23:27:00	0.182817	-141.91	8.22677	-133.683
Spring	Macroalgae	2020-05-22 23:42:00	0.212097	-163.008	9.54436	-153.463
Spring	Macroalgae	2020-05-23 00:10:00	0.471759	-338.93	21.2292	-317.701
Spring	Macroalgae	2020-05-23 00:25:00	0.536726	-338.578	24.1527	-314.425
Spring	Macroalgae	2020-05-23 00:53:00	0.686856	-408.435	30.9085	-377.526
Spring	Macroalgae	2020-05-23 01:08:00	0.613923	-412.217	27.6266	-384.59
Spring	Macroalgae	2020-05-23 01:23:00	0.597146	-444.272	26.8716	-417.4
Spring	Macroalgae	2020-05-23 01:51:00	0.515403	-413.84	23.1931	-390.647
Spring	Macroalgae	2020-05-23 02:06:00	0.281353	-225.242	12.6609	-212.581
Spring	Macroalgae	2020-05-23 07:17:00	0.63157	-488.787	28.4207	-460.367
Spring	Macroalgae	2020-05-23 07:45:00	1.51338	-1042.56	68.102	-974.459
Spring	Macroalgae	2020-05-23 08:00:00	1.17233	-815.022	52.7547	-762.268
Spring	Macroalgae	2020-05-23 08:28:00	0.855859	-603.253	38.5136	-564.739
Spring	Macroalgae	2020-05-23 08:43:00	0.732071	-506.909	32.9432	-473.966
Spring	Macroalgae	2020-05-23 09:11:00	0.839562	-587.384	37.7803	-549.604
Spring	Macroalgae	2020-05-23 09:26:00	1.00608	-741.532	45.2734	-696.258
Spring	Macroalgae	2020-05-23 09:54:00	0.707991	-553.961	31.8596	-522.101
Spring	Macroalgae	2020-05-23 10:09:00	0.599934	-499.203	26.997	-472.206
Spring	Macroalgae	2020-05-23 10:24:00	1.13184	-880.173	50.933	-829.24
Spring	Macroalgae	2020-05-23 10:52:00	0.904471	-633.785	40.7012	-593.084
Spring	Macroalgae	2020-05-23 11:07:00	1.4989	-1040.78	67.4506	-973.33
Spring	Macroalgae	2020-05-23 11:35:00	0.280345	-191.991	12.6155	-179.375
Spring	Macroalgae	2020-05-23 11:50:00	0.156547	-107.287	7.04462	-100.243
Spring	Macroalgae	2020-05-23 12:18:00	0.136929	-95.8921	6.16182	-89.7302
Spring	Macroalgae	2020-05-23 12:33:00	0.0633152	-46.5248	2.84918	-43.6756
Spring	Macroalgae	2020-05-23 13:01:00	0.0855205	-58.7788	3.84842	-54.9303
Spring	Macroalgae	2020-05-23 13:16:00	0.0378129	-26.1878	1.70158	-24.4862
Spring	Macroalgae	2020-05-23 13:44:00	0.0570543	-38.424	2.56744	-35.8566
Spring	Macroalgae	2020-05-23 13:59:00	0.036243	-23.0132	1.63093	-21.3823
Spring	Macroalgae	2020-05-23 14:27:00	0.0277074	-16.702	1.24683	-15.4551
Spring	Mixed vegetation	2020-05-23 14:42:00	0.0266226	-14.7092	1.19802	-13.5112
Spring	Mixed vegetation	2020-05-23 15:12:00	0.0162669	-7.25103	0.732013	-6.51902
Spring	Mixed vegetation	2020-05-23 15:37:00	0.0123426	-5.61719	0.555417	-5.06177
Spring	Mixed vegetation	2020-05-23 16:05:00	0.0711194	-27.6482	3.20037	-24.4478
Spring	Mixed vegetation	2020-05-23 16:20:00	0.411948	-149.561	18.5377	-131.024
Spring	Mixed vegetation	2020-05-23 16:48:00	2.01032	-806.963	90.4645	-716.499
Spring	Mixed vegetation	2020-05-23 17:03:00	1.82048	-712.08	81.9214	-630.158
Spring	Mixed vegetation	2020-05-23 17:31:00	2.51318	-899.567	113.093	-786.474
Spring	Mixed vegetation	2020-05-23 17:46:00	2.25571	-718.467	101.507	-616.96
Spring	Mixed vegetation	2020-05-23 18:14:00	2.32559	-595.996	104.651	-491.345
Spring	Mixed vegetation	2020-05-23 18:29:00	2.48391	-514.667	111.776	-402.891
Spring	Mixed vegetation	2020-05-23 18:57:00	2.30533	-463.981	103.74	-360.241
Spring	Mixed vegetation	2020-05-23 19:12:00	1.01706	-183.281	45.7677	-137.513
Spring	Mixed vegetation	2020-05-23 19:40:00	0.912334	-152.042	41.055	-110.987
Spring	Mixed vegetation	2020-05-23 19:55:00	1.00866	-140.114	45.3896	-94.7243
Spring	Mixed vegetation	2020-05-23 20:10:00	0.277405	-33.2261	12.4832	-20.7428
Spring	Mixed vegetation	2020-05-23 20:38:00	0.684315	35.5323	30.7942	66.3265
Spring	Mixed vegetation	2020-05-23 20:53:00	0.951431	34.7338	42.8144	77.5482
Spring	Mixed vegetation	2020-05-23 21:21:00	0.836969	61.3703	37.6636	99.0339
Spring	Mixed vegetation	2020-05-23 21:36:00	0.585725	52.2546	26.3576	78.6123
Spring	Mixed vegetation	2020-05-23 22:04:00	0.602876	53.0424	27.1294	80.1719
Spring	Mixed vegetation	2020-05-23 22:19:00	0.206175	27.3572	9.27788	36.6351
Spring	Mixed vegetation	2020-05-23 22:47:00	0.217092	40.0884	9.76915	49.8576
Spring	Mixed vegetation	2020-05-23 23:02:00	0.288056	65.7258	12.9625	78.6883
Spring	Mixed vegetation	2020-05-23 23:30:00	0.0505721	12.893	2.27575	15.1687
Spring	Mixed vegetation	2020-05-23 23:45:00	0.0414262	9.79794	1.86418	11.6621
Spring	Mixed vegetation	2020-05-24 00:13:00	0.0778578	25.8276	3.5036	29.3312
Spring	Mixed vegetation	2020-05-24 00:28:00	0.367426	121.293	16.5341	137.827
Spring	Mixed vegetation	2020-05-24 00:56:00	0.376612	139.686	16.9476	156.633
Spring	Mixed vegetation	2020-05-24 01:11:00	0.499092	240.529	22.4592	262.988
Spring	Mixed vegetation	2020-05-24 01:26:00	0.0831583	42.7641	3.74212	46.5062
Spring	Mixed vegetation	2020-05-24 01:54:00	0.0536197	22.6532	2.41289	25.0661
Spring	Mixed vegetation	2020-05-24 02:09:00	0.119778	52.9327	5.39002	58.3227
Spring	Mixed vegetation	2020-05-24 02:38:00	0.192143	85.9622	8.64642	94.6087
Spring	Mixed vegetation	2020-05-24 02:53:00	0.178573	82.0433	8.03579	90.0791
Spring	Mixed vegetation	2020-05-24 03:21:00	0.180659	84.8558	8.12965	92.9854
Spring	Mixed vegetation	2020-05-24 03:36:00	0.284964	132.316	12.8234	145.14
Spring	Mixed vegetation	2020-05-24 04:04:00	0.0503994	22.9161	2.26797	25.184
Spring	Mixed vegetation	2020-05-24 04:19:00	0.0209536	8.10583	0.942914	9.04875
Spring	Mixed vegetation	2020-05-24 04:47:00	0.0822835	35.5081	3.70276	39.2109
Spring	Mixed vegetation	2020-05-24 05:02:00	0.104728	46.9806	4.71277	51.6934
Spring	Mixed vegetation	2020-05-24 05:30:00	0.144413	62.0181	6.49857	68.5166
Spring	Mixed vegetation	2020-05-24 05:45:00	0.346851	120.994	15.6083	136.603
Spring	Mixed vegetation	2020-05-24 06:13:00	0.627277	185.585	28.2275	213.813
Spring	Mixed vegetation	2020-05-24 06:28:00	0.391384	93.4897	17.6123	111.102
Spring	Mixed vegetation	2020-05-24 06:56:00	0.266242	51.9008	11.9809	63.8817
Spring	Mixed vegetation	2020-05-24 07:11:00	0.223474	26.1153	10.0564	36.1717
Spring	Mixed vegetation	2020-05-24 07:27:00	0.233357	16.3302	10.501	26.8312
Spring	Mixed vegetation	2020-05-24 07:56:00	0.1366	8.55781	6.14701	14.7048
Spring	Mixed vegetation	2020-05-24 08:11:00	0.19282	9.2185	8.67692	17.8954
Spring	Mixed vegetation	2020-05-24 08:39:00	0.152099	-7.9443	6.84447	-1.09983
Spring	Mixed vegetation	2020-05-24 08:54:00	0.782496	-63.1524	35.2123	-27.9401
Spring	Mixed vegetation	2020-05-24 09:22:00	0.443881	-69.9226	19.9746	-49.9479
Spring	Mixed vegetation	2020-05-24 09:37:00	0.474082	-100.025	21.3337	-78.6916
Spring	Mixed vegetation	2020-05-24 10:05:00	0.34879	-63.9775	15.6956	-48.2819
Spring	Mixed vegetation	2020-05-24 10:20:00	0.463223	-90.5881	20.845	-69.7431
Spring	Mixed vegetation	2020-05-24 10:48:00	0.485291	-161.474	21.8381	-139.636
Spring	Mixed vegetation	2020-05-24 11:03:00	0.349535	-161.681	15.7291	-145.952
Spring	Mixed vegetation	2020-05-24 11:31:00	0.180224	-87.4766	8.11009	-79.3665
Spring	Mixed vegetation	2020-05-24 11:46:00	0.125474	-52.098	5.64635	-46.4517
Spring	Mixed vegetation	2020-05-24 12:14:00	0.210549	-94.7359	9.47473	-85.2612
Spring	Mixed vegetation	2020-05-24 12:29:00	0.330131	-197.899	14.8559	-183.043
Spring	Mixed vegetation	2020-05-24 13:00:00	0.270877	-154.448	12.1894	-142.259
Spring	Mixed vegetation	2020-05-24 13:46:00	0.329784	-190.237	14.8403	-175.396
Spring	Mixed vegetation	2020-05-24 14:01:00	0.256362	-152.759	11.5363	-141.223
Spring	Mixed vegetation	2020-05-24 14:29:00	0.279285	-185.709	12.5678	-173.141
Spring	Mixed vegetation	2020-05-24 14:44:00	0.47847	-328.225	21.5312	-306.694
Spring	Bare sediments	2020-05-24 15:12:00	0.137766	-32.3119	6.19948	-26.1124
Spring	Bare sediments	2020-05-24 15:27:00	0.0851108	-1.48346	3.82999	2.34653
Spring	Bare sediments	2020-05-24 15:42:00	0.106003	-4.98767	4.77014	-0.217529
Spring	Bare sediments	2020-05-24 16:10:00	0.0782373	-1.88898	3.52068	1.6317
Spring	Bare sediments	2020-05-24 16:25:00	0.0510867	-2.62487	2.2989	-0.325974
Spring	Bare sediments	2020-05-24 16:53:00	0.0481199	-6.45783	2.16539	-4.29244
Spring	Bare sediments	2020-05-24 17:08:00	0.0240175	-7.95534	1.08079	-6.87456
Spring	Bare sediments	2020-05-24 17:36:00	0.0440007	-7.33342	1.98003	-5.35338
Spring	Bare sediments	2020-05-24 17:51:00	0.0428624	-7.52647	1.92881	-5.59766
Spring	Bare sediments	2020-05-24 18:19:00	0.0177242	-3.04157	0.797589	-2.24398
Spring	Bare sediments	2020-05-24 18:34:00	0.00878784	-0.674392	0.395453	-0.278939
Spring	Bare sediments	2020-05-24 19:02:00	0.00610379	-1.12794	0.274671	-0.853273
Spring	Bare sediments	2020-05-24 19:17:00	0.00690171	-1.7899	0.310577	-1.47933
Spring	Bare sediments	2020-05-24 19:45:00	0.00538041	-1.54707	0.242119	-1.30495
Spring	Bare sediments	2020-05-24 20:00:00	0.00981228	-2.20751	0.441553	-1.76596
Spring	Bare sediments	2020-05-24 20:28:00	0.00768178	-1.86466	0.34568	-1.51898
Spring	Bare sediments	2020-05-24 20:43:00	0.0104325	-2.37224	0.469463	-1.90278
Spring	Bare sediments	2020-05-24 20:58:00	0.00416202	-0.537112	0.187291	-0.349821
Spring	Bare sediments	2020-05-24 21:26:00	0.0144452	-2.51641	0.650034	-1.86638
Spring	Bare sediments	2020-05-24 21:41:00	0.0211423	-3.23011	0.951404	-2.2787
Spring	Bare sediments	2020-05-24 22:09:00	0.0121565	-1.2068	0.547045	-0.659753
Spring	Bare sediments	2020-05-24 22:24:00	0.0132354	-0.411377	0.595595	0.184218
Spring	Bare sediments	2020-05-24 22:52:00	0.0212391	3.63218	0.95576	4.58794
Spring	Bare sediments	2020-05-24 23:07:00	0.0191744	5.95624	0.862849	6.81909
Spring	Bare sediments	2020-05-24 23:35:00	0.0201301	8.57089	0.905856	9.47675
Spring	Bare sediments	2020-05-24 23:50:00	0.0247966	14.4326	1.11585	15.5484
Spring	Bare sediments	2020-05-25 00:18:00	0.0191944	11.493	0.86375	12.3568
Spring	Bare sediments	2020-05-25 00:33:00	0.0115839	6.95305	0.521274	7.47432
Spring	Bare sediments	2020-05-25 01:01:00	0.0241825	12.3813	1.08821	13.4695
Spring	Bare sediments	2020-05-25 01:16:00	0.037406	15.7944	1.68327	17.4777
Spring	Bare sediments	2020-05-25 01:44:00	0.0239814	8.84736	1.07916	9.92652
Spring	Bare sediments	2020-05-25 01:59:00	0.0215942	9.18255	0.971739	10.1543
Spring	Bare sediments	2020-05-25 02:27:00	0.0266824	10.6581	1.20071	11.8588
Spring	Bare sediments	2020-05-25 02:42:00	0.0163958	6.09052	0.737813	6.82833
Spring	Bare sediments	2020-05-25 02:57:00	0.00993601	4.08835	0.44712	4.53547
Spring	Bare sediments	2020-05-25 03:25:00	0.0473905	21.3341	2.13257	23.4667
Spring	Bare sediments	2020-05-25 03:40:00	0.0764085	37.7562	3.43838	41.1946
Spring	Bare sediments	2020-05-25 04:08:00	0.0533498	29.4508	2.40074	31.8515
Spring	Bare sediments	2020-05-25 04:23:00	0.0632405	40.436	2.84582	43.2818
Spring	Bare sediments	2020-05-25 04:51:00	0.0540304	36.0081	2.43137	38.4394
Spring	Bare sediments	2020-05-25 05:06:00	0.0695298	62.9583	3.12884	66.0871
Spring	Bare sediments	2020-05-25 05:34:00	0.0417356	40.3967	1.8781	42.2748
Spring	Bare sediments	2020-05-25 05:49:00	0.043748	46.2839	1.96866	48.2525
Spring	Bare sediments	2020-05-25 06:18:00	0.0449843	44.9455	2.02429	46.9698
Spring	Bare sediments	2020-05-25 06:33:00	0.0474382	45.1698	2.13472	47.3045
Spring	Bare sediments	2020-05-25 07:01:00	0.0987302	98.9814	4.44286	103.424
Spring	Bare sediments	2020-05-25 07:16:00	0.0605083	54.2357	2.72288	56.9585
Spring	Bare sediments	2020-05-25 07:44:00	0.048249	40.8099	2.1712	42.9811
Spring	Bare sediments	2020-05-25 07:59:00	0.0391481	31.4293	1.76167	33.191
Spring	Bare sediments	2020-05-25 08:14:00	0.0395151	31.3238	1.77818	33.102
Spring	Bare sediments	2020-05-25 08:42:00	0.0566965	35.7923	2.55134	38.3436
Spring	Bare sediments	2020-05-25 08:57:00	0.077268	54.5083	3.47706	57.9853
Spring	Bare sediments	2020-05-25 09:25:00	0.0931911	60.4124	4.1936	64.606
Spring	Bare sediments	2020-05-25 09:40:00	0.152982	84.1634	6.88418	91.0475
Spring	Bare sediments	2020-05-25 10:08:00	0.156357	99.0739	7.03605	106.11
Spring	Bare sediments	2020-05-25 10:23:00	0.0959879	57.855	4.31945	62.1745
Spring	Bare sediments	2020-05-25 10:51:00	0.195098	97.9706	8.77939	106.75
Spring	Bare sediments	2020-05-25 11:06:00	0.3875	180.845	17.4375	198.282
Spring	Bare sediments	2020-05-25 11:34:00	0.42396	168.006	19.0782	187.084
Spring	Bare sediments	2020-05-25 11:49:00	0.336289	86.7123	15.133	101.845
Spring	Bare sediments	2020-05-25 12:17:00	0.417643	75.291	18.7939	94.0849
Spring	Bare sediments	2020-05-25 12:32:00	0.515139	28.4257	23.1813	51.607
Spring	Bare sediments	2020-05-25 13:00:00	0.354322	2.17615	15.9445	18.1207
Spring	Bare sediments	2020-05-25 13:15:00	0.296144	-16.9254	13.3265	-3.59887
Spring	Bare sediments	2020-05-25 13:43:00	0.18013	-18.0906	8.10584	-9.98476
Spring	Bare sediments	2020-05-25 13:58:00	0.307272	-52.2445	13.8272	-38.4173
Spring	Bare sediments	2020-05-25 14:13:00	0.28112	-60.7308	12.6504	-48.0804
Spring	Macroalgae	2020-05-25 14:41:00	0.275635	-272.941	12.4036	-260.538
Spring	Macroalgae	2020-05-25 14:56:00	0.316523	-275.404	14.2435	-261.16
Spring	Macroalgae	2020-05-25 15:24:00	0.283721	-315.092	12.7675	-302.325
Spring	Macroalgae	2020-05-25 15:39:00	0.250444	-305.659	11.27	-294.389
Spring	Macroalgae	2020-05-25 16:07:00	0.138593	-182.667	6.23668	-176.43
Spring	Macroalgae	2020-05-25 16:22:00	0.161856	-226.716	7.28352	-219.433
Spring	Macroalgae	2020-05-25 16:50:00	0.248845	-265.75	11.198	-254.552
Spring	Macroalgae	2020-05-25 17:05:00	0.172855	-185.967	7.77848	-178.188
Spring	Macroalgae	2020-05-25 17:33:00	0.125112	-157.454	5.63002	-151.823
Spring	Macroalgae	2020-05-25 17:48:00	0.0616747	-85.328	2.77536	-82.5526
Spring	Macroalgae	2020-05-25 18:16:00	0.101334	-134.86	4.56003	-130.3
Spring	Macroalgae	2020-05-25 18:31:00	0.0324655	-44.9877	1.46095	-43.5268
Spring	Macroalgae	2020-05-25 18:59:00	0.0298367	-42.7589	1.34265	-41.4162
Spring	Macroalgae	2020-05-25 19:14:00	0.00634578	-9.03081	0.28556	-8.74525
Spring	Macroalgae	2020-05-25 19:29:00	0.00590831	-8.48422	0.265874	-8.21834
Spring	Macroalgae	2020-05-25 19:57:00	0.00331721	-4.94815	0.149274	-4.79888
Spring	Macroalgae	2020-05-25 20:12:00	0.00179753	-2.7714	0.0808887	-2.69051
Spring	Macroalgae	2020-05-25 20:40:00	0.00349289	-5.03408	0.15718	-4.8769
Spring	Macroalgae	2020-05-25 20:55:00	0.0165301	-22.4063	0.743853	-21.6624
Spring	Macroalgae	2020-05-25 21:23:00	0.00830443	-11.1325	0.373699	-10.7588
Spring	Macroalgae	2020-05-25 21:38:00	0.00335708	-4.43749	0.151068	-4.28642
Spring	Macroalgae	2020-05-25 22:06:00	0.0030233	-3.83357	0.136049	-3.69753
Spring	Macroalgae	2020-05-25 22:21:00	0.00384612	-4.94034	0.173075	-4.76727
Spring	Macroalgae	2020-05-25 22:49:00	0.00296186	-3.67207	0.133283	-3.53879
Spring	Macroalgae	2020-05-25 23:05:00	0.00193779	-2.39124	0.0872008	-2.30404
Spring	Macroalgae	2020-05-25 23:33:00	0.00203676	-2.66434	0.0916541	-2.57269
Spring	Macroalgae	2020-05-25 23:48:00	0.0020118	-2.91092	0.0905312	-2.82039
Spring	Macroalgae	2020-05-26 00:16:00	0.00327902	-4.64095	0.147556	-4.49339
Spring	Macroalgae	2020-05-26 00:31:00	0.00499565	-6.50865	0.224804	-6.28385
Spring	Macroalgae	2020-05-26 00:59:00	0.00555469	-6.877	0.249961	-6.62704
Spring	Macroalgae	2020-05-26 01:15:00	0.00775663	-8.78937	0.349048	-8.44032
Spring	Macroalgae	2020-05-26 01:44:00	0.00696284	-7.9364	0.313328	-7.62308
Spring	Macroalgae	2020-05-26 01:59:00	0.00572849	-6.5863	0.257782	-6.32852
Spring	Macroalgae	2020-05-26 02:14:00	0.00491367	-5.80034	0.221115	-5.57923
Spring	Macroalgae	2020-05-26 02:42:00	0.00258527	-2.68409	0.116337	-2.56775
Spring	Macroalgae	2020-05-26 02:57:00	0.00334537	-3.28996	0.150542	-3.13942
Spring	Macroalgae	2020-05-26 03:25:00	0.00523824	-5.03471	0.235721	-4.79899
Spring	Macroalgae	2020-05-26 03:40:00	0.0035961	-3.38875	0.161825	-3.22692
Spring	Macroalgae	2020-05-26 04:08:00	0.0132401	-11.0897	0.595803	-10.4939
Spring	Macroalgae	2020-05-26 04:23:00	0.035226	-30.579	1.58517	-28.9939
Spring	Macroalgae	2020-05-26 04:51:00	0.04739	-40.8331	2.13255	-38.7005
Spring	Macroalgae	2020-05-26 05:06:00	0.0300365	-23.5936	1.35164	-22.2419
Spring	Macroalgae	2020-05-26 05:34:00	0.0377741	-30.3942	1.69983	-28.6944
Spring	Macroalgae	2020-05-26 05:49:00	0.0453397	-41.7256	2.04029	-39.6853
Spring	Macroalgae	2020-05-26 06:18:00	0.0524752	-51.5616	2.36138	-49.2002
Spring	Macroalgae	2020-05-26 06:39:00	0.066478	-66.7235	2.99151	-63.732
Spring	Macroalgae	2020-05-26 07:13:00	0.0892882	-89.1459	4.01797	-85.128
Spring	Macroalgae	2020-05-26 07:30:00	0.0758887	-80.7544	3.41499	-77.3394
Spring	Macroalgae	2020-05-26 08:42:00	0.278404	-161.575	12.5282	-149.047
Spring	Macroalgae	2020-05-26 08:57:00	0.26926	-120.568	12.1167	-108.451
Spring	Macroalgae	2020-05-26 09:25:00	0.782446	-358.404	35.2101	-323.194
Spring	Macroalgae	2020-05-26 09:40:00	0.773949	-368.762	34.8277	-333.934
Spring	Macroalgae	2020-05-26 10:08:00	0.745734	-371.899	33.558	-338.341
Spring	Macroalgae	2020-05-26 10:23:00	0.537141	-285.052	24.1713	-260.881
Spring	Macroalgae	2020-05-26 10:51:00	0.619611	-253.715	27.8825	-225.833
Spring	Macroalgae	2020-05-26 11:06:00	1.61972	-598.787	72.8872	-525.9
Spring	Macroalgae	2020-05-26 11:34:00	0.631162	-317.491	28.4023	-289.089
Spring	Macroalgae	2020-05-26 11:49:00	0.428576	-381.808	19.2859	-362.522
Spring	Macroalgae	2020-05-26 12:17:00	0.344868	-346.235	15.5191	-330.716
Spring	Macroalgae	2020-05-26 12:32:00	0.408686	-548.783	18.3909	-530.392
Spring	Macroalgae	2020-05-26 13:00:00	0.146135	-202.206	6.57607	-195.63
Spring	Macroalgae	2020-05-26 13:15:00	0.118473	-145.154	5.33129	-139.823
Spring	Macroalgae	2020-05-26 13:30:00	0.156153	-197.181	7.02689	-190.154
Spring	Macroalgae	2020-05-26 13:58:00	0.15499	-182.302	6.97454	-175.327
Spring	Macroalgae	2020-05-26 14:13:00	0.271511	-339.246	12.218	-327.028
Spring	Macroalgae	2020-05-26 14:41:00	0.145392	-161.09	6.54264	-154.547
Spring	Macroalgae	2020-05-26 14:56:00	0.196637	-222.599	8.84868	-213.751
Spring	Macroalgae	2020-05-26 15:24:00	0.223009	-233.481	10.0354	-223.445
Spring	Macroalgae	2020-05-26 15:39:00	0.338383	-355.57	15.2272	-340.342
Spring	Mixed vegetation	2020-05-26 16:07:00	0.127668	-140.008	5.74507	-134.263
Spring	Mixed vegetation	2020-05-26 16:23:00	0.310483	-320.916	13.9717	-306.944
Spring	Mixed vegetation	2020-05-26 16:51:00	0.369903	-369.042	16.6456	-352.397
Spring	Mixed vegetation	2020-05-26 17:06:00	0.295862	-270.327	13.3138	-257.013
Spring	Mixed vegetation	2020-05-26 17:34:00	0.300167	-272.945	13.5075	-259.438
Spring	Mixed vegetation	2020-05-26 17:49:00	0.319663	-288.924	14.3849	-274.539
Spring	Mixed vegetation	2020-05-26 18:17:00	0.224353	-203.797	10.0959	-193.701
Spring	Mixed vegetation	2020-05-26 18:32:00	0.0852764	-73.684	3.83744	-69.8466
Spring	Mixed vegetation	2020-05-27 05:57:00	0.299045	-85.2554	13.457	-71.7984
Spring	Mixed vegetation	2020-05-27 06:25:00	0.457548	-134.116	20.5897	-113.526
Spring	Mixed vegetation	2020-05-27 06:40:00	0.279274	-89.309	12.5673	-76.7417
Spring	Mixed vegetation	2020-05-27 07:08:00	0.361296	-107.701	16.2583	-91.4424
Spring	Mixed vegetation	2020-05-27 07:23:00	0.250871	-77.2679	11.2892	-65.9787
Spring	Mixed vegetation	2020-05-27 07:51:00	0.240958	-69.4856	10.8431	-58.6425
Spring	Mixed vegetation	2020-05-27 08:06:00	0.432258	-145.517	19.4516	-126.066
Spring	Mixed vegetation	2020-05-27 08:34:00	0.389632	-144.016	17.5334	-126.483
Spring	Mixed vegetation	2020-05-27 08:49:00	0.489703	-183.169	22.0366	-161.132
Spring	Mixed vegetation	2020-05-27 09:17:00	0.57183	-260.445	25.7324	-234.713
Spring	Mixed vegetation	2020-05-27 09:32:00	0.186194	-90.1972	8.37872	-81.8185
Spring	Mixed vegetation	2020-05-27 09:47:00	0.375119	-223.908	16.8803	-207.028
Spring	Mixed vegetation	2020-05-27 10:15:00	0.547016	-381.54	24.6157	-356.924
Spring	Mixed vegetation	2020-05-27 10:30:00	0.395081	-261.772	17.7786	-243.993
Spring	Mixed vegetation	2020-05-27 10:58:00	0.417733	-294.062	18.798	-275.264
Spring	Mixed vegetation	2020-05-27 11:13:00	0.654141	-567.644	29.4363	-538.207
Spring	Mixed vegetation	2020-05-27 11:41:00	0.616132	-567.549	27.7259	-539.823
Spring	Mixed vegetation	2020-05-27 11:56:00	0.318075	-307.785	14.3134	-293.472
Spring	Mixed vegetation	2020-05-27 12:24:00	0.263244	-236.711	11.846	-224.865
Spring	Mixed vegetation	2020-05-27 12:39:00	0.311004	-275.791	13.9952	-261.795
Spring	Mixed vegetation	2020-05-27 13:07:00	0.250134	-217.696	11.256	-206.439
Spring	Mixed vegetation	2020-05-27 13:22:00	0.145554	-125.953	6.54993	-119.403
Spring	Mixed vegetation	2020-05-27 13:50:00	0.253341	-196.898	11.4004	-185.497
Spring	Mixed vegetation	2020-05-27 14:05:00	0.109172	-73.8668	4.91276	-68.954
Spring	Bare sediments	2020-05-27 14:33:00	0.105445	-73.3277	4.74504	-68.5827
Spring	Bare sediments	2020-05-27 14:48:00	0.0824305	-36.5471	3.70937	-32.8377
Spring	Bare sediments	2020-05-27 15:03:00	0.0812353	-21.7367	3.65559	-18.0811
Spring	Macroalgae	2020-05-28 11:45:00	0.0462638	-34.3764	2.08187	-32.2946
Spring	Macroalgae	2020-05-28 12:02:00	0.0263794	-64.0693	1.18707	-62.8822
Spring	Macroalgae	2020-05-28 12:30:00	0.0402039	-100.729	1.80918	-98.9196
Spring	Macroalgae	2020-05-28 12:45:00	0.0304792	-75.4338	1.37157	-74.0622
Spring	Macroalgae	2020-05-28 13:13:00	0.0404384	-96.8077	1.81973	-94.988
Spring	Macroalgae	2020-05-28 13:28:00	0.0434761	-107.83	1.95643	-105.874
Spring	Macroalgae	2020-05-28 13:56:00	0.0742281	-185.701	3.34027	-182.361
Spring	Macroalgae	2020-05-28 14:11:00	0.0508955	-131.019	2.2903	-128.728
Spring	Macroalgae	2020-05-28 14:39:00	0.0555597	-146.056	2.50019	-143.556
Spring	Macroalgae	2020-05-28 14:54:00	0.0652004	-174.387	2.93402	-171.453
Spring	Macroalgae	2020-05-28 15:22:00	0.0589757	-160.779	2.65391	-158.126
Spring	Mixed vegetation	2020-05-28 15:37:00	0.0271233	-72.8568	1.22055	-71.6363
Spring	Mixed vegetation	2020-05-28 16:05:00	0.0560897	-128.535	2.52404	-126.011
Spring	Mixed vegetation	2020-05-28 16:20:00	0.0389473	-54.2735	1.75263	-52.5208
Spring	Mixed vegetation	2020-05-28 16:35:00	0.0330469	-54.2453	1.48711	-52.7582
Spring	Mixed vegetation	2020-05-28 17:03:00	0.00989182	-16.6817	0.445132	-16.2365
Spring	Mixed vegetation	2020-05-28 17:18:00	0.0183983	-29.7281	0.827922	-28.9002
Spring	Mixed vegetation	2020-05-28 17:46:00	0.0140793	-18.3639	0.633567	-17.7303
Spring	Mixed vegetation	2020-05-28 18:01:00	0.0114754	-13.0005	0.516392	-12.4841
Spring	Mixed vegetation	2020-05-28 18:29:00	0.0118696	-10.3486	0.534132	-9.81444
Spring	Mixed vegetation	2020-05-28 18:44:00	0.010987	-8.49344	0.494414	-7.99903
Spring	Mixed vegetation	2020-05-28 19:12:00	0.0214217	-15.1389	0.963978	-14.175
Spring	Mixed vegetation	2020-05-28 19:27:00	0.00796792	-5.49327	0.358556	-5.13472
Spring	Mixed vegetation	2020-05-28 19:55:00	0.00380092	-2.42285	0.171041	-2.25181
Spring	Mixed vegetation	2020-05-28 20:10:00	0.00686911	-4.27115	0.30911	-3.96204
Spring	Mixed vegetation	2020-05-28 20:39:00	0.00684357	-4.325	0.307961	-4.01704
Spring	Mixed vegetation	2020-05-28 20:54:00	0.00671209	-4.05226	0.302044	-3.75021
Spring	Mixed vegetation	2020-05-28 21:22:00	0.0112763	-6.03458	0.507432	-5.52714
Spring	Mixed vegetation	2020-05-28 21:37:00	0.0175341	-8.83973	0.789037	-8.05069
Spring	Mixed vegetation	2020-05-28 21:52:00	0.0292787	-11.0457	1.31754	-9.72816
Spring	Mixed vegetation	2020-05-28 22:20:00	0.0261507	-7.93566	1.17678	-6.75888
Spring	Mixed vegetation	2020-05-28 22:35:00	0.0050419	-1.77216	0.226885	-1.54528
Spring	Mixed vegetation	2020-05-29 01:18:00	0.0383409	-11.9833	1.72534	-10.258
Spring	Mixed vegetation	2020-05-29 01:33:00	0.0202939	-9.81143	0.913224	-8.89821
Spring	Mixed vegetation	2020-05-29 02:01:00	0.0354996	-21.7399	1.59748	-20.1424
Spring	Mixed vegetation	2020-05-29 02:16:00	0.0344005	-20.3515	1.54802	-18.8035
Spring	Mixed vegetation	2020-05-29 02:44:00	0.0534811	-17.6438	2.40665	-15.2372
Spring	Mixed vegetation	2020-05-29 02:59:00	0.0261592	-9.51903	1.17716	-8.34186
Spring	Mixed vegetation	2020-05-29 03:27:00	0.00643154	-3.37229	0.289419	-3.08287
Spring	Mixed vegetation	2020-05-29 03:42:00	0.0512325	-22.8789	2.30546	-20.5735
Spring	Mixed vegetation	2020-05-29 04:10:00	0.0224604	-8.60194	1.01072	-7.59122
Spring	Mixed vegetation	2020-05-29 04:25:00	0.0204686	-9.14013	0.921088	-8.21904
Spring	Mixed vegetation	2020-05-29 04:53:00	0.0492689	-33.5978	2.2171	-31.3807
Spring	Mixed vegetation	2020-05-29 05:08:00	0.112069	-77.7605	5.04309	-72.7174
Spring	Mixed vegetation	2020-05-29 05:36:00	0.175756	-122.706	7.90902	-114.797
Spring	Mixed vegetation	2020-05-29 05:51:00	0.22666	-157.288	10.1997	-147.088
Spring	Mixed vegetation	2020-05-29 06:06:00	0.179861	-109.969	8.09376	-101.875
Spring	Mixed vegetation	2020-05-29 06:34:00	0.0628548	-29.0849	2.82846	-26.2564
Spring	Mixed vegetation	2020-05-29 06:49:00	0.0824237	-36.0851	3.70906	-32.376
Spring	Mixed vegetation	2020-05-29 07:17:00	0.0967942	-42.6102	4.35574	-38.2544
Spring	Mixed vegetation	2020-05-29 07:32:00	0.0620894	-29.3644	2.79402	-26.5703
Spring	Mixed vegetation	2020-05-29 08:00:00	0.105935	-52.5001	4.76707	-47.733
Spring	Mixed vegetation	2020-05-29 08:15:00	0.135709	-64.1154	6.10691	-58.0085
Spring	Mixed vegetation	2020-05-29 08:43:00	0.103185	-46.1349	4.64331	-41.4916
Spring	Mixed vegetation	2020-05-29 08:58:00	0.110322	-53.7871	4.9645	-48.8226
Spring	Mixed vegetation	2020-05-29 09:26:00	0.220673	-99.9734	9.93026	-90.0432
Spring	Mixed vegetation	2020-05-29 09:41:00	0.162171	-70.9204	7.2977	-63.6227
Spring	Mixed vegetation	2020-05-29 10:09:00	0.117869	-59.7299	5.3041	-54.4258
Summer	Bare sediments	2020-07-06 14:31:00	1.64947	365.07	74.2261	439.296
Summer	Bare sediments	2020-07-06 14:46:00	3.44266	1025.4	154.92	1180.32
Summer	Bare sediments	2020-07-06 15:14:00	2.49582	503.46	112.312	615.772
Summer	Bare sediments	2020-07-06 15:29:00	3.49181	653.77	157.131	810.901
Summer	Bare sediments	2020-07-06 15:57:00	2.66365	571.219	119.864	691.083
Summer	Bare sediments	2020-07-06 16:12:00	1.32873	105.922	59.7929	165.715
Summer	Bare sediments	2020-07-06 16:40:00	1.91441	386.697	86.1486	472.845
Summer	Bare sediments	2020-07-06 16:55:00	2.14601	496.505	96.5706	593.076
Summer	Bare sediments	2020-07-06 17:23:00	2.17793	562.414	98.0068	660.421
Summer	Bare sediments	2020-07-06 17:38:00	3.26912	851.933	147.111	999.043
Summer	Bare sediments	2020-07-06 18:06:00	3.89444	1189.12	175.25	1364.37
Summer	Bare sediments	2020-07-06 18:21:00	4.03508	1829.12	181.579	2010.7
Summer	Bare sediments	2020-07-06 18:49:00	3.43841	1575.76	154.728	1730.49
Summer	Bare sediments	2020-07-06 19:04:00	4.99936	1707.16	224.971	1932.13
Summer	Bare sediments	2020-07-06 19:19:00	2.84649	900.879	128.092	1028.97
Summer	Bare sediments	2020-07-06 19:47:00	3.5596	1177.06	160.182	1337.24
Summer	Bare sediments	2020-07-06 20:02:00	3.77213	1168.58	169.746	1338.33
Summer	Bare sediments	2020-07-06 20:30:00	3.32852	884.563	149.784	1034.35
Summer	Bare sediments	2020-07-06 20:45:00	3.37804	963.087	152.012	1115.1
Summer	Bare sediments	2020-07-06 21:13:00	2.08139	657.278	93.6626	750.941
Summer	Bare sediments	2020-07-06 21:28:00	1.39442	451.936	62.7489	514.685
Summer	Bare sediments	2020-07-06 21:56:00	1.03485	346.742	46.5681	393.31
Summer	Bare sediments	2020-07-06 22:11:00	0.91765	371.298	41.2942	412.592
Summer	Bare sediments	2020-07-06 22:39:00	1.11891	504.079	50.351	554.43
Summer	Bare sediments	2020-07-06 22:54:00	1.59023	799.762	71.5604	871.322
Summer	Bare sediments	2020-07-06 23:22:00	2.02605	1107.75	91.1723	1198.93
Summer	Bare sediments	2020-07-06 23:37:00	2.00677	820.82	90.3047	911.125
Summer	Bare sediments	2020-07-07 00:05:00	1.77618	745.913	79.928	825.841
Summer	Bare sediments	2020-07-07 00:20:00	0.878449	343.211	39.5302	382.741
Summer	Bare sediments	2020-07-07 00:48:00	1.21106	510.097	54.4976	564.594
Summer	Bare sediments	2020-07-07 01:03:00	1.33973	586.013	60.2879	646.301
Summer	Bare sediments	2020-07-07 01:18:00	1.00457	445.655	45.2058	490.861
Summer	Bare sediments	2020-07-07 01:46:00	1.26033	554.729	56.7151	611.445
Summer	Bare sediments	2020-07-07 02:01:00	1.5221	709.578	68.4947	778.073
Summer	Bare sediments	2020-07-07 02:29:00	1.62743	799.984	73.2343	873.219
Summer	Bare sediments	2020-07-07 02:44:00	1.50775	717.952	67.8488	785.801
Summer	Bare sediments	2020-07-07 03:12:00	1.71223	849.339	77.0504	926.389
Summer	Bare sediments	2020-07-07 03:27:00	1.82082	953.733	81.9367	1035.67
Summer	Bare sediments	2020-07-07 03:55:00	1.3111	695.721	58.9997	754.72
Summer	Bare sediments	2020-07-07 04:10:00	1.3915	756.914	62.6177	819.532
Summer	Bare sediments	2020-07-07 04:38:00	1.2224	659.292	55.0082	714.3
Summer	Bare sediments	2020-07-07 04:53:00	1.3802	720.878	62.109	782.987
Summer	Bare sediments	2020-07-07 05:21:00	1.34666	692.756	60.5998	753.355
Summer	Bare sediments	2020-07-07 05:36:00	1.21575	643.297	54.7089	698.006
Summer	Bare sediments	2020-07-07 06:04:00	1.0881	582.905	48.9644	631.87
Summer	Bare sediments	2020-07-07 06:19:00	0.944051	538.277	42.4823	580.759
Summer	Bare sediments	2020-07-07 06:34:00	1.18741	694.1	53.4334	747.533
Summer	Bare sediments	2020-07-07 07:02:00	1.14871	623.222	51.6921	674.914
Summer	Bare sediments	2020-07-07 07:17:00	1.12991	595.988	50.846	646.834
Summer	Bare sediments	2020-07-07 07:45:00	1.36985	591.748	61.643	653.391
Summer	Bare sediments	2020-07-07 08:00:00	1.63519	583.176	73.5834	656.759
Summer	Bare sediments	2020-07-07 08:28:00	1.67584	695.395	75.4129	770.808
Summer	Bare sediments	2020-07-07 08:43:00	1.2058	555.685	54.261	609.946
Summer	Bare sediments	2020-07-07 09:11:00	1.29612	730.049	58.3254	788.375
Summer	Bare sediments	2020-07-07 09:26:00	1.39104	749.435	62.5968	812.032
Summer	Bare sediments	2020-07-07 09:54:00	1.74125	935.987	78.3564	1014.34
Summer	Bare sediments	2020-07-07 10:09:00	1.21374	690.941	54.6184	745.559
Summer	Bare sediments	2020-07-07 10:38:00	0.803105	424.398	36.1397	460.538
Summer	Bare sediments	2020-07-07 10:53:00	1.07059	583.475	48.1767	631.652
Summer	Bare sediments	2020-07-07 11:21:00	0.78065	281.383	35.1292	316.512
Summer	Bare sediments	2020-07-07 11:36:00	1.01839	361.991	45.8276	407.819
Summer	Bare sediments	2020-07-07 12:04:00	1.0017	171.598	45.0766	216.675
Summer	Bare sediments	2020-07-07 12:19:00	1.64737	-14.9127	74.1318	59.2191
Summer	Bare sediments	2020-07-07 12:34:00	1.56117	-169.607	70.2526	-99.3545
Summer	Bare sediments	2020-07-07 13:02:00	2.20953	-600.131	99.4289	-500.702
Summer	Bare sediments	2020-07-07 13:17:00	2.57899	-904.004	116.054	-787.949
Summer	Macroalgae	2020-07-07 15:49:00	3.11755	-1458.71	140.29	-1318.42
Summer	Macroalgae	2020-07-07 16:04:00	3.90826	-2332.43	175.872	-2156.56
Summer	Macroalgae	2020-07-07 16:19:00	2.44733	-1348.8	110.13	-1238.67
Summer	Macroalgae	2020-07-07 16:47:00	1.21379	-652.237	54.6206	-597.617
Summer	Macroalgae	2020-07-07 17:03:00	1.14139	-594.497	51.3625	-543.135
Summer	Macroalgae	2020-07-07 17:31:00	1.45983	-764.317	65.6923	-698.625
Summer	Macroalgae	2020-07-07 17:46:00	2.17494	-1135.98	97.8723	-1038.1
Summer	Macroalgae	2020-07-07 18:15:00	1.91641	-850.866	86.2383	-764.628
Summer	Macroalgae	2020-07-07 18:31:00	1.42558	-631.846	64.151	-567.695
Summer	Macroalgae	2020-07-07 19:00:00	1.57891	-608.774	71.0511	-537.723
Summer	Macroalgae	2020-07-07 19:15:00	0.590449	-214.872	26.5702	-188.302
Summer	Macroalgae	2020-07-07 19:44:00	0.288374	-101.467	12.9768	-88.49
Summer	Macroalgae	2020-07-07 19:59:00	0.748086	-247.323	33.6639	-213.659
Summer	Macroalgae	2020-07-07 20:27:00	4.61251	-1709.93	207.563	-1502.37
Summer	Macroalgae	2020-07-07 20:42:00	5.40292	-1365.83	243.132	-1122.7
Summer	Macroalgae	2020-07-07 21:10:00	3.54592	-468.208	159.566	-308.642
Summer	Macroalgae	2020-07-07 21:25:00	1.88408	-75.246	84.7836	9.53766
Summer	Macroalgae	2020-07-07 21:53:00	3.16858	-129.825	142.586	12.7609
Summer	Macroalgae	2020-07-07 22:08:00	2.22239	-30.099	100.007	69.9084
Summer	Macroalgae	2020-07-07 22:36:00	2.70901	-106.97	121.905	14.9357
Summer	Macroalgae	2020-07-07 22:51:00	3.76097	-294.598	169.244	-125.354
Summer	Macroalgae	2020-07-07 23:06:00	3.66673	-381.318	165.003	-216.315
Summer	Macroalgae	2020-07-07 23:41:00	3.6229	-270.131	163.03	-107.101
Summer	Macroalgae	2020-07-08 00:17:00	2.71006	-180.089	121.953	-58.1364
Summer	Macroalgae	2020-07-08 00:32:00	3.40686	-205.119	153.309	-51.8105
Summer	Macroalgae	2020-07-08 01:00:00	3.14768	-29.1914	141.646	112.454
Summer	Macroalgae	2020-07-08 01:15:00	3.25164	175.161	146.324	321.485
Summer	Macroalgae	2020-07-08 01:43:00	2.32902	178.82	104.806	283.626
Summer	Macroalgae	2020-07-08 01:58:00	1.70629	179.509	76.7829	256.291
Summer	Macroalgae	2020-07-08 02:26:00	1.94334	372.948	87.4503	460.398
Summer	Macroalgae	2020-07-08 02:41:00	2.67003	635.133	120.152	755.284
Summer	Macroalgae	2020-07-08 03:09:00	2.95624	605.529	133.031	738.56
Summer	Macroalgae	2020-07-08 03:24:00	3.0292	659.478	136.314	795.792
Summer	Macroalgae	2020-07-08 03:52:00	4.62104	707.611	207.947	915.558
Summer	Macroalgae	2020-07-08 04:07:00	3.99576	271.468	179.809	451.277
Summer	Macroalgae	2020-07-08 04:35:00	3.69314	45.9966	166.191	212.188
Summer	Macroalgae	2020-07-08 04:50:00	2.74126	147.483	123.357	270.839
Summer	Macroalgae	2020-07-08 05:05:00	2.67996	-93.7088	120.598	26.8891
Summer	Macroalgae	2020-07-08 05:34:00	2.96243	183.319	133.309	316.628
Summer	Macroalgae	2020-07-08 05:49:00	3.25284	79.5238	146.378	225.901
Summer	Macroalgae	2020-07-08 06:17:00	2.77267	-86.7228	124.77	38.0474
Summer	Macroalgae	2020-07-08 06:32:00	2.77749	-206.376	124.987	-81.3885
Summer	Macroalgae	2020-07-08 07:00:00	2.41214	-411.481	108.546	-302.935
Summer	Macroalgae	2020-07-08 08:24:00	1.48831	-478.286	66.9741	-411.312
Summer	Macroalgae	2020-07-08 08:39:00	1.58321	-670.14	71.2446	-598.895
Summer	Macroalgae	2020-07-08 09:07:00	1.36106	-625.576	61.2477	-564.328
Summer	Macroalgae	2020-07-08 09:22:00	2.28144	-1259.32	102.665	-1156.65
Summer	Macroalgae	2020-07-08 09:37:00	2.50011	-1150.85	112.505	-1038.35
Summer	Macroalgae	2020-07-08 10:05:00	2.96367	-1077.84	133.365	-944.478
Summer	Macroalgae	2020-07-08 10:20:00	2.82459	-1009.77	127.107	-882.659
Summer	Macroalgae	2020-07-08 10:48:00	3.43843	-1230.94	154.729	-1076.21
Summer	Macroalgae	2020-07-08 11:03:00	4.67925	-1709.21	210.566	-1498.64
Summer	Macroalgae	2020-07-08 11:31:00	5.14669	-2247.34	231.601	-2015.74
Summer	Macroalgae	2020-07-08 11:46:00	4.80921	-2327.48	216.415	-2111.07
Summer	Macroalgae	2020-07-08 12:14:00	1.60128	-781.8	72.0577	-709.742
Summer	Macroalgae	2020-07-08 13:00:00	0.73706	-253.753	33.1677	-220.585
Summer	Macroalgae	2020-07-08 13:15:00	0.930966	-265.745	41.8935	-223.852
Summer	Macroalgae	2020-07-08 13:43:00	0.650371	-210.682	29.2667	-181.415
Summer	Mixed vegetation	2020-07-08 14:24:00	1.73905	-593.235	78.2572	-514.978
Summer	Mixed vegetation	2020-07-08 14:39:00	3.11952	-1074.47	140.378	-934.093
Summer	Mixed vegetation	2020-07-08 15:07:00	1.54287	-499.014	69.429	-429.585
Summer	Mixed vegetation	2020-07-08 15:22:00	0.617722	-178.796	27.7975	-150.998
Summer	Mixed vegetation	2020-07-08 15:37:00	0.307143	-81.5825	13.8214	-67.7611
Summer	Mixed vegetation	2020-07-08 16:05:00	0.327706	-73.5733	14.7468	-58.8265
Summer	Mixed vegetation	2020-07-08 16:20:00	0.619627	-142.78	27.8832	-114.897
Summer	Mixed vegetation	2020-07-08 16:48:00	1.22892	-344.505	55.3013	-289.203
Summer	Mixed vegetation	2020-07-08 17:03:00	1.76847	-519.556	79.581	-439.975
Summer	Mixed vegetation	2020-07-08 17:31:00	2.25551	-629.413	101.498	-527.915
Summer	Mixed vegetation	2020-07-08 17:46:00	2.87178	-779.308	129.23	-650.078
Summer	Mixed vegetation	2020-07-08 18:14:00	2.72137	-744.056	122.461	-621.594
Summer	Mixed vegetation	2020-07-08 18:29:00	4.26306	-1140.14	191.838	-948.305
Summer	Mixed vegetation	2020-07-08 18:57:00	4.73852	-1239.86	213.233	-1026.63
Summer	Mixed vegetation	2020-07-08 19:12:00	5.41331	-1385.06	243.599	-1141.46
Summer	Mixed vegetation	2020-07-08 19:40:00	7.1723	-1783.23	322.753	-1460.48
Summer	Mixed vegetation	2020-07-08 19:55:00	4.79007	-1143	215.553	-927.452
Summer	Mixed vegetation	2020-07-08 20:24:00	5.01019	-1179.8	225.459	-954.344
Summer	Mixed vegetation	2020-07-08 20:39:00	7.8958	-1777.63	355.311	-1422.32
Summer	Mixed vegetation	2020-07-08 21:07:00	3.98712	-853.848	179.42	-674.428
Summer	Mixed vegetation	2020-07-08 21:22:00	3.74517	-735.103	168.533	-566.571
Summer	Mixed vegetation	2020-07-08 21:37:00	5.7143	-1125.69	257.143	-868.544
Summer	Mixed vegetation	2020-07-08 22:05:00	2.64902	-525.654	119.206	-406.448
Summer	Mixed vegetation	2020-07-08 22:20:00	2.7833	-536.266	125.249	-411.018
Summer	Mixed vegetation	2020-07-08 22:48:00	4.89706	-831.607	220.368	-611.24
Summer	Mixed vegetation	2020-07-08 23:03:00	2.9059	-389.399	130.765	-258.634
Summer	Mixed vegetation	2020-07-08 23:31:00	1.70046	-153.282	76.5206	-76.761
Summer	Mixed vegetation	2020-07-08 23:46:00	1.61212	-89.9106	72.5456	-17.365
Summer	Mixed vegetation	2020-07-09 00:14:00	1.48581	-59.0915	66.8614	7.76991
Summer	Mixed vegetation	2020-07-09 00:29:00	1.22267	-46.0398	55.02	8.98019
Summer	Mixed vegetation	2020-07-09 00:57:00	1.68461	-72.319	75.8074	3.4884
Summer	Mixed vegetation	2020-07-09 01:12:00	2.05691	33.1403	92.5609	125.701
Summer	Mixed vegetation	2020-07-09 01:40:00	1.79799	32.1448	80.9096	113.054
Summer	Mixed vegetation	2020-07-09 01:55:00	2.08458	123.483	93.806	217.289
Summer	Mixed vegetation	2020-07-09 02:23:00	1.85533	191.647	83.49	275.136
Summer	Mixed vegetation	2020-07-09 02:38:00	2.67436	350.377	120.346	470.723
Summer	Mixed vegetation	2020-07-09 02:53:00	2.34974	388.154	105.738	493.893
Summer	Mixed vegetation	2020-07-09 03:21:00	1.49941	138.945	67.4732	206.419
Summer	Mixed vegetation	2020-07-09 03:36:00	1.6562	181.307	74.529	255.836
Summer	Mixed vegetation	2020-07-09 04:04:00	1.73481	24.8249	78.0664	102.891
Summer	Mixed vegetation	2020-07-09 04:19:00	1.31917	-19.0372	59.3626	40.3253
Summer	Mixed vegetation	2020-07-09 04:47:00	2.53646	-10.6353	114.141	103.505
Summer	Mixed vegetation	2020-07-09 05:02:00	2.83553	-94.2111	127.599	33.3877
Summer	Mixed vegetation	2020-07-09 05:30:00	2.50702	-182.567	112.816	-69.7514
Summer	Mixed vegetation	2020-07-09 05:45:00	2.10346	-166.824	94.6556	-72.1687
Summer	Mixed vegetation	2020-07-09 06:13:00	2.0027	-253.944	90.1216	-163.823
Summer	Mixed vegetation	2020-07-09 06:28:00	1.4453	-259.873	65.0385	-194.834
Summer	Mixed vegetation	2020-07-09 06:56:00	1.08779	-242.076	48.9504	-193.126
Summer	Mixed vegetation	2020-07-09 07:11:00	1.14944	-312.91	51.7249	-261.185
Summer	Mixed vegetation	2020-07-09 07:39:00	0.983694	-291.6	44.2662	-247.334
Summer	Mixed vegetation	2020-07-09 07:54:00	0.772482	-244.476	34.7617	-209.714
Summer	Mixed vegetation	2020-07-09 08:09:00	0.829186	-278.271	37.3134	-240.957
Summer	Mixed vegetation	2020-07-09 08:37:00	0.478906	-174.314	21.5508	-152.763
Summer	Mixed vegetation	2020-07-09 08:52:00	0.353067	-137.984	15.888	-122.096
Summer	Mixed vegetation	2020-07-09 09:20:00	1.50541	-576.924	67.7436	-509.181
Summer	Mixed vegetation	2020-07-09 09:35:00	1.97485	-773.961	88.8684	-685.092
Summer	Mixed vegetation	2020-07-09 10:03:00	3.18725	-1228.27	143.426	-1084.84
Summer	Mixed vegetation	2020-07-09 10:18:00	4.03323	-1570.45	181.495	-1388.96
Summer	Mixed vegetation	2020-07-09 10:46:00	2.81649	-1107.48	126.742	-980.739
Summer	Mixed vegetation	2020-07-09 11:01:00	2.04913	-889.689	92.211	-797.478
Summer	Mixed vegetation	2020-07-09 11:29:00	2.82943	-1344.55	127.324	-1217.22
Summer	Mixed vegetation	2020-07-09 11:44:00	3.62491	-1761.49	163.121	-1598.37
Summer	Mixed vegetation	2020-07-09 12:13:00	4.48941	-2014.45	202.024	-1812.42
Summer	Mixed vegetation	2020-07-09 12:28:00	7.68256	-3085.27	345.715	-2739.56
Summer	Mixed vegetation	2020-07-09 12:57:00	6.93085	-2415.41	311.888	-2103.53
Summer	Mixed vegetation	2020-07-09 13:12:00	5.60983	-1881.22	252.442	-1628.78
Summer	Mixed vegetation	2020-07-09 13:41:00	4.8	-1771.51	216	-1555.51
Summer	Mixed vegetation	2020-07-09 13:57:00	3.04056	-1207.59	136.825	-1070.76
Summer	Macroalgae	2020-07-09 14:26:00	3.03906	-1198.78	136.758	-1062.02
Summer	Macroalgae	2020-07-09 14:41:00	3.20317	-955.705	144.142	-811.562
Summer	Macroalgae	2020-07-09 15:11:00	4.21829	-1253.32	189.823	-1063.5
Summer	Macroalgae	2020-07-09 15:26:00	5.89939	-2082.94	265.472	-1817.47
Summer	Macroalgae	2020-07-09 15:54:00	6.13528	-2100.53	276.087	-1824.44
Summer	Macroalgae	2020-07-09 16:09:00	2.72676	-1024.77	122.704	-902.07
Summer	Macroalgae	2020-07-09 16:24:00	1.3406	-620.422	60.327	-560.095
Summer	Macroalgae	2020-07-09 16:52:00	1.18985	-543.902	53.5432	-490.359
Summer	Macroalgae	2020-07-09 17:07:00	1.01114	-495.304	45.5012	-449.803
Summer	Macroalgae	2020-07-09 17:35:00	0.82273	-416.325	37.0228	-379.302
Summer	Macroalgae	2020-07-09 18:12:00	0.722878	-338.789	32.5295	-306.259
Summer	Macroalgae	2020-07-09 18:27:00	0.252116	-107.955	11.3452	-96.6103
Summer	Macroalgae	2020-07-09 18:56:00	0.312703	-134.55	14.0716	-120.479
Summer	Macroalgae	2020-07-09 19:11:00	0.434751	-196.045	19.5638	-176.481
Summer	Macroalgae	2020-07-09 19:39:00	0.480466	-227.451	21.621	-205.83
Summer	Macroalgae	2020-07-09 19:54:00	0.0640059	-27.8525	2.88027	-24.9722
Summer	Macroalgae	2020-07-09 20:09:00	0.0437901	-19.3947	1.97055	-17.4242
Summer	Macroalgae	2020-07-09 20:37:00	0.0523093	-23.7635	2.35392	-21.4096
Summer	Macroalgae	2020-07-09 20:52:00	0.0200512	-9.87241	0.902305	-8.97011
Summer	Macroalgae	2020-07-09 21:20:00	0.0432294	-21.7873	1.94532	-19.8419
Summer	Macroalgae	2020-07-09 21:35:00	0.0320653	-16.3809	1.44294	-14.9379
Summer	Macroalgae	2020-07-09 22:03:00	0.0497216	-25.2776	2.23747	-23.0401
Summer	Macroalgae	2020-07-09 22:18:00	0.0708581	-34.9654	3.18862	-31.7768
Summer	Macroalgae	2020-07-09 22:46:00	0.0376475	-19.4376	1.69414	-17.7435
Summer	Macroalgae	2020-07-09 23:01:00	0.0149991	-8.04247	0.674962	-7.36751
Summer	Macroalgae	2020-07-09 23:29:00	0.042167	-21.2569	1.89752	-19.3594
Summer	Macroalgae	2020-07-09 23:44:00	0.0694215	-33.1561	3.12397	-30.0321
Summer	Macroalgae	2020-07-10 00:12:00	0.0466702	-21.9637	2.10016	-19.8635
Summer	Macroalgae	2020-07-10 00:27:00	0.0624237	-28.2583	2.80907	-25.4492
Summer	Macroalgae	2020-07-10 00:55:00	0.109927	-48.7233	4.94672	-43.7766
Summer	Macroalgae	2020-07-10 01:10:00	0.0409251	-17.7745	1.84163	-15.9329
Summer	Macroalgae	2020-07-10 01:25:00	0.0735395	-31.3696	3.30928	-28.0603
Summer	Macroalgae	2020-07-10 01:53:00	0.0912512	-32.9199	4.1063	-28.8136
Summer	Macroalgae	2020-07-10 02:08:00	0.144705	-48.5317	6.5117	-42.02
Summer	Macroalgae	2020-07-10 02:36:00	0.226752	-76.0277	10.2039	-65.8239
Summer	Macroalgae	2020-07-10 02:51:00	0.132983	-43.7907	5.98423	-37.8064
Summer	Macroalgae	2020-07-10 03:19:00	0.0183181	-5.65545	0.824316	-4.83113
Summer	Macroalgae	2020-07-10 03:34:00	0.044595	-10.6825	2.00677	-8.67572
Summer	Macroalgae	2020-07-10 04:02:00	0.158225	-28.6101	7.12014	-21.49
Summer	Macroalgae	2020-07-10 04:17:00	0.236076	-18.0494	10.6234	-7.42599
Summer	Macroalgae	2020-07-10 04:45:00	0.543479	-19.8242	24.4566	4.6324
Summer	Macroalgae	2020-07-10 05:00:00	0.406031	-7.08002	18.2714	11.1914
Summer	Macroalgae	2020-07-10 05:28:00	0.708194	10.637	31.8687	42.5057
Summer	Macroalgae	2020-07-10 05:43:00	0.642008	14.3052	28.8904	43.1956
Summer	Macroalgae	2020-07-10 06:15:00	0.648488	16.8514	29.182	46.0334
Summer	Macroalgae	2020-07-10 07:54:00	0.804247	42.2532	36.1911	78.4443
Summer	Macroalgae	2020-07-10 08:09:00	2.18856	79.4224	98.4851	177.908
Summer	Macroalgae	2020-07-10 08:37:00	2.21856	-33.6387	99.8353	66.1966
Summer	Macroalgae	2020-07-10 08:52:00	1.67727	-95.1161	75.4772	-19.6389
Summer	Macroalgae	2020-07-10 09:20:00	2.04735	-176.751	92.1309	-84.6202
Summer	Macroalgae	2020-07-10 09:35:00	2.17123	-244.124	97.7054	-146.419
Summer	Macroalgae	2020-07-10 10:04:00	2.09309	-299.443	94.1892	-205.254
Summer	Macroalgae	2020-07-10 10:19:00	2.56293	-413.359	115.332	-298.028
Summer	Macroalgae	2020-07-10 10:47:00	2.12346	-383.603	95.5559	-288.047
Summer	Macroalgae	2020-07-10 11:02:00	2.0907	-482.779	94.0816	-388.697
Summer	Macroalgae	2020-07-10 11:30:00	1.58521	-431.692	71.3346	-360.357
Summer	Macroalgae	2020-07-10 11:45:00	1.54402	-484.115	69.4807	-414.635
Summer	Macroalgae	2020-07-10 12:13:00	1.66562	-587.23	74.9529	-512.277
Summer	Macroalgae	2020-07-10 12:28:00	1.27173	-506.669	57.2278	-449.441
Summer	Macroalgae	2020-07-10 12:56:00	1.06733	-461.629	48.0298	-413.599
Summer	Macroalgae	2020-07-10 13:11:00	1.17106	-569.746	52.6979	-517.048
Summer	Macroalgae	2020-07-10 13:26:00	0.576009	-308.888	25.9204	-282.967
Summer	Macroalgae	2020-07-10 13:54:00	0.667044	-373.535	30.017	-343.518
Summer	Macroalgae	2020-07-10 14:09:00	1.2821	-788.146	57.6946	-730.451
Summer	Bare sediments	2020-07-10 14:37:00	0.594734	-337.699	26.763	-310.936
Summer	Bare sediments	2020-07-10 14:52:00	0.504576	-277.959	22.7059	-255.253
Summer	Bare sediments	2020-07-10 15:20:00	1.02292	-409.874	46.0316	-363.842
Summer	Bare sediments	2020-07-10 15:35:00	0.961283	-385.938	43.2577	-342.681
Summer	Bare sediments	2020-07-10 16:03:00	0.550676	-280.176	24.7804	-255.395
Summer	Bare sediments	2020-07-10 16:18:00	0.422923	-243.05	19.0315	-224.019
Summer	Bare sediments	2020-07-10 16:46:00	0.459975	-272.351	20.6989	-251.652
Summer	Bare sediments	2020-07-10 17:01:00	0.443035	-245.226	19.9366	-225.289
Summer	Bare sediments	2020-07-10 17:29:00	0.363656	-195.337	16.3645	-178.973
Summer	Bare sediments	2020-07-10 17:44:00	0.394931	-211.001	17.7719	-193.229
Summer	Bare sediments	2020-07-10 18:12:00	0.432012	-263.782	19.4405	-244.341
Summer	Bare sediments	2020-07-10 18:27:00	0.51793	-316.257	23.3069	-292.95
Summer	Bare sediments	2020-07-10 18:42:00	0.587243	-332.149	26.4259	-305.723
Summer	Bare sediments	2020-07-10 19:20:00	0.319485	-233.779	14.3768	-219.402
Summer	Bare sediments	2020-07-10 19:49:00	0.191609	-124.636	8.62241	-116.014
Summer	Bare sediments	2020-07-10 20:04:00	0.308681	-170.878	13.8906	-156.988
Summer	Bare sediments	2020-07-10 20:40:00	0.27774	-154.191	12.4983	-141.693
Summer	Bare sediments	2020-07-10 20:55:00	0.152719	-98.91	6.87236	-92.0376
Summer	Bare sediments	2020-07-10 21:23:00	0.30704	-94.6643	13.8168	-80.8475
Summer	Bare sediments	2020-07-10 21:38:00	0.308262	-79.461	13.8718	-65.5892
Summer	Bare sediments	2020-07-10 22:06:00	0.562589	-115.379	25.3165	-90.0622
Summer	Bare sediments	2020-07-10 22:21:00	0.443146	-72.8563	19.9416	-52.9147
Summer	Bare sediments	2020-07-10 22:49:00	0.481057	-25.3997	21.6476	-3.75214
Summer	Bare sediments	2020-07-10 23:04:00	0.664615	110.331	29.9077	140.239
Summer	Bare sediments	2020-07-10 23:32:00	0.785153	173.313	35.3319	208.645
Summer	Bare sediments	2020-07-10 23:47:00	0.879339	185.557	39.5703	225.128
Summer	Bare sediments	2020-07-11 00:15:00	0.824533	179.974	37.104	217.078
Summer	Bare sediments	2020-07-11 01:02:00	0.955248	185.512	42.9862	228.498
Summer	Bare sediments	2020-07-11 01:17:00	0.711748	142.382	32.0287	174.411
Summer	Bare sediments	2020-07-11 01:45:00	0.832502	212.422	37.4626	249.885
Summer	Bare sediments	2020-07-11 02:00:00	0.870434	211.228	39.1695	250.397
Summer	Bare sediments	2020-07-11 02:28:00	0.544118	140.572	24.4853	165.057
Summer	Bare sediments	2020-07-11 02:43:00	0.585383	178.548	26.3423	204.89
Summer	Bare sediments	2020-07-11 02:58:00	0.822033	248.537	36.9915	285.528
Summer	Bare sediments	2020-07-11 03:26:00	0.583735	109.814	26.2681	136.082
Summer	Bare sediments	2020-07-11 03:41:00	0.3793	65.7879	17.0685	82.8564
Summer	Bare sediments	2020-07-11 04:09:00	0.271061	56.749	12.1977	68.9468
Summer	Bare sediments	2020-07-11 04:24:00	0.294101	57.7267	13.2345	70.9612
Summer	Bare sediments	2020-07-11 04:53:00	0.536718	82.5693	24.1523	106.722
Summer	Bare sediments	2020-07-11 05:08:00	0.319284	36.7835	14.3678	51.1513
Summer	Bare sediments	2020-07-11 05:36:00	0.254818	20.0529	11.4668	31.5197
Summer	Bare sediments	2020-07-11 05:51:00	0.181441	25.9052	8.16483	34.07
Summer	Bare sediments	2020-07-11 06:19:00	0.379384	71.5605	17.0723	88.6328
Summer	Bare sediments	2020-07-11 06:35:00	0.302147	38.0007	13.5966	51.5974
Summer	Bare sediments	2020-07-11 07:04:00	0.295193	40.1253	13.2837	53.409
Summer	Bare sediments	2020-07-11 07:19:00	0.467776	-20.7456	21.0499	0.304308
Summer	Bare sediments	2020-07-11 07:48:00	0.717624	-94.4993	32.2931	-62.2062
Summer	Bare sediments	2020-07-11 08:04:00	0.507952	-103.674	22.8578	-80.8165
Summer	Bare sediments	2020-07-11 08:33:00	0.902619	-220.3	40.6179	-179.682
Summer	Bare sediments	2020-07-11 08:49:00	1.60988	-576.551	72.4446	-504.106
Summer	Bare sediments	2020-07-11 09:17:00	1.4571	-651.305	65.5697	-585.735
Summer	Bare sediments	2020-07-11 09:32:00	1.52876	-772.402	68.7943	-703.608
Summer	Bare sediments	2020-07-11 10:00:00	2.04301	-1031.63	91.9355	-939.693
Summer	Bare sediments	2020-07-11 10:15:00	1.8561	-950.461	83.5246	-866.936
Summer	Bare sediments	2020-07-11 10:43:00	1.7856	-943.69	80.3522	-863.338
Summer	Bare sediments	2020-07-11 10:59:00	2.34819	-1291.29	105.668	-1185.62
Summer	Bare sediments	2020-07-11 11:14:00	2.492	-1156.58	112.14	-1044.44
Summer	Bare sediments	2020-07-11 11:42:00	6.00316	-1853.9	270.142	-1583.76
Summer	Bare sediments	2020-07-11 11:57:00	5.04401	-1558.52	226.98	-1331.54
Summer	Bare sediments	2020-07-11 12:25:00	2.42317	-757.659	109.043	-648.617
Summer	Bare sediments	2020-07-11 12:40:00	3.06629	-887.88	137.983	-749.897
Summer	Bare sediments	2020-07-11 13:08:00	2.59076	-942.143	116.584	-825.559
Summer	Bare sediments	2020-07-11 13:23:00	2.02875	-826.678	91.2937	-735.385
Summer	Bare sediments	2020-07-11 13:51:00	1.86185	-864.57	83.7833	-780.787
Summer	Bare sediments	2020-07-11 14:06:00	3.21155	-1571.47	144.52	-1426.96
Summer	Bare sediments	2020-07-11 14:34:00	3.71577	-1870.37	167.209	-1703.16
Summer	Mixed vegetation	2020-07-11 14:49:00	3.94568	-2143.24	177.556	-1965.68
Summer	Mixed vegetation	2020-07-11 15:17:00	4.95873	-3074.79	223.143	-2851.64
Summer	Mixed vegetation	2020-07-11 15:32:00	3.66786	-2436.25	165.054	-2271.2
Summer	Mixed vegetation	2020-07-11 16:01:00	4.77155	-2752.28	214.72	-2537.56
Summer	Mixed vegetation	2020-07-11 16:16:00	6.16767	-3529.41	277.545	-3251.86
Summer	Mixed vegetation	2020-07-11 16:44:00	4.94804	-2600.56	222.662	-2377.9
Summer	Mixed vegetation	2020-07-11 16:59:00	0.779232	-415.845	35.0654	-380.78
Summer	Mixed vegetation	2020-07-11 17:14:00	0.126928	-67.4334	5.71175	-61.7217
Summer	Mixed vegetation	2020-07-11 17:42:00	0.0694655	-32.8764	3.12595	-29.7505
Summer	Mixed vegetation	2020-07-11 17:57:00	0.0306229	-14.4702	1.37803	-13.0921
Summer	Mixed vegetation	2020-07-13 05:55:00	0.738134	-283.124	33.216	-249.908
Summer	Mixed vegetation	2020-07-13 06:10:00	1.66453	-155.035	74.9038	-80.1308
Fall	Mixed vegetation	2020-10-22 09:47:00	2.0901	-205.944	94.0545	-111.889
Fall	Mixed vegetation	2020-10-22 10:02:00	2.68083	-209.758	120.637	-89.1204
Fall	Mixed vegetation	2020-10-22 10:30:00	3.56254	-226.677	160.315	-66.3625
Fall	Mixed vegetation	2020-10-22 10:45:00	3.63749	-248.26	163.687	-84.5733
Fall	Mixed vegetation	2020-10-22 11:13:00	3.69489	-279.009	166.27	-112.738
Fall	Mixed vegetation	2020-10-22 11:28:00	3.49019	-290.293	157.059	-133.234
Fall	Mixed vegetation	2020-10-22 11:56:00	3.09776	-300.949	139.399	-161.55
Fall	Mixed vegetation	2020-10-22 12:11:00	2.6874	-311.726	120.933	-190.793
Fall	Mixed vegetation	2020-10-22 12:39:00	2.38825	-322.434	107.471	-214.963
Fall	Mixed vegetation	2020-10-22 12:54:00	2.23514	-325.413	100.581	-224.831
Fall	Mixed vegetation	2020-10-22 13:22:00	2.03295	-327.269	91.4829	-235.786
Fall	Mixed vegetation	2020-10-22 13:37:00	1.75893	-327.108	79.1516	-247.956
Fall	Mixed vegetation	2020-10-22 14:05:00	1.62307	-330.02	73.0379	-256.982
Fall	Mixed vegetation	2020-10-22 14:20:00	1.48183	-334.028	66.6825	-267.345
Fall	Mixed vegetation	2020-10-22 14:48:00	1.42023	-330.291	63.9106	-266.381
Fall	Mixed vegetation	2020-10-22 15:03:00	1.3652	-329.332	61.4338	-267.898
Fall	Mixed vegetation	2020-10-22 15:31:00	1.31382	-327.387	59.1221	-268.264
Fall	Mixed vegetation	2020-10-22 15:46:00	1.26208	-326.818	56.7934	-270.024
Fall	Mixed vegetation	2020-10-22 16:01:00	1.21866	-326.479	54.8397	-271.639
Fall	Mixed vegetation	2020-10-22 16:30:00	1.19789	-330.659	53.905	-276.754
Fall	Mixed vegetation	2020-10-22 16:45:00	1.18215	-326.501	53.1969	-273.304
Fall	Mixed vegetation	2020-10-22 17:13:00	1.16047	-321.457	52.2212	-269.236
Fall	Mixed vegetation	2020-10-22 17:28:00	1.20995	-319.279	54.4477	-264.832
Fall	Mixed vegetation	2020-10-22 17:56:00	1.32167	-317.461	59.4751	-257.986
Fall	Mixed vegetation	2020-10-22 18:11:00	1.32731	-317.396	59.729	-257.667
Fall	Mixed vegetation	2020-10-22 18:39:00	1.44542	-315.064	65.0438	-250.02
Fall	Mixed vegetation	2020-10-22 18:54:00	1.61718	-312.792	72.773	-240.019
Fall	Mixed vegetation	2020-10-22 19:22:00	1.71024	-308.09	76.9609	-231.129
Fall	Mixed vegetation	2020-10-22 19:37:00	1.74021	-300.149	78.3096	-221.84
Fall	Mixed vegetation	2020-10-22 20:05:00	1.72143	-294.114	77.4645	-216.65
Fall	Mixed vegetation	2020-10-22 20:20:00	1.72386	-297.436	77.5737	-219.862
Fall	Mixed vegetation	2020-10-22 20:48:00	1.63043	-291.078	73.3695	-217.708
Fall	Mixed vegetation	2020-10-22 21:03:00	1.48416	-279.805	66.7872	-213.018
Fall	Mixed vegetation	2020-10-22 21:18:00	1.43842	-268.927	64.7291	-204.198
Fall	Mixed vegetation	2020-10-22 21:46:00	1.44496	-251.764	65.023	-186.741
Fall	Mixed vegetation	2020-10-22 22:01:00	1.42192	-236.529	63.9864	-172.543
Fall	Mixed vegetation	2020-10-22 22:29:00	1.40657	-204.199	63.2955	-140.903
Fall	Mixed vegetation	2020-10-22 22:44:00	1.39349	-188.253	62.7068	-125.547
Fall	Mixed vegetation	2020-10-22 23:12:00	1.37664	-162.816	61.9489	-100.867
Fall	Mixed vegetation	2020-10-22 23:27:00	1.3715	-134.936	61.7174	-73.2184
Fall	Mixed vegetation	2020-10-22 23:55:00	1.37186	-97.6779	61.7337	-35.9442
Fall	Mixed vegetation	2020-10-23 00:10:00	1.36374	-55.8487	61.3682	5.51948
Fall	Mixed vegetation	2020-10-23 00:38:00	1.3622	-11.0774	61.2988	50.2214
Fall	Mixed vegetation	2020-10-23 00:53:00	1.35897	46.1322	61.1534	107.286
Fall	Mixed vegetation	2020-10-23 01:21:00	1.35519	113.769	60.9834	174.753
Fall	Mixed vegetation	2020-10-23 01:36:00	1.34758	210.961	60.641	271.602
Fall	Mixed vegetation	2020-10-23 02:04:00	1.34231	283.029	60.4039	343.433
Fall	Mixed vegetation	2020-10-23 02:19:00	1.35244	429.358	60.8599	490.218
Fall	Mixed vegetation	2020-10-23 02:47:00	1.35786	521.736	61.1036	582.839
Fall	Mixed vegetation	2020-10-23 03:02:00	1.36252	676.811	61.3136	738.125
Fall	Mixed vegetation	2020-10-23 03:17:00	1.35062	762.335	60.778	823.113
Fall	Mixed vegetation	2020-10-23 03:45:00	1.37285	905.179	61.7784	966.957
Fall	Mixed vegetation	2020-10-23 04:00:00	1.39247	989.539	62.6611	1052.2
Fall	Mixed vegetation	2020-10-23 04:28:00	1.36999	1102.96	61.6494	1164.61
Fall	Mixed vegetation	2020-10-23 04:43:00	1.3431	1095.44	60.4394	1155.88
Fall	Mixed vegetation	2020-10-23 05:12:00	1.3671	1051.63	61.5197	1113.15
Fall	Mixed vegetation	2020-10-23 05:27:00	1.43167	1062.45	64.4253	1126.87
Fall	Mixed vegetation	2020-10-23 05:55:00	1.43739	609.587	64.6825	674.269
Fall	Mixed vegetation	2020-10-23 06:10:00	1.44692	235.179	65.1115	300.291
Fall	Mixed vegetation	2020-10-23 06:38:00	1.54402	142.247	69.4807	211.728
Fall	Mixed vegetation	2020-10-23 06:53:00	1.67574	51.4392	75.4085	126.848
Fall	Mixed vegetation	2020-10-23 07:21:00	1.74508	-10.9667	78.5284	67.5617
Fall	Mixed vegetation	2020-10-23 07:36:00	1.80716	-62.9892	81.3221	18.3329
Fall	Mixed vegetation	2020-10-23 08:04:00	1.88616	-84.899	84.8773	-0.0217241
Fall	Mixed vegetation	2020-10-23 08:19:00	2.07085	-124.843	93.1884	-31.6548
Fall	Mixed vegetation	2020-10-23 08:34:00	2.13495	-144.049	96.0727	-47.9764
Fall	Macroalgae	2020-10-23 09:06:00	1.41305	-239.975	63.5873	-176.387
Fall	Macroalgae	2020-10-23 09:35:00	1.07208	-243.45	48.2437	-195.206
Fall	Macroalgae	2020-10-23 09:50:00	1.09293	-245.367	49.182	-196.184
Fall	Macroalgae	2020-10-23 10:18:00	1.1461	-249.713	51.5744	-198.139
Fall	Macroalgae	2020-10-23 10:33:00	1.25107	-256.654	56.298	-200.356
Fall	Macroalgae	2020-10-23 10:48:00	1.28161	-259.819	57.6727	-202.146
Fall	Macroalgae	2020-10-23 11:16:00	1.39743	-270.041	62.8845	-207.156
Fall	Macroalgae	2020-10-23 11:31:00	1.44721	-276.026	65.1246	-210.902
Fall	Macroalgae	2020-10-23 11:59:00	1.50636	-282.977	67.786	-215.191
Fall	Macroalgae	2020-10-23 12:14:00	1.54808	-288.776	69.6636	-219.112
Fall	Macroalgae	2020-10-23 12:42:00	1.61478	-296.448	72.6651	-223.783
Fall	Macroalgae	2020-10-23 12:57:00	1.68318	-298.982	75.7429	-223.239
Fall	Macroalgae	2020-10-23 13:25:00	1.73844	-304.498	78.2298	-226.268
Fall	Macroalgae	2020-10-23 13:40:00	1.81191	-311.154	81.5361	-229.618
Fall	Macroalgae	2020-10-23 14:08:00	1.88197	-314.183	84.6886	-229.495
Fall	Macroalgae	2020-10-23 14:23:00	1.96101	-319.213	88.2454	-230.967
Fall	Macroalgae	2020-10-23 14:51:00	1.983	-319.849	89.2352	-230.614
Fall	Macroalgae	2020-10-23 15:06:00	1.97554	-324.162	88.8993	-235.263
Fall	Macroalgae	2020-10-23 15:34:00	1.98094	-321.523	89.1424	-232.381
Fall	Macroalgae	2020-10-23 15:49:00	1.92557	-306.361	86.6509	-219.71
Fall	Macroalgae	2020-10-23 16:04:00	1.86764	-302.383	84.0437	-218.34
Fall	Macroalgae	2020-10-23 16:33:00	1.79098	-307.805	80.5942	-227.211
Fall	Macroalgae	2020-10-23 16:48:00	1.75998	-305.214	79.199	-226.015
Fall	Macroalgae	2020-10-23 17:16:00	1.75969	-313.583	79.1861	-234.397
Fall	Macroalgae	2020-10-23 17:31:00	1.72981	-304.383	77.8414	-226.541
Fall	Macroalgae	2020-10-23 17:59:00	1.64847	-299.169	74.1812	-224.988
Fall	Macroalgae	2020-10-23 18:14:00	1.59072	-299.476	71.5823	-227.894
Fall	Macroalgae	2020-10-23 18:42:00	1.52825	-305.217	68.7714	-236.445
Fall	Macroalgae	2020-10-23 18:57:00	1.48375	-303.267	66.7687	-236.499
Fall	Macroalgae	2020-10-23 19:25:00	1.421	-297.035	63.945	-233.09
Fall	Macroalgae	2020-10-23 19:40:00	1.35666	-289.765	61.0495	-228.716
Fall	Macroalgae	2020-10-23 20:08:00	1.3408	-280.508	60.3358	-220.172
Fall	Macroalgae	2020-10-23 20:23:00	1.34844	-276.233	60.6797	-215.553
Fall	Macroalgae	2020-10-23 20:51:00	1.3444	-266.003	60.498	-205.505
Fall	Macroalgae	2020-10-23 21:06:00	1.34616	-249.927	60.5772	-189.35
Fall	Macroalgae	2020-10-23 21:34:00	1.34667	-237.152	60.6003	-176.552
Fall	Macroalgae	2020-10-23 21:49:00	1.35883	-207.764	61.1474	-146.617
Fall	Macroalgae	2020-10-23 22:04:00	1.35361	-176.336	60.9125	-115.424
Fall	Macroalgae	2020-10-23 22:32:00	1.35194	-120.581	60.8372	-59.7438
Fall	Macroalgae	2020-10-23 22:47:00	1.33717	-97.8756	60.1726	-37.703
Fall	Macroalgae	2020-10-23 23:15:00	1.32773	-79.3783	59.7477	-19.6306
Fall	Macroalgae	2020-10-23 23:30:00	1.31449	-76.2601	59.1522	-17.108
Fall	Macroalgae	2020-10-23 23:58:00	1.29871	-45.0938	58.4418	13.348
Fall	Macroalgae	2020-10-24 00:13:00	1.28304	-11.9185	57.7366	45.8181
Fall	Macroalgae	2020-10-24 00:41:00	1.27132	22.0595	57.2094	79.269
Fall	Macroalgae	2020-10-24 00:56:00	1.25825	52.9455	56.6211	109.567
Fall	Macroalgae	2020-10-24 01:24:00	1.24997	91.0732	56.2486	147.322
Fall	Macroalgae	2020-10-24 01:39:00	1.24495	142.624	56.0227	198.646
Fall	Macroalgae	2020-10-24 02:07:00	1.2401	172.1	55.8044	227.904
Fall	Macroalgae	2020-10-24 02:22:00	1.20588	73.9338	54.2646	128.198
Fall	Macroalgae	2020-10-24 02:50:00	1.18058	6.13714	53.1263	59.2634
Fall	Macroalgae	2020-10-24 03:06:00	1.18212	-33.2013	53.1952	19.9939
Fall	Macroalgae	2020-10-24 03:21:00	1.16741	-62.1114	52.5336	-9.5778
Fall	Macroalgae	2020-10-24 03:49:00	1.09868	-113.803	49.4406	-64.3621
Fall	Macroalgae	2020-10-24 04:04:00	1.05929	-127.684	47.6679	-80.0161
Fall	Macroalgae	2020-10-24 06:03:00	1.09186	-158.562	49.1337	-109.428
Fall	Macroalgae	2020-10-24 06:18:00	1.09913	-174.435	49.461	-124.974
Fall	Macroalgae	2020-10-24 06:46:00	1.09305	-184.141	49.1874	-134.954
Fall	Macroalgae	2020-10-24 07:01:00	1.09526	-192.908	49.2867	-143.621
Fall	Macroalgae	2020-10-24 07:29:00	1.10593	-197.938	49.767	-148.171
Fall	Macroalgae	2020-10-24 07:44:00	1.11249	-202.244	50.062	-152.182
Fall	Macroalgae	2020-10-24 08:13:00	1.11286	-213.146	50.0785	-163.067
Fall	Macroalgae	2020-10-24 08:28:00	1.10564	-220.852	49.7537	-171.098
Fall	Bare sediments	2020-10-24 08:56:00	1.13729	-159.952	51.1781	-108.774
Fall	Bare sediments	2020-10-24 09:12:00	1.35205	-61.5098	60.8424	-0.667454
Fall	Bare sediments	2020-10-24 09:40:00	1.41212	-79.2384	63.5452	-15.6931
Fall	Bare sediments	2020-10-24 09:55:00	1.44255	-84.0327	64.9146	-19.1181
Fall	Bare sediments	2020-10-24 10:23:00	1.48469	-95.384	66.811	-28.573
Fall	Bare sediments	2020-10-24 10:38:00	1.50857	-95.1556	67.8855	-27.2701
Fall	Bare sediments	2020-10-24 11:06:00	1.50938	-99.6781	67.9223	-31.7558
Fall	Bare sediments	2020-10-24 11:21:00	1.5436	-112.465	69.4618	-43.0029
Fall	Bare sediments	2020-10-24 11:36:00	1.52761	-122.196	68.7424	-53.4537
Fall	Bare sediments	2020-10-24 12:04:00	1.45134	-147.879	65.3103	-82.5692
Fall	Bare sediments	2020-10-24 12:19:00	1.37624	-154.465	61.9308	-92.5344
Fall	Bare sediments	2020-10-24 12:47:00	1.34162	-162.983	60.373	-102.61
Fall	Bare sediments	2020-10-24 13:02:00	1.24812	-165.45	56.1656	-109.284
Fall	Bare sediments	2020-10-24 13:30:00	1.16214	-167.858	52.2965	-115.562
Fall	Bare sediments	2020-10-24 13:45:00	1.11904	-170.585	50.3569	-120.228
Fall	Bare sediments	2020-10-24 14:13:00	1.3132	-211.719	59.0942	-152.625
Fall	Bare sediments	2020-10-24 14:28:00	1.2704	-202.948	57.168	-145.78
Fall	Bare sediments	2020-10-24 14:56:00	1.11287	-200.169	50.0791	-150.09
Fall	Bare sediments	2020-10-24 15:12:00	1.0245	-203.034	46.1023	-156.932
Fall	Bare sediments	2020-10-24 15:40:00	1.03869	-215.476	46.7409	-168.735
Fall	Bare sediments	2020-10-24 15:55:00	1.20183	-248.105	54.0821	-194.023
Fall	Bare sediments	2020-10-24 16:23:00	1.48016	-248.322	66.6072	-181.715
Fall	Bare sediments	2020-10-24 16:38:00	1.46866	-240.597	66.0899	-174.507
Fall	Bare sediments	2020-10-24 17:06:00	1.34875	-225.171	60.6939	-164.477
Fall	Bare sediments	2020-10-24 17:21:00	1.36218	-230.751	61.2981	-169.452
Fall	Bare sediments	2020-10-24 17:36:00	1.41271	-241.449	63.5721	-177.877
Fall	Bare sediments	2020-10-24 18:04:00	1.27475	-224.578	57.3635	-167.215
Fall	Bare sediments	2020-10-24 18:19:00	1.14726	-205.457	51.6267	-153.83
Fall	Bare sediments	2020-10-24 18:47:00	1.09967	-204.181	49.4851	-154.696
Fall	Bare sediments	2020-10-24 19:02:00	1.13144	-219.739	50.9148	-168.824
Fall	Bare sediments	2020-10-24 19:30:00	1.10082	-196.566	49.537	-147.029
Fall	Bare sediments	2020-10-24 19:45:00	1.08003	-179.293	48.6012	-130.692
Fall	Bare sediments	2020-10-24 20:13:00	1.08407	-167.346	48.7833	-118.563
Fall	Bare sediments	2020-10-24 20:28:00	1.09234	-169.524	49.1553	-120.369
Fall	Bare sediments	2020-10-24 20:56:00	1.08342	-174.612	48.7539	-125.858
Fall	Bare sediments	2020-10-24 21:11:00	1.09936	-165.841	49.471	-116.37
Fall	Bare sediments	2020-10-24 21:39:00	1.13072	-154.728	50.8823	-103.845
Fall	Bare sediments	2020-10-24 21:55:00	1.11423	-157.265	50.1405	-107.125
Fall	Bare sediments	2020-10-24 22:24:00	1.09685	-153.289	49.3582	-103.931
Fall	Bare sediments	2020-10-24 22:39:00	1.11556	-146.46	50.2	-96.2598
Fall	Bare sediments	2020-10-24 23:08:00	1.16949	-141.928	52.6271	-89.3013
Fall	Bare sediments	2020-10-24 23:25:00	1.20578	-132.546	54.2599	-78.2857
Fall	Bare sediments	2020-10-24 23:53:00	1.18488	-131.504	53.3196	-78.1844
Fall	Bare sediments	2020-10-25 00:08:00	1.1578	-133.455	52.1009	-81.3545
Fall	Bare sediments	2020-10-25 00:23:00	1.14836	-128.381	51.6761	-76.7053
Fall	Bare sediments	2020-10-25 00:51:00	1.13755	-110.917	51.1898	-59.7269
Fall	Bare sediments	2020-10-25 01:06:00	1.14882	-89.0014	51.6969	-37.3045
Fall	Bare sediments	2020-10-25 01:34:00	1.18096	-59.1978	53.1432	-6.05457
Fall	Bare sediments	2020-10-25 01:49:00	1.20013	-39.2892	54.0061	14.7168
Fall	Bare sediments	2020-10-25 02:17:00	1.24967	-44.1512	56.2354	12.0841
Fall	Bare sediments	2020-10-25 02:53:00	1.29001	-22.2054	58.0504	35.845
Fall	Bare sediments	2020-10-25 03:08:00	1.30691	2.08651	58.8109	60.8974
Fall	Bare sediments	2020-10-25 03:23:00	1.33197	-8.97306	59.9388	50.9658
Fall	Bare sediments	2020-10-25 03:51:00	1.06648	-101.027	47.9914	-53.0354
Fall	Bare sediments	2020-10-25 04:06:00	0.962731	-87.6072	43.3229	-44.2844
Fall	Bare sediments	2020-10-25 04:34:00	1.05188	-62.6653	47.3348	-15.3306
Fall	Bare sediments	2020-10-25 04:49:00	1.14676	-42.4989	51.6041	9.10512
Fall	Bare sediments	2020-10-25 05:17:00	1.31671	-31.9782	59.2518	27.2736
Fall	Bare sediments	2020-10-25 05:32:00	1.33579	-12.6279	60.1107	47.4828
Fall	Bare sediments	2020-10-25 06:00:00	1.31614	-6.0597	59.2264	53.1667
Fall	Bare sediments	2020-10-25 06:15:00	1.29897	-5.89303	58.4535	52.5604
Fall	Bare sediments	2020-10-25 06:43:00	1.24048	-5.12677	55.8217	50.6949
Fall	Bare sediments	2020-10-25 06:58:00	1.22663	-11.8796	55.1983	43.3187
Fall	Bare sediments	2020-10-25 07:26:00	1.23917	-15.499	55.7628	40.2638
Fall	Bare sediments	2020-10-25 07:41:00	1.30761	-15.5743	58.8426	43.2683
Fall	Bare sediments	2020-10-25 08:09:00	1.33862	-15.6518	60.2378	44.586
Fall	Bare sediments	2020-10-25 08:24:00	1.36539	-19.9104	61.4426	41.5322
Fall	Mixed vegetation	2020-10-25 08:52:00	1.32569	-28.6248	59.6562	31.0313
Fall	Mixed vegetation	2020-10-25 09:07:00	2.36461	-120.177	106.407	-13.7702
Fall	Mixed vegetation	2020-10-25 09:37:00	2.38544	-152.821	107.345	-45.4765
Fall	Mixed vegetation	2020-10-25 09:52:00	2.65753	-172.643	119.589	-53.0537
Fall	Mixed vegetation	2020-10-25 10:07:00	3.07622	-184.585	138.43	-46.1551
Fall	Mixed vegetation	2020-10-25 10:35:00	3.47554	-225.587	156.399	-69.1876
Fall	Mixed vegetation	2020-10-25 10:50:00	3.59367	-243.882	161.715	-82.1665
Fall	Mixed vegetation	2020-10-25 11:18:00	3.5902	-261.354	161.559	-99.7952
Fall	Mixed vegetation	2020-10-25 11:33:00	3.54987	-274.04	159.744	-114.296
Fall	Mixed vegetation	2020-10-25 12:01:00	3.43443	-285.061	154.549	-130.511
Fall	Mixed vegetation	2020-10-25 12:16:00	3.09026	-297.304	139.062	-158.243
Fall	Mixed vegetation	2020-10-25 12:44:00	2.57137	-306.402	115.712	-190.691
Fall	Mixed vegetation	2020-10-25 12:59:00	2.15793	-311.935	97.1069	-214.828
Fall	Mixed vegetation	2020-10-25 13:27:00	2.01009	-313.005	90.4539	-222.551
Fall	Mixed vegetation	2020-10-25 13:42:00	1.87723	-309.899	84.4755	-225.424
Fall	Mixed vegetation	2020-10-25 14:10:00	1.82636	-306.765	82.1862	-224.579
Fall	Mixed vegetation	2020-10-25 14:25:00	1.76378	-303.307	79.3702	-223.937
Fall	Mixed vegetation	2020-10-25 14:53:00	1.70189	-300.726	76.5852	-224.141
Fall	Mixed vegetation	2020-10-25 15:08:00	1.63301	-301.83	73.4854	-228.345
Fall	Mixed vegetation	2020-10-25 15:23:00	1.7895	-305.04	80.5273	-224.512
Fall	Mixed vegetation	2020-10-25 15:51:00	1.92674	-307.305	86.7031	-220.601
Fall	Mixed vegetation	2020-10-25 16:06:00	1.885	-307.886	84.8252	-223.061
Fall	Mixed vegetation	2020-10-25 16:34:00	1.83542	-308.259	82.5937	-225.666
Fall	Mixed vegetation	2020-10-25 16:49:00	1.6874	-306.669	75.9332	-230.735
Fall	Mixed vegetation	2020-10-25 17:17:00	1.54025	-304.615	69.3112	-235.303
Fall	Mixed vegetation	2020-10-25 17:32:00	1.60698	-304.127	72.3143	-231.813
Fall	Mixed vegetation	2020-10-25 18:00:00	1.45318	-300.133	65.393	-234.74
Fall	Mixed vegetation	2020-10-25 18:15:00	1.3661	-299.948	61.4747	-238.474
Fall	Mixed vegetation	2020-10-25 18:43:00	1.36234	-297.033	61.3052	-235.728
Fall	Mixed vegetation	2020-10-25 18:58:00	1.38931	-294.6	62.5187	-232.082
Fall	Mixed vegetation	2020-10-25 19:26:00	1.35546	-288.737	60.9959	-227.741
Fall	Mixed vegetation	2020-10-25 19:41:00	1.3339	-286.013	60.0255	-225.988
Fall	Mixed vegetation	2020-10-25 20:09:00	1.30306	-282.098	58.6376	-223.461
Fall	Mixed vegetation	2020-10-25 20:24:00	1.21571	-265.228	54.707	-210.521
Fall	Mixed vegetation	2020-10-25 20:39:00	1.15016	-258.099	51.757	-206.342
Fall	Mixed vegetation	2020-10-25 21:08:00	1.10157	-246.339	49.5706	-196.768
Fall	Mixed vegetation	2020-10-25 21:23:00	1.0838	-230.721	48.7711	-181.95
Fall	Mixed vegetation	2020-10-25 21:51:00	1.08916	-211.171	49.0122	-162.159
Fall	Mixed vegetation	2020-10-25 22:06:00	1.1744	-193.591	52.8481	-140.743
Fall	Mixed vegetation	2020-10-25 22:34:00	1.24213	-164.147	55.8959	-108.251
Fall	Mixed vegetation	2020-10-25 22:49:00	1.24256	-142.576	55.9153	-86.6606
Fall	Mixed vegetation	2020-10-25 23:17:00	1.27077	-111.822	57.1846	-54.6376
Fall	Mixed vegetation	2020-10-25 23:32:00	1.21957	-87.8696	54.8808	-32.9888
Fall	Mixed vegetation	2020-10-26	1.14858	-63.8407	51.6863	-12.1544
Fall	Mixed vegetation	2020-10-26 00:15:00	1.11722	-40.6439	50.2748	9.63093
Fall	Mixed vegetation	2020-10-26 00:43:00	1.11379	-26.9715	50.1207	23.1492
Fall	Mixed vegetation	2020-10-26 00:58:00	1.18352	-46.5403	53.2584	6.71817
Fall	Mixed vegetation	2020-10-26 01:26:00	1.29244	-77.3813	58.1596	-19.2218
Fall	Mixed vegetation	2020-10-26 01:41:00	1.30651	-81.1133	58.793	-22.3204
Fall	Mixed vegetation	2020-10-26 02:09:00	1.28924	-80.5593	58.0159	-22.5434
Fall	Mixed vegetation	2020-10-26 02:24:00	1.30749	-62.8323	58.837	-3.99527
Fall	Mixed vegetation	2020-10-26 02:39:00	1.34228	-40.9943	60.4027	19.4085
Fall	Mixed vegetation	2020-10-26 03:07:00	1.2855	-38.829	57.8477	19.0187
Fall	Mixed vegetation	2020-10-26 03:22:00	1.26843	-44.6471	57.0794	12.4323
Fall	Mixed vegetation	2020-10-26 03:50:00	1.29062	-53.0168	58.078	5.06118
Fall	Mixed vegetation	2020-10-26 04:05:00	1.23618	-59.3078	55.6281	-3.67977
Fall	Mixed vegetation	2020-10-26 04:33:00	1.26803	-35.4647	57.0616	21.5969
Fall	Mixed vegetation	2020-10-26 04:48:00	1.34107	-7.97145	60.3479	52.3765
Fall	Mixed vegetation	2020-10-26 05:16:00	1.39498	-3.88037	62.7739	58.8936
Fall	Mixed vegetation	2020-10-26 05:31:00	1.43768	-27.575	64.6958	37.1208
Fall	Mixed vegetation	2020-10-26 06:01:00	1.50887	-58.2207	67.8992	9.67845
Fall	Mixed vegetation	2020-10-26 06:16:00	1.70494	-64.3981	76.7223	12.3243
Fall	Mixed vegetation	2020-10-26 06:44:00	1.83653	-86.2168	82.6439	-3.57289
Fall	Mixed vegetation	2020-10-26 06:59:00	1.84806	-118.382	83.1625	-35.2195
Fall	Mixed vegetation	2020-10-26 07:27:00	1.82088	-134.566	81.9394	-52.6264
Fall	Mixed vegetation	2020-10-26 07:42:00	1.87399	-147.456	84.3297	-63.1267
Fall	Mixed vegetation	2020-10-26 08:10:00	1.96024	-154.557	88.2106	-66.3463
Fall	Mixed vegetation	2020-10-26 08:25:00	2.20513	-169.936	99.2309	-70.7053
Fall	Mixed vegetation	2020-10-26 08:40:00	2.24043	-181.519	100.819	-80.6995
Fall	Mixed vegetation	2020-10-26 09:08:00	2.43969	-199.531	109.786	-89.7449
Fall	Macroalgae	2020-10-26 09:44:00	2.15867	-230.568	97.1401	-133.428
Fall	Macroalgae	2020-10-26 09:59:00	1.26786	-283.668	57.0536	-226.615
Fall	Macroalgae	2020-10-26 10:27:00	1.32064	-290.112	59.4287	-230.684
Fall	Macroalgae	2020-10-26 10:42:00	1.40171	-291.508	63.0769	-228.431
Fall	Macroalgae	2020-10-26 11:11:00	1.408	-299.295	63.3601	-235.935
Fall	Macroalgae	2020-10-26 11:27:00	1.50246	-300.41	67.6107	-232.799
Fall	Macroalgae	2020-10-26 11:56:00	1.56377	-304.525	70.3695	-234.156
Fall	Macroalgae	2020-10-26 12:13:00	1.621	-310.087	72.9448	-237.142
Fall	Macroalgae	2020-10-26 12:41:00	1.6541	-310.061	74.4347	-235.626
Fall	Macroalgae	2020-10-26 12:57:00	1.75868	-309.005	79.1404	-229.865
Fall	Macroalgae	2020-10-26 13:25:00	1.89447	-334.074	85.2513	-248.823
Fall	Macroalgae	2020-10-26 13:40:00	0.7864	-128.721	35.388	-93.3333
Fall	Macroalgae	2020-10-26 13:55:00	1.7879	-281.494	80.4555	-201.039
Fall	Macroalgae	2020-10-26 14:23:00	2.37447	-362.117	106.851	-255.266
Fall	Macroalgae	2020-10-26 14:38:00	1.96641	-302.37	88.4883	-213.882
Fall	Macroalgae	2020-10-26 15:06:00	2.0502	-307.388	92.2592	-215.129
Fall	Macroalgae	2020-10-26 15:21:00	1.76218	-259.391	79.2979	-180.093
Fall	Macroalgae	2020-10-26 15:49:00	2.92878	-417.193	131.795	-285.398
Fall	Macroalgae	2020-10-26 16:04:00	5.33586	-751.097	240.114	-510.984
Fall	Macroalgae	2020-10-26 16:32:00	2.64556	-369.56	119.05	-250.51
Fall	Macroalgae	2020-10-26 16:47:00	2.13686	-295.716	96.1586	-199.558
Fall	Macroalgae	2020-10-26 17:35:00	1.95011	-249.728	87.755	-161.973
Fall	Macroalgae	2020-10-26 18:06:00	2.04468	-238.985	92.0104	-146.975
Fall	Macroalgae	2020-10-26 18:23:00	3.97767	-474.248	178.995	-295.253
Fall	Macroalgae	2020-10-26 18:51:00	6.6395	-725.793	298.778	-427.015
Fall	Macroalgae	2020-10-26 19:06:00	10.2683	-832.172	462.071	-370.1
Fall	Macroalgae	2020-10-26 19:35:00	8.28015	-447.063	372.607	-74.4559
Fall	Macroalgae	2020-10-26 19:50:00	7.43081	-374.556	334.386	-40.1696
Fall	Macroalgae	2020-10-26 20:18:00	7.01938	-204.546	315.872	111.326
Fall	Macroalgae	2020-10-26 20:33:00	2.28522	4.25102	102.835	107.086
Fall	Macroalgae	2020-10-26 21:01:00	3.47152	-34.2532	156.218	121.965
Fall	Macroalgae	2020-10-26 21:16:00	4.74082	35.4445	213.337	248.781
Fall	Macroalgae	2020-10-26 21:44:00	4.74306	212.754	213.438	426.192
Fall	Macroalgae	2020-10-26 21:59:00	4.99702	335.899	224.866	560.765
Fall	Macroalgae	2020-10-26 22:27:00	4.33656	412.73	195.145	607.875
Fall	Macroalgae	2020-10-26 22:42:00	4.75569	338.423	214.006	552.43
Fall	Macroalgae	2020-10-26 22:57:00	5.7706	207.144	259.677	466.821
Fall	Macroalgae	2020-10-26 23:25:00	2.77678	266.959	124.955	391.914
Fall	Macroalgae	2020-10-26 23:40:00	1.4752	140.717	66.3838	207.101
Fall	Macroalgae	2020-10-27 00:08:00	4.67556	121.712	210.4	332.112
Fall	Macroalgae	2020-10-27 00:23:00	6.14088	-87.8306	276.34	188.509
Fall	Macroalgae	2020-10-27 00:51:00	5.94896	169.174	267.703	436.878
Fall	Macroalgae	2020-10-27 01:06:00	4.01802	27.7262	180.811	208.537
Fall	Macroalgae	2020-10-27 01:34:00	3.54089	-29.8457	159.34	129.494
Fall	Macroalgae	2020-10-27 01:49:00	3.23786	-195.963	145.704	-50.2595
Fall	Macroalgae	2020-10-27 02:17:00	6.31199	273.554	284.039	557.594
Fall	Macroalgae	2020-10-27 02:32:00	2.96527	405.727	133.437	539.164
Fall	Macroalgae	2020-10-27 03:00:00	0.453941	48.7289	20.4273	69.1562
Fall	Macroalgae	2020-10-27 03:15:00	0.0610039	1.06725	2.74517	3.81242
Fall	Macroalgae	2020-10-27 03:43:00	0.0420765	-0.39445	1.89344	1.49899
Fall	Macroalgae	2020-10-27 03:58:00	0.0292445	-0.46735	1.316	0.848654
Fall	Macroalgae	2020-10-27 04:26:00	0.0473282	-1.04864	2.12977	1.08113
Fall	Macroalgae	2020-10-27 04:41:00	0.0154973	-0.613738	0.697378	0.0836403
Fall	Macroalgae	2020-10-27 04:56:00	0.511607	-31.7286	23.0223	-8.70631
Fall	Macroalgae	2020-10-27 05:24:00	0.037361	-3.44752	1.68124	-1.76628
Fall	Macroalgae	2020-10-27 05:39:00	0.0999941	-9.82581	4.49973	-5.32608
Fall	Macroalgae	2020-10-27 06:07:00	0.0832789	-8.58525	3.74755	-4.8377
Fall	Macroalgae	2020-10-27 06:22:00	0.201667	-21.8927	9.07502	-12.8177
Fall	Macroalgae	2020-10-27 06:50:00	0.220277	-24.8143	9.91248	-14.9018
Fall	Macroalgae	2020-10-27 07:05:00	2.35973	-270.279	106.188	-164.092
Fall	Macroalgae	2020-10-27 07:35:00	4.07985	-465.884	183.593	-282.291
Fall	Macroalgae	2020-10-27 07:50:00	6.60077	-750.907	297.035	-453.872
Fall	Macroalgae	2020-10-27 08:18:00	7.21485	-829.632	324.668	-504.964
Fall	Macroalgae	2020-10-27 08:33:00	5.46507	-561.054	245.928	-315.126
Fall	Macroalgae	2020-10-27 09:01:00	9.05484	-862.011	407.468	-454.544
Fall	Macroalgae	2020-10-27 09:16:00	16.6022	-1479.16	747.101	-732.055
Fall	Bare sediments	2020-10-27 09:47:00	12.6025	-405.256	567.111	161.855
Fall	Bare sediments	2020-10-27 10:02:00	11.7302	-497.067	527.857	30.7908
Fall	Bare sediments	2020-10-27 10:30:00	14.0068	-597.868	630.307	32.4389
Fall	Bare sediments	2020-10-27 10:45:00	11.0505	-474.997	497.275	22.2772
Fall	Bare sediments	2020-10-27 11:13:00	11.7617	-546.606	529.277	-17.3292
Fall	Bare sediments	2020-10-27 11:28:00	4.43908	-257.982	199.758	-58.2239
Fall	Bare sediments	2020-10-27 11:56:00	9.87257	-591.714	444.265	-147.449
Fall	Bare sediments	2020-10-27 12:11:00	10.7754	-725.234	484.894	-240.339
Fall	Bare sediments	2020-10-27 12:26:00	8.97958	-662.199	404.081	-258.118
Fall	Bare sediments	2020-10-27 12:54:00	15.8635	-1196.59	713.859	-482.732
Fall	Bare sediments	2020-10-27 13:09:00	13.8902	-1093.14	625.057	-468.087
Fall	Bare sediments	2020-10-27 13:37:00	11.0274	-996.118	496.231	-499.887
Fall	Bare sediments	2020-10-27 13:52:00	10.3881	-962.364	467.463	-494.9
Fall	Bare sediments	2020-10-27 14:21:00	11.4503	-1058.94	515.262	-543.682
Fall	Bare sediments	2020-10-27 14:36:00	12.2713	-1156.74	552.209	-604.528
Fall	Bare sediments	2020-10-27 15:04:00	8.36452	-822.659	376.404	-446.256
Fall	Bare sediments	2020-10-27 15:19:00	6.53953	-646.742	294.279	-352.463
Fall	Bare sediments	2020-10-27 15:47:00	6.12658	-614.869	275.696	-339.173
Fall	Bare sediments	2020-10-27 16:02:00	4.39962	-439.406	197.983	-241.423
Fall	Bare sediments	2020-10-27 16:30:00	7.01829	-701.24	315.823	-385.417
Fall	Bare sediments	2020-10-27 16:45:00	7.17004	-711.652	322.652	-389
Fall	Bare sediments	2020-10-27 17:13:00	4.10369	-376.725	184.666	-192.059
Fall	Bare sediments	2020-10-27 17:28:00	3.88823	-339.338	174.97	-164.368
Fall	Bare sediments	2020-10-27 17:43:00	2.2642	-195.973	101.889	-94.084
Fall	Bare sediments	2020-10-27 18:12:00	2.52866	-244.633	113.79	-130.843
Fall	Bare sediments	2020-10-27 18:27:00	5.56807	-555.779	250.563	-305.215
Fall	Bare sediments	2020-10-27 18:55:00	1.42045	-95.8323	63.9201	-31.9122
Fall	Bare sediments	2020-10-27 19:10:00	1.98663	-122.968	89.3983	-33.5692
Fall	Bare sediments	2020-10-27 19:38:00	2.25583	-125.166	101.512	-23.6542
Fall	Bare sediments	2020-10-27 19:53:00	2.084	-114.254	93.7802	-20.4735
Fall	Bare sediments	2020-10-27 20:21:00	0.972615	-52.8055	43.7677	-9.03783
Fall	Bare sediments	2020-10-27 20:36:00	0.895055	-47.1462	40.2775	-6.86869
Fall	Bare sediments	2020-10-27 21:04:00	0.708198	-36.1404	31.8689	-4.2715
Fall	Bare sediments	2020-10-27 21:19:00	0.593124	-27.6484	26.6906	-0.957788
Fall	Bare sediments	2020-10-27 21:48:00	2.16133	-84.2313	97.26	13.0287
Fall	Bare sediments	2020-10-27 22:03:00	1.52872	-65.4234	68.7925	3.36904
Fall	Bare sediments	2020-10-27 22:31:00	1.37452	-55.769	61.8532	6.08415
Fall	Bare sediments	2020-10-27 22:46:00	1.76199	-63.1846	79.2896	16.105
Fall	Bare sediments	2020-10-27 23:14:00	1.75074	-63.1579	78.7834	15.6255
Fall	Bare sediments	2020-10-27 23:29:00	3.68693	-122.563	165.912	43.349
Fall	Bare sediments	2020-10-27 23:44:00	5.9376	-182.814	267.192	84.3785
Fall	Bare sediments	2020-10-28 00:12:00	4.94409	-118.77	222.484	103.714
Fall	Bare sediments	2020-10-28 00:27:00	4.18879	-95.9453	188.495	92.5502
Fall	Bare sediments	2020-10-28 00:55:00	3.44076	-65.6685	154.834	89.1655
Fall	Bare sediments	2020-10-28 01:10:00	3.90144	-53.6597	175.565	121.905
Fall	Bare sediments	2020-10-28 01:38:00	2.96695	-23.7859	133.513	109.727
Fall	Bare sediments	2020-10-28 01:53:00	2.81	-8.3364	126.45	118.114
Fall	Bare sediments	2020-10-28 02:21:00	3.32954	-16.831	149.829	132.998
Fall	Bare sediments	2020-10-28 02:36:00	2.67808	-40.6426	120.514	79.8711
Fall	Bare sediments	2020-10-28 03:06:00	3.08293	-58.1132	138.732	80.6188
Fall	Bare sediments	2020-10-28 03:21:00	3.39657	-54.4696	152.846	98.3759
Fall	Bare sediments	2020-10-28 03:49:00	4.05017	-77.5841	182.258	104.673
Fall	Bare sediments	2020-10-28 04:05:00	3.22373	-66.703	145.068	78.3651
Fall	Bare sediments	2020-10-28 04:33:00	3.34112	-68.3115	150.35	82.0389
Fall	Bare sediments	2020-10-28 04:48:00	2.91106	-42.0218	130.998	88.9759
Fall	Bare sediments	2020-10-28 05:16:00	3.01431	-44.5315	135.644	91.1123
Fall	Bare sediments	2020-10-28 05:31:00	3.89463	-33.6655	175.258	141.593
Fall	Bare sediments	2020-10-28 05:59:00	3.55285	-31.2451	159.878	128.633
Fall	Bare sediments	2020-10-28 06:14:00	5.01178	-35.5324	225.53	189.998
Fall	Bare sediments	2020-10-28 06:29:00	5.46594	-28.2916	245.967	217.676
Fall	Bare sediments	2020-10-28 07:12:00	4.59866	-7.47269	206.94	199.467
Fall	Bare sediments	2020-10-28 07:41:00	5.96871	46.5839	268.592	315.176
Fall	Bare sediments	2020-10-28 07:56:00	4.46827	42.395	201.072	243.467
Fall	Bare sediments	2020-10-28 08:24:00	4.97462	38.408	223.858	262.266
Fall	Bare sediments	2020-10-28 08:39:00	8.04127	89.0843	361.857	450.941
Fall	Mixed vegetation	2020-10-28 09:07:00	16.4315	-108.201	739.417	631.216
Fall	Mixed vegetation	2020-10-28 09:22:00	14.9922	-1160.89	674.647	-486.245
Fall	Mixed vegetation	2020-10-28 09:50:00	17.6209	-1665.94	792.941	-872.996
Fall	Mixed vegetation	2020-10-28 10:05:00	22.9813	-2390.6	1034.16	-1356.45
Fall	Mixed vegetation	2020-10-28 10:33:00	21.2517	-2328.55	956.325	-1372.23
Fall	Mixed vegetation	2020-10-28 10:48:00	22.4231	-2581.36	1009.04	-1572.32
Fall	Mixed vegetation	2020-10-28 11:16:00	21.0149	-2349.09	945.671	-1403.42
Fall	Mixed vegetation	2020-10-28 11:31:00	15.8251	-1526.68	712.127	-814.551
Fall	Mixed vegetation	2020-10-28 11:59:00	23.6522	-2088.2	1064.35	-1023.86
Fall	Mixed vegetation	2020-10-28 12:14:00	28.88	-2753.64	1299.6	-1454.04
Fall	Mixed vegetation	2020-10-28 12:29:00	27.2147	-2641.64	1224.66	-1416.98
Fall	Mixed vegetation	2020-10-28 12:58:00	20.7191	-2192.45	932.359	-1260.09
Fall	Mixed vegetation	2020-10-28 13:13:00	18.3132	-1851.33	824.093	-1027.24
Fall	Mixed vegetation	2020-10-28 13:41:00	17.538	-1746.01	789.209	-956.797
Fall	Mixed vegetation	2020-10-28 13:56:00	13.9958	-1521.8	629.811	-891.989
Fall	Mixed vegetation	2020-10-28 14:24:00	11.323	-1640.77	509.536	-1131.24
Fall	Mixed vegetation	2020-10-28 14:39:00	8.56924	-1652.22	385.616	-1266.6
Fall	Mixed vegetation	2020-10-28 15:07:00	9.38335	-2193.69	422.251	-1771.44
Fall	Mixed vegetation	2020-10-28 15:22:00	11.3754	-2952.18	511.895	-2440.28
Fall	Mixed vegetation	2020-10-28 15:50:00	8.98486	-2394.16	404.319	-1989.84
Fall	Mixed vegetation	2020-10-28 16:05:00	10.4099	-2680.45	468.445	-2212
Fall	Mixed vegetation	2020-10-28 16:33:00	11.6976	-2897.75	526.394	-2371.36
Fall	Mixed vegetation	2020-10-28 16:48:00	9.60648	-2317.33	432.292	-1885.04
Fall	Mixed vegetation	2020-10-28 17:16:00	12.1306	-2841.67	545.876	-2295.79
Fall	Mixed vegetation	2020-10-28 17:31:00	5.98303	-1334.07	269.237	-1064.83
Fall	Mixed vegetation	2020-10-28 17:46:00	2.63086	-563.74	118.389	-445.352
Fall	Mixed vegetation	2020-10-28 18:14:00	2.90144	-624.514	130.565	-493.949
Fall	Mixed vegetation	2020-10-28 18:29:00	1.36294	-274.566	61.3322	-213.234
Fall	Mixed vegetation	2020-10-28 18:57:00	1.40704	-270.88	63.3168	-207.563
Fall	Mixed vegetation	2020-10-28 19:12:00	1.36955	-229.464	61.6297	-167.834
Fall	Mixed vegetation	2020-10-28 19:40:00	1.99251	-323.456	89.6631	-233.793
Fall	Mixed vegetation	2020-10-28 19:55:00	5.78675	-902.764	260.404	-642.36
Fall	Mixed vegetation	2020-10-28 20:23:00	5.28275	-403.861	237.724	-166.137
Fall	Mixed vegetation	2020-10-28 20:38:00	5.30402	-113.809	238.681	124.872
Fall	Mixed vegetation	2020-10-28 21:06:00	3.24358	101.961	145.961	247.922
Fall	Mixed vegetation	2020-10-28 21:21:00	3.17754	151.225	142.989	294.214
Fall	Mixed vegetation	2020-10-28 21:49:00	3.32677	343.611	149.705	493.316
Fall	Mixed vegetation	2020-10-28 22:04:00	4.9133	788.432	221.098	1009.53
Fall	Mixed vegetation	2020-10-28 22:32:00	4.34902	1095.01	195.706	1290.71
Fall	Mixed vegetation	2020-10-29 06:02:00	3.61978	968.164	162.89	1131.05
Fall	Macroalgae	2020-10-29 06:23:00	3.42958	-64.0789	154.331	90.2523
Fall	Macroalgae	2020-10-29 06:51:00	2.39025	-99.9989	107.561	7.56247
Fall	Macroalgae	2020-10-29 07:06:00	0.829777	-41.1088	37.3399	-3.76881
Fall	Macroalgae	2020-10-29 07:34:00	1.88862	-110.345	84.988	-25.3574
Fall	Macroalgae	2020-10-29 07:49:00	0.895393	-71.8414	40.2927	-31.5487
Fall	Macroalgae	2020-10-29 08:18:00	1.03819	-102.118	46.7184	-55.3997
Fall	Macroalgae	2020-10-29 08:33:00	1.41583	-164.874	63.7126	-101.161
Fall	Macroalgae	2020-10-29 09:01:00	1.96245	-237.44	88.3104	-149.13
Fall	Macroalgae	2020-10-29 09:16:00	0.960673	-146.306	43.2303	-103.076
Fall	Macroalgae	2020-10-29 09:31:00	1.28872	-203.286	57.9925	-145.294
Fall	Macroalgae	2020-10-29 09:59:00	1.32937	-225.774	59.8218	-165.952
Fall	Macroalgae	2020-10-29 10:14:00	1.45181	-245.615	65.3316	-180.284
Fall	Macroalgae	2020-10-29 10:42:00	1.08652	-181.773	48.8935	-132.88
Fall	Macroalgae	2020-10-29 10:57:00	3.66856	-609.549	165.085	-444.464
Fall	Macroalgae	2020-10-29 11:25:00	4.42877	-779.156	199.295	-579.861
Fall	Macroalgae	2020-10-29 11:40:00	4.41923	-821.335	198.865	-622.47
Fall	Macroalgae	2020-10-29 12:08:00	7.89292	-1475.55	355.181	-1120.37
Fall	Macroalgae	2020-10-29 12:23:00	8.67404	-1618.95	390.332	-1228.62
Fall	Macroalgae	2020-10-29 12:53:00	3.57887	-649.754	161.049	-488.704
Fall	Macroalgae	2020-10-29 13:08:00	4.36952	-808.688	196.629	-612.06
Fall	Macroalgae	2020-10-29 13:36:00	3.43998	-625.846	154.799	-471.047
Fall	Macroalgae	2020-10-29 13:51:00	1.04348	-205.303	46.9566	-158.346
Fall	Macroalgae	2020-10-29 14:19:00	0.874617	-174.622	39.3577	-135.264
Fall	Macroalgae	2020-10-29 14:34:00	1.80047	-368.72	81.0213	-287.699
Fall	Macroalgae	2020-10-29 15:02:00	1.80886	-375.133	81.3986	-293.734
Fall	Macroalgae	2020-10-29 15:17:00	1.28441	-271.279	57.7983	-213.481
Fall	Macroalgae	2020-10-29 15:32:00	0.784684	-168.041	35.3108	-132.73
Fall	Macroalgae	2020-10-29 16:00:00	0.197927	-43.3813	8.90672	-34.4746
Fall	Macroalgae	2020-10-29 16:15:00	1.13012	-240.777	50.8553	-189.921
Fall	Macroalgae	2020-10-29 16:43:00	0.281071	-57.824	12.6482	-45.1759
Fall	Macroalgae	2020-10-29 16:58:00	1.18862	-235.222	53.4878	-181.735
Fall	Macroalgae	2020-10-29 17:26:00	0.441713	-83.6751	19.8771	-63.7981
Fall	Macroalgae	2020-10-29 17:41:00	0.110251	-18.6199	4.96128	-13.6586
Fall	Macroalgae	2020-10-29 18:09:00	0.614605	-84.8325	27.6572	-57.1753
Fall	Macroalgae	2020-10-29 18:27:00	0.745692	-93.1403	33.5562	-59.5842
Fall	Macroalgae	2020-10-29 18:55:00	2.02481	-206.937	91.1165	-115.821
Fall	Macroalgae	2020-10-29 19:10:00	1.6869	-167.057	75.9107	-91.1464
Fall	Macroalgae	2020-10-29 19:38:00	1.54726	-155.974	69.6269	-86.3468
Fall	Macroalgae	2020-10-29 19:53:00	1.36899	-148.019	61.6045	-86.4145
Fall	Macroalgae	2020-10-29 20:21:00	1.38092	-150.233	62.1416	-88.0915
Fall	Macroalgae	2020-10-29 20:36:00	0.774069	-87.1077	34.8331	-52.2746
Fall	Macroalgae	2020-10-29 21:04:00	0.455877	-51.304	20.5145	-30.7896
Fall	Macroalgae	2020-10-29 21:19:00	0.173887	-21.8046	7.82492	-13.9797
Fall	Macroalgae	2020-10-29 21:47:00	0.0383848	-4.85916	1.72732	-3.13185
Fall	Macroalgae	2020-10-29 22:02:00	0.0604029	-7.3019	2.71813	-4.58377
Fall	Macroalgae	2020-10-29 22:17:00	0.0901668	-9.88504	4.0575	-5.82753
Fall	Macroalgae	2020-10-29 22:45:00	0.257463	-27.1268	11.5858	-15.541
Fall	Macroalgae	2020-10-29 23:00:00	0.122619	-13.9539	5.51784	-8.43608
Fall	Macroalgae	2020-10-30 00:13:00	0.209624	-23.4205	9.43306	-13.9874
Fall	Macroalgae	2020-10-30 00:28:00	0.269301	-25.6707	12.1185	-13.5521
Fall	Macroalgae	2020-10-30 00:56:00	0.0993827	-4.63746	4.47222	-0.165234
Fall	Macroalgae	2020-10-30 01:11:00	0.203893	-11.2081	9.17519	-2.03295
Fall	Macroalgae	2020-10-30 01:39:00	0.500389	-27.2762	22.5175	-4.75871
Fall	Macroalgae	2020-10-30 01:54:00	0.193889	-9.18644	8.725	-0.46144
Fall	Macroalgae	2020-10-30 02:22:00	0.359156	0.554881	16.162	16.7169
Fall	Macroalgae	2020-10-30 02:37:00	0.85759	8.08878	38.5915	46.6803
Fall	Macroalgae	2020-10-30 03:18:00	0.670257	-18.4251	30.1616	11.7365
Fall	Macroalgae	2020-10-30 03:33:00	1.21377	-43.9297	54.6197	10.6899
Fall	Macroalgae	2020-10-30 04:01:00	0.984065	-69.1443	44.2829	-24.8614
Fall	Macroalgae	2020-10-30 04:16:00	1.27156	-94.5541	57.2202	-37.3339
Fall	Macroalgae	2020-10-30 04:44:00	0.951775	-81.5895	42.8299	-38.7596
Fall	Macroalgae	2020-10-30 04:59:00	0.772602	-58.1574	34.7671	-23.3904
Fall	Macroalgae	2020-10-30 05:27:00	0.629226	-38.4436	28.3152	-10.1284
Fall	Macroalgae	2020-10-30 05:42:00	0.612133	-35.5663	27.546	-8.02027
Fall	Macroalgae	2020-10-30 06:10:00	0.74788	-43.1602	33.6546	-9.50561
Fall	Macroalgae	2020-10-30 06:25:00	1.2011	-88.8672	54.0494	-34.8179
Fall	Macroalgae	2020-10-30 06:53:00	0.772974	-68.2623	34.7838	-33.4784
Fall	Bare sediments	2020-10-30 07:08:00	0.682492	55.8583	30.7121	86.5705
Fall	Bare sediments	2020-10-30 07:36:00	0.891989	92.6736	40.1395	132.813
Fall	Bare sediments	2020-10-30 07:51:00	1.36923	123.049	61.6153	184.664
Fall	Bare sediments	2020-10-30 08:19:00	1.28969	97.2419	58.036	155.278
Fall	Bare sediments	2020-10-30 08:34:00	1.92542	129.278	86.6438	215.922
Fall	Bare sediments	2020-10-30 08:49:00	2.69557	229.046	121.301	350.347
Fall	Bare sediments	2020-10-30 09:17:00	2.42584	218.678	109.163	327.84
Fall	Bare sediments	2020-10-30 09:32:00	2.29878	187.601	103.445	291.046
Fall	Bare sediments	2020-10-30 10:00:00	3.57545	50.808	160.895	211.703
Fall	Bare sediments	2020-10-30 10:15:00	3.85869	69.8466	173.641	243.488
Fall	Bare sediments	2020-10-30 10:43:00	3.92462	-109.303	176.608	67.3051
Fall	Bare sediments	2020-10-30 10:58:00	4.80745	-188.347	216.335	27.988
Fall	Bare sediments	2020-10-30 11:26:00	4.87967	-20.0029	219.585	199.582
Fall	Bare sediments	2020-10-30 11:41:00	4.76192	-2.0445	214.287	212.242
Fall	Bare sediments	2020-10-30 12:09:00	5.03079	-249.461	226.385	-23.0755
Fall	Bare sediments	2020-10-30 12:24:00	6.1053	-717.928	274.739	-443.189
Fall	Bare sediments	2020-10-30 12:52:00	5.7963	-564.167	260.834	-303.334
Fall	Bare sediments	2020-10-30 13:07:00	5.63334	-311.621	253.5	-58.1207
Fall	Bare sediments	2020-10-30 13:35:00	3.99677	-88.036	179.854	91.8184
Fall	Bare sediments	2020-10-30 13:50:00	4.23681	61.465	190.656	252.121
Fall	Bare sediments	2020-10-30 14:18:00	3.34671	29.3027	150.602	179.905
Fall	Bare sediments	2020-10-30 14:33:00	1.67911	-151.888	75.5598	-76.3282
Fall	Bare sediments	2020-10-30 14:48:00	0.833667	-89.519	37.515	-52.0039
Fall	Bare sediments	2020-10-30 15:16:00	1.12449	-49.4032	50.6022	1.19896
Fall	Bare sediments	2020-10-30 15:31:00	2.06932	-96.9946	93.1194	-3.87517
Fall	Bare sediments	2020-10-30 15:59:00	1.09779	-70.1621	49.4006	-20.7615
Fall	Bare sediments	2020-10-30 16:15:00	0.40475	-17.6998	18.2138	0.513998
Fall	Bare sediments	2020-10-30 16:43:00	0.55522	-5.53871	24.9849	19.4462
Fall	Bare sediments	2020-10-30 16:58:00	0.224582	-0.214704	10.1062	9.8915
Fall	Bare sediments	2020-10-30 17:26:00	0.913305	-1.2064	41.0987	39.8923
Fall	Bare sediments	2020-10-30 17:41:00	1.20145	13.8902	54.0651	67.9553
Fall	Bare sediments	2020-10-30 18:09:00	0.439091	10.1143	19.7591	29.8734
[truncated: 623 more rows]

## Sheet: Figure S1a
Habitat type	Month	Sediment depth (cm)	Avg. O2 (umol/L)	Std. Error O2 (umol/L)
[truncated: 434 more rows]

[truncated: 2 more sheets: Figure S1b, Figure S8]
